# Supplementary material for: Expression Profile Analysis to Identify Circular RNA Expression Signatures in the Prolificacy Trait of Yunshang Black Goat Pituitary in the Estrus Cycle
Source: Front Genet. 2022 Jan 24;12:801357. doi: 10.3389/fgene.2021.801357 (PMC8820483; doi:10.3389/fgene.2021.801357)
Supplement: Supplementary file 1 [file Table2.xlsx]

## Sheet: Sheet1
circRNA_ID	chr	start	end	strand	full_length	spliced_length	gene_id		feature	samples	junction_read	non_junction_read	Gene_Name
chi_circ_0021152	NC_030817.1	87190345	87191186	+	841	400	gene-AAGAB;	3	exon:87190346-87190536,exon:87190667-87190763,exon:87191075-87191186	pit_501178,pit_501002,pit_660210,pit_660018,pit_501210,pit_711010,pit_711012,pit_603222,pit_706612,pit_660214,pit_612078,pit_601094,pit_601078,pit_L6064020,pit_L6053754,pit_501176,pit_601128,pit_712004,pit_708032,pit_711032	1.7619e+59	88,87,81,126,83,124,168,128,83,106,100,89,67,125,106,90,96,86,86,83	AAGAB
chi_circ_0021153	NC_030817.1	87190345	87206686	+	16341	372	gene-AAGAB;		exon:87190346-87190536,exon:87190667-87190763,exon:87206603-87206686	pit_501178,pit_501002,pit_660210,pit_660018,pit_501210,pit_711010,pit_711012,pit_603222,pit_706612,pit_660214,pit_612078,pit_601094,pit_601078,pit_L6064020,pit_L6053754,pit_501176,pit_601128,pit_712004,pit_708032,pit_711032	80,58,76,179,83,140,163,143,70,117,100,63,99,92,91,72,91,63,95,85	90,95,104,138,88,137,168,129,99,110,114,94,73,130,103,100,102,89,89,89	AAGAB
chi_circ_0021157	NC_030817.1	87231412	87232414	+	1002	180	gene-AAGAB;		exon:87231413-87231495,exon:87232318-87232414	pit_501002,pit_660210,pit_660018,pit_711010,pit_711012,pit_603222,pit_706612,pit_660214,pit_612078,pit_601128,pit_708032	3,3,13,16,5,4,3,10,12,2,4	44,64,117,87,126,120,85,117,109,62,57	AAGAB
chi_circ_0023043	NC_030818.1	67590237	67599402	-	9165	162	gene-AAK1;	2	exon:67590238-67590333,exon:67596175-67596240	pit_501178,pit_501002,pit_660210,pit_660018,pit_501210,pit_711010,pit_603222,pit_706612,pit_660214,pit_612078,pit_L6064020,pit_L6053754,pit_712004,pit_708032	8,6,7,6,3,5,4,3,7,14,4,6,2,5	26,19,58,52,76,88,137,33,59,25,34,55,39,22	AAK1
chi_circ_0023047	NC_030818.1	67596174	67599399	-	3225	454	gene-AAK1;		exon:67596175-67596240,exon:67597621-67597778,exon:67599170-67599399	pit_501178,pit_501002,pit_660210,pit_660018,pit_501210,pit_711010,pit_711012,pit_603222,pit_706612,pit_612078,pit_601094,pit_601078,pit_L6064020,pit_L6053754,pit_501176,pit_708032,pit_711032	6,22,27,46,23,15,40,38,9,80,5,8,19,16,11,16,9	30,56,55,60,123,106,92,198,25,24,183,66,67,83,60,42,42	AAK1
chi_circ_0029118	NC_030822.1	80952478	80963169	+	10691	507	gene-AASDHPPT;	1	exon:80952479-80952600,exon:80953219-80953380,exon:80960631-80960702,exon:80963019-80963169	pit_501178,pit_501002,pit_660210,pit_660018,pit_501210,pit_711010,pit_711012,pit_603222,pit_706612,pit_660214,pit_612078,pit_601094,pit_601078,pit_L6064020,pit_501176,pit_601128,pit_712004,pit_708032,pit_711032	8,3,14,25,2,20,12,16,7,14,2,9,12,19,8,6,6,15,9	5.47503e+62	AASDHPPT
chi_circ_0008353	NC_030811.1	33600214	33618663	+	18449	871	gene-AASS;	2	exon:33600215-33600439,exon:33604689-33604865,exon:33608107-33608191,exon:33614923-33615071,exon:33618046-33618168,exon:33618552-33618663	pit_501178,pit_501002,pit_660210,pit_660018,pit_501210,pit_711010,pit_711012,pit_603222,pit_706612,pit_660214,pit_612078,pit_601094,pit_601078,pit_L6064020,pit_L6053754,pit_501176,pit_601128,pit_712004,pit_708032,pit_711032	9,10,90,16,56,345,86,75,84,355,49,44,184,37,53,56,30,32,149,126	51,64,59,74,73,70,113,102,98,71,62,41,82,66,82,65,54,48,46,64	AASS
chi_circ_0008354	NC_030811.1	33604688	33608191	+	3503	262	gene-AASS;		exon:33604689-33604865,exon:33608107-33608191	pit_501178,pit_501002,pit_660210,pit_660018,pit_501210,pit_711010,pit_711012,pit_603222,pit_706612,pit_660214,pit_612078,pit_601094,pit_601078,pit_L6064020,pit_L6053754,pit_501176,pit_601128,pit_712004,pit_708032,pit_711032	8,9,6,55,4,34,21,12,29,40,36,6,20,7,6,14,3,4,14,11	96,92,368,146,219,594,295,156,237,682,219,86,381,244,162,253,224,138,313,282	AASS
chi_circ_0032565	NC_030826.1	12975555	12979765	+	4210	199	gene-AATF;	2	exon:12975556-12975670,exon:12979682-12979765	pit_501178,pit_501002,pit_660210,pit_660018,pit_501210,pit_711010,pit_711012,pit_603222,pit_706612,pit_660214,pit_612078,pit_601078,pit_L6064020,pit_L6053754,pit_501176,pit_601128,pit_712004,pit_708032,pit_711032	3,2,9,26,8,16,12,10,15,9,14,6,6,5,5,10,4,5,4	58,38,52,105,69,126,103,143,94,70,77,59,41,61,33,49,69,37,31	AATF
chi_circ_0032572	NC_030826.1	13006447	13023237	+	16790	322	gene-AATF;		intron:13006448-13006515,intron:13008443-13008523,intron:13018287-13018358,intron:13023137-13023237	pit_501178,pit_501002,pit_660210,pit_660018,pit_501210,pit_711010,pit_711012,pit_603222,pit_706612,pit_660214,pit_612078,pit_601094,pit_L6064020,pit_L6053754,pit_501176,pit_601128,pit_712004,pit_708032,pit_711032	2,3,19,49,6,7,10,18,18,10,34,12,5,2,4,3,8,11,22	36,23,46,93,56,109,76,117,72,69,65,105,43,46,35,42,49,26,30	AATF
chi_circ_0017184	NC_030815.1	94425883	94427251	-	1368	193	gene-ABCA1;	1	exon:94425884-94425946,exon:94427122-94427251	pit_501178,pit_660018,pit_501210,pit_711010,pit_711012,pit_603222,pit_660214,pit_612078,pit_601094,pit_601078,pit_L6064020,pit_L6053754,pit_501176,pit_601128,pit_712004,pit_708032	4,7,5,15,8,4,3,11,3,3,2,14,3,2,3,2	8.54182e+46	ABCA1
chi_circ_0042578	NW_017189516.1	7747920	7762710	+	14790	285	gene-ABCB7;	1	exon:7747921-7747998,exon:7749982-7750068,exon:7762591-7762710	pit_501178,pit_501002,pit_660210,pit_660018,pit_711010,pit_711012,pit_603222,pit_706612,pit_660214,pit_612078,pit_601078,pit_L6064020,pit_L6053754,pit_501176,pit_601128	3,2,3,5,4,5,3,2,14,7,5,4,4,3,3	1.36147e+44	ABCB7
chi_circ_0038615	NC_030832.1	14298286	14302769	+	4483	529	gene-ABCC1;	1	exon:14298287-14298463,exon:14300535-14300702,exon:14302586-14302769	pit_501178,pit_501002,pit_660210,pit_660018,pit_501210,pit_711010,pit_711012,pit_603222,pit_706612,pit_660214,pit_612078,pit_601094,pit_601078,pit_L6064020,pit_L6053754,pit_501176,pit_601128,pit_712004,pit_708032,pit_711032	5,12,27,43,10,35,35,16,18,26,32,5,13,17,9,12,10,13,22,13	36,27,25,41,86,53,90,94,32,30,28,87,35,66,43,19,53,29,31,32	ABCC1
chi_circ_0023896	NC_030819.1	16433584	16443885	+	10301	457	gene-ABCC4;	1	exon:16433585-16433695,exon:16434227-16434347,exon:16443661-16443885	pit_501178,pit_501002,pit_660210,pit_660018,pit_501210,pit_711010,pit_711012,pit_603222,pit_706612,pit_660214,pit_612078,pit_601094,pit_601078,pit_L6064020,pit_L6053754,pit_501176,pit_601128,pit_712004,pit_708032,pit_711032	19,8,7,9,11,48,38,14,22,6,11,13,15,26,17,14,15,15,13,17	29,14,37,33,25,35,70,56,73,44,26,53,51,57,62,60,23,21,22,40	ABCC4
chi_circ_0010461	NC_030812.1	41044286	41056560	+	12274	656	gene-ABCD2;	1	exon:41044287-41044408,exon:41047143-41047311,exon:41048021-41048239,exon:41056415-41056560	pit_501178,pit_501002,pit_660210,pit_660018,pit_501210,pit_711010,pit_711012,pit_603222,pit_706612,pit_660214,pit_612078,pit_601094,pit_601078,pit_L6064020,pit_L6053754,pit_501176,pit_601128,pit_712004,pit_708032,pit_711032	38,21,47,67,13,91,55,42,25,54,79,27,28,34,30,20,37,23,36,55	42,41,69,78,20,125,46,81,45,45,104,35,36,34,19,26,35,55,49,68	ABCD2
chi_circ_0006864	NC_030810.1	71468411	71480864	+	12453	363	gene-ABCD3;	1	exon:71468412-71468448,exon:71471525-71471662,exon:71475573-71475671,exon:71480776-71480864	pit_501178,pit_660210,pit_660018,pit_711010,pit_711012,pit_603222,pit_706612,pit_660214,pit_612078,pit_601094,pit_L6064020,pit_L6053754,pit_501176,pit_601128,pit_712004,pit_708032,pit_711032	4,8,16,17,14,3,6,26,24,4,14,7,3,6,8,7,7	116,69,105,95,137,125,95,91,73,99,90,90,93,94,87,106,88	ABCD3
chi_circ_0034827	NC_030828.1	19906736	19910000	+	3264	304	gene-ABHD2;	1	exon:19906737-19906840,exon:19909801-19910000	pit_501178,pit_501002,pit_660210,pit_660018,pit_501210,pit_711010,pit_711012,pit_603222,pit_706612,pit_660214,pit_612078,pit_601094,pit_601078,pit_L6064020,pit_L6053754,pit_501176,pit_601128,pit_712004,pit_708032,pit_711032	29,19,36,85,41,83,54,34,54,63,65,15,38,35,35,17,56,42,31,28	174,92,76,197,178,146,293,283,95,99,81,203,208,205,267,160,159,142,130,170	ABHD2
chi_circ_0021575	NC_030818.1	100565315	100566342	+	1027	470	gene-ABL1;	1	exon:100565316-100565489,exon:100566047-100566342	pit_501178,pit_501002,pit_660210,pit_660018,pit_501210,pit_711010,pit_711012,pit_603222,pit_706612,pit_660214,pit_612078,pit_601094,pit_601078,pit_L6064020,pit_L6053754,pit_501176,pit_601128,pit_712004,pit_708032,pit_711032	12,21,9,49,7,31,36,27,13,26,39,15,13,23,36,14,22,16,28,13	73,115,95,258,163,197,187,282,183,141,109,205,106,127,165,75,99,112,124,100	ABL1
chi_circ_0039332	NC_030833.1	16973280	16975171	+	1891	360	gene-ABLIM1;	1	exon:16973281-16973407,exon:16973779-16973917,exon:16975078-16975171	pit_501178,pit_660210,pit_660018,pit_711010,pit_711012,pit_603222,pit_706612,pit_660214,pit_612078,pit_601078,pit_L6064020,pit_501176,pit_601128,pit_712004,pit_708032,pit_711032	4,8,15,8,29,6,2,12,6,10,11,2,17,4,11,13	46,96,147,112,178,172,57,66,59,100,97,86,99,64,93,72	ABLIM1
chi_circ_0032585	NC_030826.1	13209272	13226827	-	17555	365	gene-ACACA;	1	exon:13209273-13209397,exon:13216961-13217049,exon:13226677-13226827	pit_501002,pit_660210,pit_501210,pit_711010,pit_711012,pit_603222,pit_706612,pit_660214,pit_612078,pit_601094,pit_L6064020,pit_501176,pit_601128,pit_712004,pit_711032	10,3,4,6,4,4,3,5,10,2,3,4,6,8,4	82,132,169,246,171,303,228,202,162,184,120,98,117,145,126	ACACA
chi_circ_0000698	NC_030808.1	136556393	136573685	+	17292	553	gene-ACAD11;	2	exon:136556394-136556493,exon:136558590-136558715,exon:136567639-136567800,exon:136573521-136573685	pit_501178,pit_501002,pit_660210,pit_660018,pit_501210,pit_711010,pit_711012,pit_603222,pit_706612,pit_660214,pit_612078,pit_601094,pit_601078,pit_L6064020,pit_L6053754,pit_501176,pit_601128,pit_712004,pit_708032,pit_711032	25,15,11,18,7,4,21,23,5,11,23,12,11,15,10,10,8,18,14,9	1.54148e+59	ACAD11
chi_circ_0000706	NC_030808.1	136627119	136630770	+	3651	380	gene-ACAD11;		exon:136627120-136627186,exon:136627820-136627905,exon:136629692-136629763,exon:136630616-136630770	pit_501178,pit_660210,pit_660018,pit_711010,pit_711012,pit_603222,pit_706612,pit_660214,pit_612078,pit_L6053754,pit_712004,pit_708032,pit_711032	5,3,16,3,4,6,4,15,4,3,5,6,3	1.5616e+38	ACAD11
chi_circ_0003965	NC_030809.1	37862964	37864698	+	1734	279	gene-ACADL;	1	exon:37862965-37863129,exon:37864585-37864698	pit_501178,pit_501002,pit_660210,pit_660018,pit_501210,pit_711010,pit_711012,pit_603222,pit_706612,pit_660214,pit_612078,pit_601094,pit_601078,pit_L6064020,pit_L6053754,pit_501176,pit_601128,pit_712004,pit_708032,pit_711032	10,4,4,12,9,10,7,7,3,9,10,4,15,7,9,4,12,9,3,2	101,91,119,146,156,197,169,153,139,162,140,86,136,106,146,50,131,77,124,66	ACADL
chi_circ_0002243	NC_030808.1	71989035	72001238	+	12203	384	gene-ACAP2;	7	exon:71989036-71989094,exon:71992448-71992631,exon:71996314-71996358,exon:72001143-72001238	pit_501178,pit_501002,pit_660210,pit_660018,pit_501210,pit_711010,pit_711012,pit_603222,pit_706612,pit_660214,pit_612078,pit_601094,pit_601078,pit_L6064020,pit_L6053754,pit_501176,pit_601128,pit_711032	13,8,4,38,6,14,18,8,4,20,16,8,6,15,11,7,11,11	4.15335e+53	ACAP2
chi_circ_0002246	NC_030808.1	71989035	72023311	+	34276	577	gene-ACAP2;		exon:71989036-71989094,exon:71992448-71992631,exon:72008103-72008177,exon:72021186-72021237,exon:72022511-72022611,exon:72023206-72023311	pit_501178,pit_501002,pit_660210,pit_660018,pit_501210,pit_711010,pit_711012,pit_603222,pit_706612,pit_660214,pit_612078,pit_601094,pit_601078,pit_L6064020,pit_L6053754,pit_501176,pit_601128,pit_712004,pit_708032,pit_711032	12,2,15,33,16,20,17,18,14,30,23,19,5,4,15,14,22,13,12,19	4.37343e+60	ACAP2
chi_circ_0002248	NC_030808.1	71992447	72008177	+	15730	400	gene-ACAP2;		exon:71992448-71992631,exon:71996314-71996358,exon:72001143-72001238,exon:72008103-72008177	pit_501178,pit_660210,pit_660018,pit_501210,pit_711010,pit_711012,pit_603222,pit_706612,pit_660214,pit_612078,pit_601094,pit_601078,pit_L6064020,pit_L6053754,pit_601128,pit_712004	4,12,10,6,3,11,8,3,5,4,6,3,4,2,13,4	3.10501e+47	ACAP2
chi_circ_0002252	NC_030808.1	72001142	72023311	+	22169	543	gene-ACAP2;		exon:72001143-72001238,exon:72008103-72008177,exon:72013730-72013842,exon:72021186-72021237,exon:72022511-72022611,exon:72023206-72023311	pit_501178,pit_660210,pit_660018,pit_501210,pit_711010,pit_711012,pit_603222,pit_706612,pit_660214,pit_612078,pit_601094,pit_601078,pit_L6064020,pit_L6053754,pit_501176,pit_601128,pit_712004,pit_708032,pit_711032	41,39,102,26,58,71,44,42,42,34,30,20,54,61,22,67,26,38,43	3.61564e+56	ACAP2
chi_circ_0002256	NC_030808.1	72008102	72023311	+	15209	447	gene-ACAP2;		exon:72008103-72008177,exon:72013730-72013842,exon:72021186-72021237,exon:72022511-72022611,exon:72023206-72023311	pit_501002,pit_660210,pit_660018,pit_501210,pit_711010,pit_711012,pit_603222,pit_660214,pit_612078,pit_601094,pit_601078,pit_L6064020,pit_L6053754,pit_501176,pit_601128,pit_708032,pit_711032	8,2,6,11,11,16,3,8,12,3,25,9,10,4,5,8,10	2.76613e+50	ACAP2
chi_circ_0002257	NC_030808.1	72013729	72023311	+	9582	372	gene-ACAP2;		exon:72013730-72013842,exon:72021186-72021237,exon:72022511-72022611,exon:72023206-72023311	pit_501178,pit_501002,pit_660210,pit_660018,pit_501210,pit_711010,pit_711012,pit_603222,pit_706612,pit_660214,pit_612078,pit_601094,pit_601078,pit_L6064020,pit_L6053754,pit_501176,pit_601128,pit_712004,pit_708032,pit_711032	34,23,21,46,19,27,42,35,22,43,25,13,35,45,34,26,70,34,28,52	3.44291e+59	ACAP2
chi_circ_0002258	NC_030808.1	72013729	72037644	+	23915	399	gene-ACAP2;		exon:72013730-72013842,exon:72022511-72022611,exon:72037460-72037644	pit_501178,pit_501002,pit_660210,pit_660018,pit_501210,pit_711010,pit_711012,pit_603222,pit_706612,pit_660214,pit_612078,pit_601094,pit_601078,pit_L6064020,pit_L6053754,pit_501176,pit_708032,pit_711032	7,4,4,5,2,3,3,4,4,8,12,8,6,12,6,4,2,4	3.82363e+53	ACAP2
chi_circ_0028822	NC_030822.1	64572793	64579468	-	6675	481	gene-ACAT1;	2	exon:64572794-64572951,exon:64574711-64574775,exon:64575560-64575673,exon:64579325-64579468	pit_501178,pit_501002,pit_660210,pit_660018,pit_501210,pit_711012,pit_603222,pit_660214,pit_612078,pit_601078,pit_L6064020,pit_L6053754,pit_601128,pit_708032,pit_711032	7,3,6,10,2,8,8,7,14,4,5,3,8,7,3	1.22313e+58	ACAT1
chi_circ_0028826	NC_030822.1	64577684	64579468	-	1784	391	gene-ACAT1;		exon:64577685-64577780,exon:64578739-64578889,exon:64579325-64579468	pit_501178,pit_501002,pit_660018,pit_501210,pit_711010,pit_711012,pit_603222,pit_706612,pit_660214,pit_612078,pit_601094,pit_601078,pit_L6064020,pit_L6053754,pit_501176,pit_601128,pit_712004,pit_708032,pit_711032	7,8,18,6,20,7,15,4,11,25,6,10,4,9,10,6,7,8,9	1.14012e+71	ACAT1
chi_circ_0029393	NC_030823.1	27729850	27738429	-	8579	503	gene-ACBD3;	1	exon:27729851-27730037,exon:27733422-27733596,exon:27738289-27738429	pit_501178,pit_501002,pit_660210,pit_660018,pit_501210,pit_711010,pit_711012,pit_603222,pit_706612,pit_660214,pit_612078,pit_601094,pit_601078,pit_L6064020,pit_L6053754,pit_501176,pit_601128,pit_712004,pit_708032,pit_711032	23,7,75,102,28,56,23,27,20,88,94,9,22,8,27,12,15,22,8,27	4.50503e+64	ACBD3
chi_circ_0030229	NC_030823.1	60162594	60195947	-	33353	386	gene-ACBD6;	1	exon:60162595-60162684,exon:60163653-60163759,exon:60179824-60179929,exon:60195865-60195947	pit_501178,pit_501002,pit_660210,pit_660018,pit_501210,pit_711010,pit_711012,pit_603222,pit_706612,pit_660214,pit_612078,pit_601094,pit_601078,pit_L6064020,pit_L6053754,pit_501176,pit_601128,pit_708032,pit_711032	3,14,17,49,8,28,24,35,9,41,38,5,8,13,16,9,22,4,3	5,9,23,12,10,26,13,22,18,26,13,17,15,4,16,7,9,9,5	ACBD6
chi_circ_0015698	NC_030815.1	24761806	24762796	-	990	257	gene-ACER2;	1	exon:24761807-24761948,exon:24762682-24762796	pit_501178,pit_501002,pit_660210,pit_660018,pit_501210,pit_711010,pit_711012,pit_706612,pit_660214,pit_612078,pit_601094,pit_601078,pit_L6064020,pit_L6053754,pit_501176,pit_601128,pit_712004,pit_708032,pit_711032	5,3,8,19,8,21,19,10,21,20,4,6,19,24,9,8,4,21,6	18,13,6,38,17,21,31,24,13,7,18,19,17,28,22,29,9,11,28	ACER2
chi_circ_0042207	NW_017189516.1	46278883	46285388	+	6505	262	gene-ACOT9;	1	exon:46278884-46278967,exon:46279365-46279468,exon:46285315-46285388	pit_501178,pit_501002,pit_660210,pit_660018,pit_501210,pit_711010,pit_603222,pit_706612,pit_660214,pit_612078,pit_601094,pit_601078,pit_712004,pit_708032,pit_711032	6,3,2,16,3,6,12,5,11,6,3,3,2,5,2	1.85183e+44	ACOT9
chi_circ_0003800	NC_030809.1	24707919	24713478	-	5559	580	gene-ACSL3;	3	exon:24707920-24708111,exon:24709154-24709228,exon:24711159-24711331,exon:24713339-24713478	pit_501178,pit_501002,pit_660210,pit_660018,pit_501210,pit_711010,pit_711012,pit_603222,pit_706612,pit_660214,pit_612078,pit_601094,pit_601078,pit_L6064020,pit_L6053754,pit_501176,pit_601128,pit_712004,pit_708032,pit_711032	39,48,54,94,41,115,83,74,37,58,77,32,49,63,27,47,45,35,37,35	6.09899e+61	ACSL3
chi_circ_0003801	NC_030809.1	24707919	24715386	-	7467	479	gene-ACSL3;		exon:24707920-24708111,exon:24709154-24709228,exon:24713339-24713478,exon:24715315-24715386	pit_501178,pit_501002,pit_660210,pit_660018,pit_501210,pit_711010,pit_711012,pit_603222,pit_706612,pit_660214,pit_612078,pit_601094,pit_601078,pit_L6064020,pit_L6053754,pit_501176,pit_601128,pit_712004,pit_708032,pit_711032	15,8,9,27,6,28,29,18,8,7,12,4,13,16,5,12,5,15,8,5	6.81967e+64	ACSL3
chi_circ_0003803	NC_030809.1	24711158	24713478	-	2320	140	gene-ACSL3;		exon:24713339-24713478	pit_501178,pit_501002,pit_660210,pit_660018,pit_501210,pit_711010,pit_711012,pit_603222,pit_706612,pit_612078,pit_601094,pit_601078,pit_L6064020,pit_L6053754,pit_501176,pit_601128,pit_712004,pit_708032,pit_711032	10,12,4,20,3,5,20,9,8,13,3,9,10,19,13,14,6,12,2	4.6766e+57	ACSL3
chi_circ_0009684	NC_030812.1	10570354	10587572	+	17218	365	gene-ACSS3;	5	exon:10570355-10570450,exon:10573426-10573489,exon:10584980-10585061,exon:10587450-10587572	pit_501178,pit_501002,pit_660210,pit_660018,pit_501210,pit_711010,pit_711012,pit_603222,pit_706612,pit_660214,pit_612078,pit_601094,pit_601078,pit_L6064020,pit_L6053754,pit_501176,pit_601128,pit_712004,pit_708032,pit_711032	58,32,14,87,50,86,70,49,51,51,28,20,102,43,34,40,73,31,41,69	3.31199e+59	ACSS3
chi_circ_0009686	NC_030812.1	10570354	10605088	+	34734	267	gene-ACSS3;		exon:10570355-10570450,exon:10573426-10573489,exon:10604982-10605088	pit_501178,pit_660018,pit_501210,pit_711010,pit_711012,pit_603222,pit_706612,pit_660214,pit_612078,pit_601094,pit_601078,pit_L6064020,pit_L6053754,pit_501176,pit_712004,pit_708032,pit_711032	10,7,7,8,13,7,4,3,6,5,11,5,7,4,9,3,4	3.48641e+50	ACSS3
chi_circ_0009687	NC_030812.1	10573425	10587572	+	14147	269	gene-ACSS3;		exon:10573426-10573489,exon:10584980-10585061,exon:10587450-10587572	pit_501178,pit_501002,pit_660210,pit_660018,pit_501210,pit_711010,pit_711012,pit_603222,pit_706612,pit_660214,pit_612078,pit_601094,pit_601078,pit_L6053754,pit_501176,pit_601128,pit_712004,pit_708032,pit_711032	15,8,2,30,12,8,16,11,12,6,14,8,14,13,7,9,20,11,5	3.56176e+56	ACSS3
chi_circ_0009688	NC_030812.1	10573425	10603816	+	30391	545	gene-ACSS3;		exon:10573426-10573489,exon:10584980-10585061,exon:10587450-10587572,exon:10603456-10603555,exon:10603641-10603816	pit_660018,pit_501210,pit_711010,pit_711012,pit_603222,pit_706612,pit_660214,pit_612078,pit_601094,pit_601078,pit_L6064020,pit_L6053754,pit_601128,pit_708032,pit_711032	3,7,10,3,6,6,3,9,4,5,2,8,15,5,14	5.2632e+44	ACSS3
chi_circ_0009693	NC_030812.1	10584979	10605088	+	20109	312	gene-ACSS3;		exon:10584980-10585061,exon:10587450-10587572,exon:10604982-10605088	pit_501210,pit_711010,pit_711012,pit_603222,pit_706612,pit_612078,pit_601094,pit_601078,pit_L6064020,pit_L6053754,pit_501176,pit_601128,pit_712004,pit_708032,pit_711032	2,2,6,4,4,3,3,4,5,6,4,4,2,5,3	3.35543e+44	ACSS3
chi_circ_0019878	NC_030817.1	32693630	32701636	-	8006	270	gene-ACTR10;	1	exon:32693631-32693704,exon:32693782-32693861,exon:32696491-32696526,exon:32701557-32701636	pit_501178,pit_501002,pit_660210,pit_660018,pit_501210,pit_711010,pit_711012,pit_603222,pit_706612,pit_660214,pit_612078,pit_601094,pit_601078,pit_L6064020,pit_L6053754,pit_501176,pit_601128,pit_712004,pit_708032,pit_711032	12,10,69,38,18,29,67,20,13,47,35,7,11,14,13,19,55,20,5,7	9.34751e+68	ACTR10
chi_circ_0008530	NC_030811.1	4725808	4726737	-	929	111	gene-ACTR3B;	2	exon:4725809-4725919	pit_501178,pit_501002,pit_660210,pit_660018,pit_501210,pit_711010,pit_711012,pit_603222,pit_706612,pit_660214,pit_612078,pit_601094,pit_601078,pit_L6064020,pit_L6053754,pit_501176,pit_601128,pit_712004,pit_708032,pit_711032	4,4,9,4,7,9,6,8,6,24,15,5,5,11,9,10,6,4,7,2	9.31071e+58	ACTR3B
chi_circ_0008531	NC_030811.1	4725808	4738417	-	12609	292	gene-ACTR3B;		exon:4725809-4725919,exon:4726613-4726737,exon:4738362-4738417	pit_501178,pit_501002,pit_660210,pit_660018,pit_501210,pit_711010,pit_711012,pit_603222,pit_706612,pit_660214,pit_612078,pit_601094,pit_601078,pit_L6064020,pit_L6053754,pit_501176,pit_601128,pit_712004,pit_708032,pit_711032	29,37,34,78,41,39,52,36,38,24,50,14,29,52,42,26,61,19,30,35	76,74,128,148,157,165,187,158,103,136,101,225,134,127,142,116,122,119,113,116	ACTR3B
chi_circ_0011041	NC_030812.1	62869541	62872976	+	3435	504	gene-ACTR6;	4	exon:62869542-62869659,exon:62870497-62870565,exon:62871432-62871555,exon:62872692-62872827,exon:62872920-62872976	pit_501178,pit_660210,pit_660018,pit_501210,pit_711010,pit_711012,pit_603222,pit_706612,pit_660214,pit_612078,pit_601094,pit_601078,pit_L6064020,pit_L6053754,pit_501176,pit_601128,pit_712004,pit_708032	5,6,7,2,11,5,4,4,15,5,3,5,13,8,2,7,10,4	7.32778e+59	ACTR6
chi_circ_0011042	NC_030812.1	62869541	62874374	+	4833	378	gene-ACTR6;		exon:62869542-62869659,exon:62870497-62870578,exon:62874102-62874200,exon:62874296-62874374	pit_501178,pit_501002,pit_660210,pit_660018,pit_501210,pit_711010,pit_711012,pit_603222,pit_706612,pit_660214,pit_612078,pit_601094,pit_601078,pit_L6064020,pit_L6053754,pit_501176,pit_601128,pit_712004,pit_708032,pit_711032	5,7,3,22,5,17,12,8,9,18,15,6,7,8,7,4,4,7,4,12	7.68559e+61	ACTR6
chi_circ_0011044	NC_030812.1	62870496	62874374	+	3878	577	gene-ACTR6;		exon:62870497-62870578,exon:62871432-62871555,exon:62872692-62872827,exon:62872920-62872976,exon:62874102-62874200,exon:62874296-62874374	pit_501178,pit_501002,pit_660210,pit_660018,pit_501210,pit_711010,pit_711012,pit_603222,pit_706612,pit_660214,pit_612078,pit_601094,pit_601078,pit_L6064020,pit_L6053754,pit_501176,pit_601128,pit_712004,pit_708032,pit_711032	15,18,16,54,13,20,30,13,18,42,50,13,21,15,28,6,17,14,32,16	6.55512e+60	ACTR6
chi_circ_0011045	NC_030812.1	62874101	62874374	+	273	197	gene-ACTR6;		exon:62874102-62874200,exon:62874277-62874374	pit_501178,pit_501002,pit_660210,pit_660018,pit_501210,pit_711010,pit_711012,pit_603222,pit_660214,pit_612078,pit_601094,pit_601078,pit_L6053754,pit_501176,pit_601128,pit_708032,pit_711032	5,2,2,10,5,11,7,9,7,8,8,6,8,7,6,3,6	5.31368e+50	ACTR6
chi_circ_0005000	NC_030809.1	97347891	97358965	-	11074	362	gene-ACVR1C;	1	exon:97347892-97348022,exon:97358735-97358965	pit_501178,pit_501002,pit_711012,pit_603222,pit_706612,pit_660214,pit_601078,pit_L6064020,pit_501176,pit_601128,pit_712004,pit_708032,pit_711032	4,4,9,9,7,9,2,11,5,5,5,4,8	19,19,113,81,61,41,42,31,18,28,25,28,16	ACVR1C
chi_circ_0004844	NC_030809.1	88002529	88009327	+	6798	473	gene-ACVR2A;	1	exon:88002530-88002737,exon:88008876-88008985,exon:88009173-88009327	pit_501178,pit_501002,pit_660210,pit_660018,pit_501210,pit_711010,pit_711012,pit_603222,pit_706612,pit_660214,pit_612078,pit_601094,pit_601078,pit_L6064020,pit_L6053754,pit_501176,pit_601128,pit_712004,pit_708032,pit_711032	66,72,46,101,58,90,116,80,42,66,84,42,65,91,89,76,95,65,67,58	73,40,85,107,76,72,125,89,86,91,56,82,84,102,140,97,73,65,71,72	ACVR2A
chi_circ_0020338	NC_030817.1	51560087	51583797	-	23710	642	gene-ADAM10;	1	exon:51560088-51560246,exon:51562322-51562440,exon:51577415-51577627,exon:51583647-51583797	pit_501178,pit_501002,pit_660210,pit_660018,pit_501210,pit_711010,pit_711012,pit_603222,pit_706612,pit_660214,pit_612078,pit_601094,pit_601078,pit_L6064020,pit_L6053754,pit_501176,pit_601128,pit_712004,pit_708032,pit_711032	37,23,61,85,52,74,100,57,24,75,93,37,58,53,50,41,67,32,57,36	2.9127e+59	ADAM10
chi_circ_0023506	NC_030818.1	87540441	87544234	+	3793	389	gene-ADAM17;	3	exon:87540442-87540572,exon:87541741-87541829,exon:87544066-87544234	pit_501178,pit_501002,pit_660210,pit_660018,pit_711010,pit_711012,pit_603222,pit_706612,pit_660214,pit_612078,pit_601094,pit_601078,pit_L6064020,pit_L6053754,pit_501176,pit_601128,pit_712004,pit_708032,pit_711032	13,5,12,16,11,8,7,6,13,10,5,4,12,4,8,10,3,5,5	2.0119e+56	ADAM17
chi_circ_0023509	NC_030818.1	87541740	87555012	+	13272	242	gene-ADAM17;		exon:87541741-87541829,exon:87554860-87555012	pit_501002,pit_660210,pit_660018,pit_501210,pit_711010,pit_711012,pit_660214,pit_612078,pit_601094,pit_601078,pit_L6064020,pit_L6053754,pit_501176,pit_712004,pit_711032	3,2,8,2,7,2,2,10,3,3,5,7,4,5,2	1.82465e+44	ADAM17
chi_circ_0023514	NC_030818.1	87557990	87564568	+	6578	449	gene-ADAM17;		exon:87557991-87558094,exon:87563321-87563455,exon:87563584-87563714,exon:87564490-87564568	pit_501178,pit_501002,pit_660018,pit_501210,pit_711010,pit_711012,pit_603222,pit_660214,pit_612078,pit_601094,pit_601078,pit_L6064020,pit_L6053754,pit_501176,pit_601128,pit_711032	5,10,7,7,9,18,7,11,7,6,13,6,9,4,7,7	1.44141e+47	ADAM17
chi_circ_0004095	NC_030809.1	41085093	41093507	-	8414	363	gene-ADAM23;	1	exon:41085094-41085159,exon:41087218-41087294,exon:41088296-41088368,exon:41092326-41092389,exon:41093425-41093507	pit_501178,pit_660210,pit_660018,pit_501210,pit_711010,pit_711012,pit_603222,pit_706612,pit_660214,pit_612078,pit_601094,pit_601078,pit_L6064020,pit_L6053754,pit_501176,pit_601128,pit_712004,pit_708032,pit_711032	16,11,47,11,19,21,39,18,19,15,5,26,22,14,22,31,16,34,24	18,11,36,23,51,24,44,40,21,20,50,27,18,20,16,22,17,19,10	ADAM23
chi_circ_0039952	NC_030834.1	11516101	11523171	-	7070	265	gene-ADAM9;	3	exon:11516102-11516194,exon:11523000-11523171	pit_501178,pit_501002,pit_660210,pit_660018,pit_501210,pit_711010,pit_711012,pit_603222,pit_706612,pit_660214,pit_612078,pit_601094,pit_601078,pit_L6064020,pit_L6053754,pit_501176,pit_601128,pit_712004,pit_708032,pit_711032	12,17,45,73,13,53,33,56,21,67,71,4,17,11,10,13,13,8,11,10	63,90,167,172,226,199,211,169,203,191,160,200,172,172,175,120,109,152,172,174	ADAM9
chi_circ_0039958	NC_030834.1	11531573	11540246	-	8673	524	gene-ADAM9;		exon:11531574-11531707,exon:11532209-11532290,exon:11535076-11535245,exon:11539157-11539228,exon:11540181-11540246	pit_501178,pit_501002,pit_660210,pit_660018,pit_501210,pit_711010,pit_711012,pit_603222,pit_706612,pit_660214,pit_612078,pit_601078,pit_L6064020,pit_L6053754,pit_501176,pit_601128,pit_712004,pit_708032,pit_711032	7,10,10,25,7,15,21,12,11,16,19,18,21,21,14,16,11,16,11	7.01082e+55	ADAM9
chi_circ_0039964	NC_030834.1	11542320	11561324	-	19004	450	gene-ADAM9;		exon:11542321-11542516,exon:11543501-11543577,exon:11549437-11549515,exon:11561227-11561324	pit_501002,pit_660210,pit_660018,pit_501210,pit_711010,pit_711012,pit_603222,pit_706612,pit_612078,pit_601078,pit_L6064020,pit_501176,pit_601128,pit_712004,pit_708032,pit_711032	3,5,5,4,9,5,5,7,11,4,3,10,8,2,5,3	1.19199e+47	ADAM9
chi_circ_0036437	NC_030829.1	36786791	36808177	+	21386	356	gene-ADAMTS9;	2	exon:36786792-36786933,exon:36807719-36807836,exon:36808082-36808177	pit_501178,pit_660210,pit_660018,pit_501210,pit_711010,pit_711012,pit_603222,pit_706612,pit_612078,pit_601094,pit_601078,pit_L6064020,pit_L6053754,pit_501176,pit_601128,pit_708032,pit_711032	4,6,8,5,6,14,16,4,9,4,3,4,13,4,3,2,3	30,53,83,22,40,64,54,87,40,33,29,27,8,22,47,28,38	ADAMTS9
chi_circ_0036439	NC_030829.1	36786791	36843029	+	56238	177	gene-ADAMTS9;		exon:36842853-36843029	pit_660210,pit_501210,pit_711010,pit_711012,pit_603222,pit_706612,pit_660214,pit_612078,pit_601078,pit_L6064020,pit_501176,pit_708032,pit_711032	3,3,6,3,7,9,7,2,2,2,3,7,3	47,13,51,67,48,72,56,48,13,29,31,46,27	ADAMTS9
chi_circ_0034932	NC_030828.1	23625382	23648189	-	22807	411	gene-ADAMTSL3;	5	exon:23625383-23625511,exon:23627903-23628030,exon:23648036-23648189	pit_501002,pit_660210,pit_660018,pit_501210,pit_711010,pit_711012,pit_603222,pit_706612,pit_660214,pit_612078,pit_601094,pit_601078,pit_L6064020,pit_L6053754,pit_501176,pit_601128,pit_712004,pit_711032	11,3,9,5,8,6,8,12,9,10,3,3,2,4,9,5,2,3	110,123,208,181,310,263,211,194,165,106,155,116,149,147,59,113,157,106	ADAMTSL3
chi_circ_0034933	NC_030828.1	23627902	23636329	-	8427	128	gene-ADAMTSL3;		exon:23627903-23628030	pit_501178,pit_501002,pit_660210,pit_660018,pit_501210,pit_711010,pit_711012,pit_603222,pit_660214,pit_612078,pit_601094,pit_601078,pit_L6064020,pit_L6053754,pit_601128,pit_712004,pit_711032	6,4,8,14,9,19,17,5,20,15,4,7,8,8,10,16,16	7.81131e+49	ADAMTSL3
chi_circ_0034943	NC_030828.1	23704407	23717895	-	13488	484	gene-ADAMTSL3;		exon:23704408-23704492,exon:23706917-23707064,exon:23713921-23714059,exon:23717784-23717895	pit_501178,pit_501002,pit_660210,pit_660018,pit_501210,pit_711010,pit_711012,pit_603222,pit_706612,pit_660214,pit_612078,pit_601094,pit_601078,pit_L6053754,pit_501176,pit_601128,pit_712004,pit_708032,pit_711032	2,8,14,18,4,25,7,14,15,13,19,3,9,10,5,10,2,5,7	95,121,265,259,231,344,300,346,259,311,206,228,147,149,72,139,157,128,141	ADAMTSL3
chi_circ_0034944	NC_030828.1	23704407	23730077	-	25670	243	gene-ADAMTSL3;		exon:23704408-23704492,exon:23729920-23730077	pit_501178,pit_501002,pit_660210,pit_660018,pit_501210,pit_711010,pit_711012,pit_603222,pit_706612,pit_660214,pit_612078,pit_601094,pit_601078,pit_L6064020,pit_601128,pit_712004,pit_708032,pit_711032	2,3,3,5,3,2,10,3,2,14,7,2,2,8,7,4,5,5	7.41083e+52	ADAMTSL3
chi_circ_0034949	NC_030828.1	23711044	23717895	-	6851	251	gene-ADAMTSL3;		exon:23713921-23714059,exon:23717784-23717895	pit_501178,pit_501002,pit_660210,pit_660018,pit_501210,pit_711010,pit_711012,pit_603222,pit_660214,pit_601078,pit_L6064020,pit_L6053754,pit_601128,pit_712004,pit_711032	4,2,7,7,3,12,3,5,15,6,5,7,15,5,3	1.3716e+44	ADAMTSL3
chi_circ_0038881	NC_030832.1	3179615	3190620	-	11005	475	gene-ADCY9;	2	exon:3179616-3179767,exon:3189766-3189983,exon:3190516-3190620	pit_501178,pit_501002,pit_660210,pit_660018,pit_501210,pit_711010,pit_711012,pit_603222,pit_706612,pit_660214,pit_612078,pit_601094,pit_601078,pit_L6064020,pit_L6053754,pit_501176,pit_601128,pit_712004,pit_708032,pit_711032	5,2,3,8,7,20,18,15,6,12,13,4,8,10,12,7,11,7,8,6	12,17,28,44,24,47,65,52,31,41,19,28,19,15,30,24,17,19,19,24	ADCY9
chi_circ_0038883	NC_030832.1	3189765	3190620	-	855	323	gene-ADCY9;		exon:3189766-3189983,exon:3190516-3190620	pit_501178,pit_501002,pit_660210,pit_660018,pit_501210,pit_711010,pit_711012,pit_603222,pit_706612,pit_660214,pit_612078,pit_601094,pit_601078,pit_L6064020,pit_L6053754,pit_501176,pit_601128,pit_712004,pit_708032,pit_711032	35,36,35,127,29,91,91,66,36,108,119,11,39,58,49,34,50,41,32,39	24,17,43,71,40,72,80,71,58,51,37,39,41,33,49,38,26,22,35,28	ADCY9
chi_circ_0012107	NC_030813.1	116696272	116701639	+	5367	378	gene-ADD1;	1	exon:116696273-116696487,exon:116701477-116701639	pit_501002,pit_660210,pit_660018,pit_501210,pit_711010,pit_711012,pit_660214,pit_612078,pit_601094,pit_601078,pit_L6064020,pit_L6053754,pit_501176,pit_601128,pit_712004,pit_708032,pit_711032	3,4,9,3,12,12,6,7,7,6,10,8,5,5,2,4,4	2.29243e+50	ADD1
chi_circ_0012547	NC_030813.1	42422026	42469519	-	47493	414	gene-ADGRA3;	13	exon:42422027-42422150,exon:42423210-42423334,exon:42469355-42469519	pit_501178,pit_501002,pit_660210,pit_660018,pit_501210,pit_711010,pit_711012,pit_603222,pit_706612,pit_660214,pit_612078,pit_601078,pit_L6064020,pit_L6053754,pit_501176,pit_601128,pit_712004,pit_708032,pit_711032	6,3,4,4,3,6,4,5,9,15,10,2,5,3,2,5,9,8,3	2.64243e+56	ADGRA3
chi_circ_0012551	NC_030813.1	42437094	42469519	-	32425	374	gene-ADGRA3;		exon:42437095-42437303,exon:42469355-42469519	pit_501178,pit_501002,pit_660210,pit_660018,pit_501210,pit_711010,pit_711012,pit_603222,pit_706612,pit_660214,pit_612078,pit_601094,pit_601078,pit_L6064020,pit_L6053754,pit_501176,pit_601128,pit_712004,pit_708032,pit_711032	6,3,7,5,9,13,18,8,2,13,13,7,3,5,5,3,6,8,3,11	2.48246e+59	ADGRA3
chi_circ_0012553	NC_030813.1	42437094	42501277	-	64183	657	gene-ADGRA3;		exon:42437095-42437303,exon:42437511-42437670,exon:42479124-42479195,exon:42485572-42485643,exon:42490390-42490461,exon:42501206-42501277	pit_501178,pit_501002,pit_660210,pit_660018,pit_501210,pit_711010,pit_711012,pit_603222,pit_706612,pit_660214,pit_612078,pit_601094,pit_601078,pit_L6064020,pit_L6053754,pit_501176,pit_601128,pit_712004,pit_708032,pit_711032	11,13,18,7,10,16,29,21,9,9,21,8,19,16,3,11,18,6,22,9	74,99,114,128,124,112,222,167,119,102,93,159,86,112,96,63,95,80,83,84	ADGRA3
chi_circ_0012557	NC_030813.1	42450481	42469519	-	19038	369	gene-ADGRA3;		exon:42450482-42450685,exon:42469355-42469519	pit_501002,pit_660210,pit_660018,pit_501210,pit_711010,pit_711012,pit_603222,pit_706612,pit_660214,pit_612078,pit_601094,pit_601078,pit_L6064020,pit_501176,pit_601128,pit_708032,pit_711032	3,3,17,7,17,20,13,5,4,8,6,3,7,4,8,4,7	3.43589e+50	ADGRA3
chi_circ_0012558	NC_030813.1	42450481	42490461	-	39980	348	gene-ADGRA3;		exon:42450482-42450685,exon:42485572-42485643,exon:42490390-42490461	pit_501210,pit_711010,pit_711012,pit_603222,pit_706612,pit_660214,pit_612078,pit_601094,pit_601078,pit_L6053754,pit_601128,pit_711032	3,4,2,5,3,2,3,2,4,4,4,3	2.50336e+35	ADGRA3
chi_circ_0012563	NC_030813.1	42453226	42490461	-	37235	234	gene-ADGRA3;		exon:42453227-42453388,exon:42490390-42490461	pit_501178,pit_660210,pit_660018,pit_711010,pit_711012,pit_603222,pit_706612,pit_660214,pit_612078,pit_L6053754	10,5,5,6,3,3,6,4,8,3	2.26338e+29	ADGRA3
chi_circ_0012566	NC_030813.1	42465230	42469519	-	4289	321	gene-ADGRA3;		exon:42465231-42465386,exon:42469355-42469519	pit_501178,pit_501002,pit_660210,pit_660018,pit_711010,pit_711012,pit_603222,pit_706612,pit_660214,pit_612078,pit_601094,pit_L6064020,pit_L6053754,pit_501176,pit_601128,pit_712004,pit_708032	7,5,6,11,7,3,4,17,4,7,3,15,4,4,5,5,5	3.36326e+50	ADGRA3
chi_circ_0012570	NC_030813.1	42465230	42490461	-	25231	533	gene-ADGRA3;		exon:42465231-42465386,exon:42476160-42476320,exon:42479124-42479195,exon:42485572-42485643,exon:42490390-42490461	pit_501178,pit_501002,pit_660210,pit_660018,pit_501210,pit_711010,pit_711012,pit_603222,pit_706612,pit_660214,pit_612078,pit_601094,pit_601078,pit_L6064020,pit_L6053754,pit_501176,pit_601128,pit_712004,pit_708032,pit_711032	12,18,17,38,20,33,31,24,20,32,20,13,24,23,23,10,18,17,27,26	2.22213e+59	ADGRA3
chi_circ_0012571	NC_030813.1	42465230	42501277	-	36047	811	gene-ADGRA3;		exon:42465231-42465386,exon:42466595-42466796,exon:42469355-42469519,exon:42479124-42479195,exon:42485572-42485643,exon:42490390-42490461,exon:42501206-42501277	pit_501178,pit_501002,pit_660210,pit_660018,pit_501210,pit_711010,pit_711012,pit_603222,pit_706612,pit_660214,pit_612078,pit_601094,pit_601078,pit_L6064020,pit_L6053754,pit_501176,pit_601128,pit_712004,pit_708032,pit_711032	53,78,144,115,74,171,172,130,47,72,161,80,68,68,120,47,91,74,50,51	1.62178e+59	ADGRA3
chi_circ_0012576	NC_030813.1	42469354	42501277	-	31923	381	gene-ADGRA3;		exon:42469355-42469519,exon:42485572-42485643,exon:42490390-42490461,exon:42501206-42501277	pit_501178,pit_660210,pit_501210,pit_711010,pit_711012,pit_603222,pit_706612,pit_660214,pit_601128,pit_711032	4,7,3,4,6,2,3,4,6,4	2.95246e+29	ADGRA3
chi_circ_0012578	NC_030813.1	42474318	42490461	-	16143	591	gene-ADGRA3;		exon:42474319-42474532,exon:42476160-42476320,exon:42479124-42479195,exon:42485572-42485643,exon:42490390-42490461	pit_501178,pit_501002,pit_660210,pit_660018,pit_501210,pit_711010,pit_711012,pit_603222,pit_706612,pit_660214,pit_612078,pit_601094,pit_601078,pit_L6064020,pit_L6053754,pit_601128,pit_712004,pit_708032,pit_711032	5,13,9,18,13,17,28,24,13,6,9,18,7,20,8,20,14,12,9	3.6635e+56	ADGRA3
chi_circ_0012579	NC_030813.1	42474318	42501277	-	26959	502	gene-ADGRA3;		exon:42474319-42474532,exon:42479124-42479195,exon:42485572-42485643,exon:42490390-42490461,exon:42501206-42501277	pit_501178,pit_501002,pit_660210,pit_660018,pit_501210,pit_711010,pit_711012,pit_603222,pit_706612,pit_660214,pit_612078,pit_601094,pit_601078,pit_L6064020,pit_L6053754,pit_501176,pit_601128,pit_712004,pit_708032,pit_711032	8,11,10,30,3,19,23,25,9,24,19,21,19,23,15,8,18,9,18,9	3.06313e+59	ADGRA3
chi_circ_0012583	NC_030813.1	42485571	42501277	-	15706	272	gene-ADGRA3;		exon:42485572-42485643,exon:42487312-42487367,exon:42490390-42490461,exon:42501206-42501277	pit_501178,pit_501002,pit_660210,pit_660018,pit_501210,pit_711010,pit_711012,pit_603222,pit_706612,pit_660214,pit_612078,pit_601094,pit_601078,pit_L6064020,pit_L6053754,pit_501176,pit_712004,pit_708032,pit_711032	5,4,6,17,5,13,11,20,3,15,12,5,2,4,3,8,2,4,3	2.36292e+56	ADGRA3
chi_circ_0027966	NC_030821.1	89314391	89341790	+	27399	373	gene-ADGRB3;	3	exon:89314392-89314586,exon:89336501-89336569,exon:89341682-89341790	pit_501178,pit_501002,pit_660210,pit_660018,pit_501210,pit_711010,pit_711012,pit_603222,pit_706612,pit_660214,pit_612078,pit_601094,pit_601078,pit_L6064020,pit_L6053754,pit_501176,pit_601128,pit_712004,pit_708032,pit_711032	19,8,23,32,8,31,13,12,13,23,14,5,9,33,14,19,11,6,6,4	55,26,105,98,15,37,43,42,65,56,50,36,38,59,31,43,10,35,16,43	ADGRB3
chi_circ_0027979	NC_030821.1	89606882	89612699	+	5817	334	gene-ADGRB3;		exon:89606883-89607009,exon:89608634-89608737,exon:89612597-89612699	pit_501178,pit_501002,pit_660210,pit_660018,pit_501210,pit_711010,pit_711012,pit_603222,pit_706612,pit_660214,pit_612078,pit_601094,pit_601078,pit_L6064020,pit_L6053754,pit_501176,pit_601128,pit_712004,pit_708032,pit_711032	62,43,26,124,20,24,61,26,30,30,51,21,26,39,16,15,16,16,25,40	82,35,84,89,66,66,107,101,80,74,51,64,54,53,34,35,55,43,50,66	ADGRB3
chi_circ_0027984	NC_030821.1	89732506	89754308	+	21802	99	gene-ADGRB3;		exon:89732507-89732605	pit_501178,pit_501002,pit_660210,pit_660018,pit_501210,pit_711010,pit_711012,pit_603222,pit_706612,pit_612078,pit_601094,pit_601078,pit_L6064020,pit_L6053754,pit_501176,pit_712004,pit_708032,pit_711032	23,9,16,57,10,16,9,6,13,45,5,7,7,4,7,6,15,17	61,34,155,239,65,78,142,76,133,119,62,48,45,33,27,39,59,51	ADGRB3
chi_circ_0006538	NC_030810.1	58726565	58732407	+	5842	478	gene-ADGRL2;	1	exon:58726566-58726859,exon:58732224-58732407	pit_501178,pit_501002,pit_660210,pit_660018,pit_711010,pit_711012,pit_603222,pit_706612,pit_660214,pit_612078,pit_L6053754,pit_712004,pit_708032	3,3,6,6,12,9,8,7,3,3,3,3,3	3.91275e+38	ADGRL2
chi_circ_0013261	NC_030813.1	77332182	77341172	+	8990	415	gene-ADGRL3;	4	intron:77332183-77332256,intron:77336500-77336582,intron:77339687-77339762,intron:77340991-77341172	pit_501178,pit_501002,pit_660210,pit_660018,pit_501210,pit_711010,pit_711012,pit_603222,pit_706612,pit_660214,pit_612078,pit_601094,pit_601078,pit_L6064020,pit_L6053754,pit_501176,pit_601128,pit_712004,pit_708032,pit_711032	72,83,50,112,68,75,91,111,26,83,84,63,54,109,103,58,105,48,59,101	16,11,21,28,11,21,20,16,9,18,25,34,25,23,21,8,30,19,9,15	ADGRL3
chi_circ_0013278	NC_030813.1	78052459	78064287	+	11828	361	gene-ADGRL3;		exon:78052460-78052643,exon:78064111-78064287	pit_501178,pit_501002,pit_660210,pit_660018,pit_501210,pit_711010,pit_711012,pit_603222,pit_706612,pit_660214,pit_612078,pit_601078,pit_L6064020,pit_L6053754,pit_501176,pit_601128,pit_712004,pit_711032	12,10,18,18,3,17,18,13,12,18,30,16,9,8,6,16,4,5	1.35176e+53	ADGRL3
chi_circ_0013280	NC_030813.1	78052459	78094437	+	41978	405	gene-ADGRL3;		exon:78052460-78052643,exon:78094217-78094437	pit_501178,pit_660018,pit_501210,pit_711010,pit_711012,pit_603222,pit_706612,pit_660214,pit_612078,pit_601094,pit_L6064020,pit_L6053754,pit_501176,pit_601128,pit_712004,pit_708032,pit_711032	5,4,4,6,10,3,5,9,14,4,4,3,6,3,6,4,7	1.52417e+50	ADGRL3
chi_circ_0013281	NC_030813.1	78052459	78108388	+	55929	343	gene-ADGRL3;		exon:78052460-78052643,exon:78107033-78107099,exon:78108297-78108388	pit_501002,pit_660210,pit_660018,pit_501210,pit_711010,pit_711012,pit_603222,pit_706612,pit_660214,pit_612078,pit_601094,pit_601078,pit_L6064020,pit_L6053754,pit_501176,pit_601128,pit_712004,pit_708032,pit_711032	13,6,25,5,19,10,14,11,3,17,4,5,16,5,5,9,4,12,4	1.73318e+56	ADGRL3
chi_circ_0014124	NC_030814.1	20261886	20267569	-	5683	281	gene-ADGRV1;	4	exon:20261887-20262009,exon:20267412-20267569	pit_501178,pit_501002,pit_660210,pit_501210,pit_711010,pit_711012,pit_603222,pit_706612,pit_660214,pit_612078,pit_601094,pit_601078,pit_L6064020,pit_L6053754,pit_501176,pit_601128,pit_712004,pit_708032,pit_711032	6,5,8,6,16,4,5,8,6,13,2,8,14,11,8,2,4,3,4	68,52,96,66,70,55,128,99,69,55,116,53,73,82,74,52,47,42,62	ADGRV1
chi_circ_0014128	NC_030814.1	20284907	20293231	-	8324	441	gene-ADGRV1;		exon:20284908-20285007,exon:20286070-20286200,exon:20293022-20293231	pit_501178,pit_501002,pit_660210,pit_660018,pit_501210,pit_711010,pit_711012,pit_603222,pit_706612,pit_660214,pit_612078,pit_601094,pit_601078,pit_L6064020,pit_L6053754,pit_501176,pit_601128,pit_712004,pit_708032,pit_711032	29,32,18,27,16,59,41,33,17,40,25,14,53,38,56,39,39,20,21,37	97,84,154,195,127,145,145,220,161,139,101,139,98,127,209,94,98,106,95,102	ADGRV1
chi_circ_0014134	NC_030814.1	20357283	20375795	-	18512	181	gene-ADGRV1;		exon:20357284-20357464	pit_501178,pit_501002,pit_660018,pit_711010,pit_711012,pit_603222,pit_706612,pit_612078,pit_601094,pit_601078,pit_L6064020,pit_L6053754,pit_601128,pit_708032	18,6,21,6,7,9,3,6,3,7,5,5,8,5	101,65,156,180,163,203,237,155,240,115,134,225,114,90	ADGRV1
chi_circ_0014135	NC_030814.1	20375465	20387558	-	12093	185	gene-ADGRV1;		exon:20387374-20387558	pit_501002,pit_660018,pit_501210,pit_711010,pit_711012,pit_603222,pit_706612,pit_660214,pit_612078,pit_601094,pit_L6064020,pit_L6053754,pit_501176,pit_601128,pit_712004,pit_708032,pit_711032	3,10,3,10,4,9,5,4,3,5,5,4,3,10,2,4,4	61,130,118,98,130,186,110,82,114,75,92,171,108,81,73,66,90	ADGRV1
chi_circ_0040584	NC_030835.1	15361886	15365697	-	3811	282	gene-ADK;	2	exon:15361887-15361995,exon:15365525-15365697	pit_501178,pit_501002,pit_660210,pit_660018,pit_501210,pit_711010,pit_711012,pit_603222,pit_706612,pit_660214,pit_612078,pit_601094,pit_601078,pit_L6064020,pit_L6053754,pit_501176,pit_601128,pit_712004,pit_708032,pit_711032	16,11,19,77,18,23,61,35,32,37,34,11,20,57,27,8,19,35,45,15	1.01094e+67	ADK
chi_circ_0040586	NC_030835.1	15361886	15450848	-	88962	361	gene-ADK;		exon:15361887-15361995,exon:15365525-15365697,exon:15450770-15450848	pit_501178,pit_501002,pit_660210,pit_660018,pit_501210,pit_711010,pit_711012,pit_603222,pit_706612,pit_660214,pit_612078,pit_601094,pit_L6064020,pit_L6053754,pit_501176,pit_601128,pit_712004,pit_708032,pit_711032	12,10,7,19,2,9,7,19,8,12,14,3,9,5,5,6,2,11,4	1.39012e+70	ADK
chi_circ_0021002	NC_030817.1	81844504	81857769	+	13265	410	gene-ADPGK;	1	exon:81844505-81844730,exon:81848194-81848256,exon:81857649-81857769	pit_660018,pit_711010,pit_711012,pit_660214,pit_612078,pit_601094,pit_L6064020,pit_501176,pit_601128,pit_712004,pit_708032,pit_711032	4,9,3,6,8,2,3,3,4,2,4,2	186,158,204,137,82,79,123,57,104,97,102,81	ADPGK
chi_circ_0011657	NC_030812.1	89022333	89059722	-	37389	525	gene-AEBP2;	7	exon:89022334-89022360,exon:89024656-89024769,exon:89026700-89026767,exon:89051652-89051759,exon:89059515-89059722	pit_501178,pit_501002,pit_660210,pit_660018,pit_501210,pit_711010,pit_711012,pit_603222,pit_706612,pit_660214,pit_612078,pit_601094,pit_601078,pit_L6064020,pit_L6053754,pit_501176,pit_601128,pit_712004,pit_708032,pit_711032	18,4,14,32,13,25,12,14,17,24,35,15,13,17,20,8,18,10,19,17	1.95227e+59	AEBP2
chi_circ_0011660	NC_030812.1	89024655	89051759	-	27104	602	gene-AEBP2;		exon:89024656-89024769,exon:89026700-89026767,exon:89033306-89033430,exon:89035922-89036108,exon:89051652-89051759	pit_501178,pit_501002,pit_660210,pit_660018,pit_501210,pit_711010,pit_711012,pit_603222,pit_706612,pit_660214,pit_612078,pit_601094,pit_601078,pit_L6064020,pit_L6053754,pit_501176,pit_601128,pit_712004,pit_708032,pit_711032	21,15,21,76,21,43,53,18,18,27,57,12,25,26,19,17,22,15,22,18	3.0228e+59	AEBP2
chi_circ_0011661	NC_030812.1	89024655	89059722	-	35067	515	gene-AEBP2;		exon:89024656-89024769,exon:89026700-89026767,exon:89033306-89033430,exon:89059515-89059722	pit_501178,pit_660210,pit_660018,pit_711010,pit_711012,pit_603222,pit_706612,pit_660214,pit_612078,pit_601078,pit_L6064020,pit_L6053754,pit_501176,pit_601128,pit_708032,pit_711032	9,7,17,10,10,15,5,5,20,8,3,8,4,7,8,8	2.0833e+47	AEBP2
chi_circ_0011662	NC_030812.1	89033305	89036108	-	2803	312	gene-AEBP2;		exon:89033306-89033430,exon:89035922-89036108	pit_501178,pit_501002,pit_660210,pit_660018,pit_501210,pit_711010,pit_711012,pit_603222,pit_706612,pit_660214,pit_612078,pit_601094,pit_601078,pit_L6064020,pit_601128,pit_712004,pit_708032,pit_711032	9,5,5,14,6,22,14,9,6,7,14,8,4,3,9,2,3,3	3.20312e+53	AEBP2
chi_circ_0011663	NC_030812.1	89033305	89051759	-	18454	420	gene-AEBP2;		exon:89033306-89033430,exon:89035922-89036108,exon:89051652-89051759	pit_501178,pit_501002,pit_660210,pit_660018,pit_501210,pit_711010,pit_711012,pit_603222,pit_706612,pit_660214,pit_612078,pit_601094,pit_601078,pit_L6064020,pit_L6053754,pit_501176,pit_601128,pit_712004,pit_708032,pit_711032	29,9,29,97,22,53,46,34,9,45,72,15,14,20,17,15,37,24,13,14	3.03271e+59	AEBP2
chi_circ_0011664	NC_030812.1	89033305	89059722	-	26417	312	gene-AEBP2;		exon:89033306-89033430,exon:89035922-89036108	pit_501178,pit_660210,pit_660018,pit_711012,pit_603222,pit_660214,pit_612078,pit_601094,pit_601078,pit_L6064020,pit_L6053754,pit_501176,pit_601128,pit_712004,pit_708032	3,6,3,3,6,9,16,4,2,5,6,6,11,6,5	2.09364e+44	AEBP2
chi_circ_0011666	NC_030812.1	89051651	89059722	-	8071	320	gene-AEBP2;		exon:89051652-89051759,exon:89059511-89059722	pit_501178,pit_501002,pit_660210,pit_660018,pit_501210,pit_711010,pit_711012,pit_603222,pit_706612,pit_660214,pit_612078,pit_601094,pit_601078,pit_L6064020,pit_L6053754,pit_501176,pit_601128,pit_712004,pit_708032,pit_711032	62,31,52,110,12,100,78,53,61,72,104,26,47,86,63,48,54,51,33,34	2.0726e+59	AEBP2
chi_circ_0019126	NC_030816.1	89748576	89768790	+	20214	364	gene-AFDN;	2	exon:89748577-89748772,exon:89768623-89768790	pit_501178,pit_501002,pit_660210,pit_660018,pit_501210,pit_711010,pit_711012,pit_603222,pit_706612,pit_660214,pit_612078,pit_601094,pit_601078,pit_L6064020,pit_L6053754,pit_501176,pit_601128,pit_712004,pit_708032,pit_711032	9,13,15,37,16,47,38,9,10,32,39,7,19,9,14,12,12,12,10,11	1.62137e+59	AFDN
chi_circ_0019130	NC_030816.1	89761789	89768790	+	7001	438	gene-AFDN;		exon:89761790-89761947,exon:89767220-89767331,exon:89768623-89768790	pit_501178,pit_501002,pit_660210,pit_660018,pit_501210,pit_711010,pit_711012,pit_603222,pit_706612,pit_660214,pit_612078,pit_601094,pit_601078,pit_L6064020,pit_L6053754,pit_501176,pit_601128,pit_712004,pit_708032,pit_711032	156,135,194,395,205,302,312,212,255,323,485,61,178,278,170,159,153,164,156,179	1.7714e+59	AFDN
chi_circ_0011921	NC_030813.1	102317688	102321272	+	3584	515	gene-AFF1;	2	intron:102317689-102317821,intron:102317910-102318042,intron:102318224-102318334,intron:102321135-102321272	pit_501178,pit_501002,pit_660210,pit_660018,pit_501210,pit_711010,pit_711012,pit_603222,pit_660214,pit_612078,pit_601078,pit_L6064020,pit_L6053754,pit_501176,pit_601128,pit_711032	10,2,4,4,3,12,13,3,2,13,2,5,7,2,10,17	4,4,6,5,2,0,18,12,3,4,5,5,12,3,7,5	AFF1
chi_circ_0011925	NC_030813.1	102395508	102396945	+	1437	121	gene-AFF1;		exon:102395509-102395629	pit_501178,pit_501002,pit_660210,pit_660018,pit_501210,pit_711010,pit_711012,pit_706612,pit_612078,pit_601094,pit_601078,pit_L6064020,pit_L6053754,pit_601128,pit_712004,pit_708032	5,6,15,19,10,8,7,14,15,10,6,7,4,7,2,5	103,99,279,208,218,209,226,274,153,243,117,114,161,122,93,110	AFF1
chi_circ_0014733	NC_030814.1	65962271	65972286	+	10015	132	gene-AFF4;	4	exon:65967910-65967954,exon:65972200-65972286	pit_501002,pit_660210,pit_660018,pit_501210,pit_711010,pit_711012,pit_603222,pit_706612,pit_660214,pit_612078,pit_601094,pit_601078,pit_L6064020,pit_L6053754,pit_501176,pit_601128,pit_712004,pit_708032,pit_711032	8,7,21,6,12,17,11,13,20,18,3,6,16,9,9,4,2,5,3	1.33332e+56	AFF4
chi_circ_0014735	NC_030814.1	65963071	65972286	+	9215	259	gene-AFF4;		exon:65963072-65963198,exon:65967910-65967954,exon:65972200-65972286	pit_501178,pit_501002,pit_660210,pit_660018,pit_501210,pit_711010,pit_711012,pit_603222,pit_706612,pit_660214,pit_612078,pit_601094,pit_601078,pit_L6064020,pit_L6053754,pit_501176,pit_601128,pit_708032,pit_711032	8,3,4,17,7,22,11,11,11,10,29,6,11,3,6,4,11,5,7	2.96335e+58	AFF4
chi_circ_0014738	NC_030814.1	65965755	65967954	+	2199	45	gene-AFF4;		exon:65967910-65967954	pit_501178,pit_660210,pit_660018,pit_501210,pit_711010,pit_711012,pit_603222,pit_706612,pit_660214,pit_612078,pit_601078,pit_L6053754,pit_601128,pit_712004,pit_711032	6,4,10,7,10,14,2,17,10,6,2,7,6,7,5	3.30118e+51	AFF4
chi_circ_0014743	NC_030814.1	66000471	66005490	+	5019	569	gene-AFF4;		exon:66000472-66000566,exon:66001307-66001443,exon:66001691-66001762,exon:66004239-66004282,exon:66005270-66005490	pit_501178,pit_501002,pit_660210,pit_660018,pit_501210,pit_711010,pit_711012,pit_603222,pit_706612,pit_660214,pit_612078,pit_601094,pit_601078,pit_L6064020,pit_L6053754,pit_501176,pit_601128,pit_712004,pit_708032,pit_711032	13,12,15,18,9,17,8,8,12,17,7,8,7,4,8,5,5,10,10,9	4.33493e+68	AFF4
chi_circ_0022975	NC_030818.1	62704876	62716002	+	11126	392	gene-AFTPH;	1	exon:62704877-62704999,exon:62710277-62710337,exon:62711854-62711937,exon:62715879-62716002	pit_501178,pit_501002,pit_660210,pit_660018,pit_501210,pit_711010,pit_711012,pit_603222,pit_706612,pit_660214,pit_612078,pit_601094,pit_601078,pit_L6064020,pit_L6053754,pit_501176,pit_601128,pit_708032,pit_711032	6,15,18,25,6,21,11,14,16,14,20,7,13,17,16,15,19,8,11	2.89264e+56	AFTPH
chi_circ_0040383	NC_030834.1	36843311	36844429	+	1118	226	gene-AGA;	1	exon:36843312-36843424,exon:36844317-36844429	pit_501178,pit_501002,pit_660210,pit_660018,pit_501210,pit_711010,pit_711012,pit_603222,pit_706612,pit_660214,pit_612078,pit_601094,pit_601078,pit_L6064020,pit_L6053754,pit_501176,pit_601128,pit_712004,pit_708032,pit_711032	2,5,20,25,6,10,5,5,6,27,51,4,7,14,9,8,7,9,5,3	2.53292e+59	AGA
chi_circ_0006451	NC_030810.1	5321966	5341818	-	19852	328	gene-AGAP1;	3	exon:5321967-5322125,exon:5341650-5341818	pit_501178,pit_501002,pit_660210,pit_660018,pit_711010,pit_711012,pit_603222,pit_706612,pit_660214,pit_612078,pit_L6064020,pit_L6053754,pit_501176,pit_601128,pit_712004,pit_708032	5,5,4,14,6,14,14,10,5,17,4,13,14,16,4,10	53,39,48,138,120,129,132,114,103,73,75,79,64,45,58,52	AGAP1
chi_circ_0006521	NC_030810.1	5501623	5511341	-	9718	363	gene-AGAP1;		exon:5501624-5501758,exon:5507248-5507389,exon:5511256-5511341	pit_501178,pit_660210,pit_660018,pit_501210,pit_711010,pit_711012,pit_603222,pit_706612,pit_660214,pit_612078,pit_601094,pit_601078,pit_L6064020,pit_L6053754,pit_501176,pit_601128,pit_712004,pit_708032,pit_711032	14,11,19,3,22,23,14,8,18,13,4,4,14,11,9,8,5,2,3	42,96,209,176,184,214,237,121,151,102,214,108,120,160,97,85,113,78,75	AGAP1
chi_circ_0006522	NC_030810.1	5501623	5534082	-	32459	413	gene-AGAP1;		exon:5501624-5501758,exon:5507248-5507351,exon:5511256-5511341,exon:5533995-5534082	pit_501002,pit_660018,pit_711010,pit_711012,pit_660214,pit_612078,pit_601094,pit_601078,pit_L6064020,pit_L6053754,pit_501176,pit_712004,pit_708032,pit_711032	3,8,9,9,5,3,8,3,6,9,7,5,5,7	86,205,188,200,160,106,183,118,153,138,112,123,82,81	AGAP1
chi_circ_0021423	NC_030817.1	93004284	93012163	-	7879	195	gene-AGGF1;	3	exon:93004285-93004367,exon:93012052-93012163	pit_660210,pit_660018,pit_501210,pit_711010,pit_711012,pit_603222,pit_706612,pit_660214,pit_612078,pit_601094,pit_601078,pit_L6064020,pit_501176,pit_712004,pit_708032,pit_711032	4,10,4,3,6,4,2,6,17,2,5,4,2,4,4,6	6.38766e+47	AGGF1
chi_circ_0021424	NC_030817.1	93004284	93013555	-	9271	331	gene-AGGF1;		exon:93013225-93013555	pit_501178,pit_501002,pit_660210,pit_660018,pit_501210,pit_711010,pit_603222,pit_706612,pit_660214,pit_612078,pit_601094,pit_L6064020,pit_L6053754,pit_501176,pit_708032	4,3,5,2,4,3,13,5,17,12,12,3,6,5,3	3.03207e+44	AGGF1
chi_circ_0021431	NC_030817.1	93029846	93032201	-	2355	268	gene-AGGF1;		exon:93029847-93030011,exon:93032099-93032201	pit_660210,pit_660018,pit_501210,pit_711012,pit_603222,pit_706612,pit_660214,pit_612078,pit_L6064020,pit_501176,pit_601128,pit_712004,pit_708032,pit_711032	3,8,3,3,4,2,5,3,6,3,2,3,4,3	4.75603e+41	AGGF1
chi_circ_0007910	NC_030811.1	15569988	15577971	-	7983	291	gene-AGK;	2	exon:15569989-15570058,exon:15574761-15574855,exon:15576203-15576235,exon:15577879-15577971	pit_660210,pit_660018,pit_501210,pit_711010,pit_711012,pit_603222,pit_706612,pit_660214,pit_612078,pit_601078,pit_L6064020,pit_501176,pit_712004	2,4,5,4,4,6,7,17,8,9,2,11,10	1.29192e+38	AGK
chi_circ_0007911	NC_030811.1	15569988	15583085	-	13097	367	gene-AGK;		exon:15569989-15570058,exon:15574761-15574855,exon:15576203-15576235,exon:15577879-15577971,exon:15583010-15583085	pit_501178,pit_501002,pit_660210,pit_660018,pit_501210,pit_711010,pit_711012,pit_603222,pit_706612,pit_660214,pit_612078,pit_601094,pit_601078,pit_L6064020,pit_L6053754,pit_501176,pit_601128,pit_712004,pit_708032,pit_711032	45,63,55,96,28,73,60,67,39,85,133,28,63,67,77,45,66,62,54,56	1.64119e+59	AGK
chi_circ_0006968	NC_030810.1	77161111	77167636	+	6525	270	gene-AGL;	1	exon:77161112-77161247,exon:77167503-77167636	pit_660210,pit_660018,pit_711010,pit_711012,pit_603222,pit_706612,pit_660214,pit_612078,pit_601094,pit_L6064020,pit_L6053754,pit_501176,pit_712004,pit_708032,pit_711032	11,7,12,8,2,4,9,10,5,4,5,8,2,7,4	2.1129e+44	AGL
chi_circ_0027824	NC_030821.1	79024450	79032436	-	7986	317	gene-AGO2;	1	exon:79024451-79024571,exon:79032241-79032436	pit_501178,pit_501002,pit_660210,pit_660018,pit_501210,pit_711010,pit_711012,pit_603222,pit_706612,pit_660214,pit_612078,pit_601094,pit_601078,pit_L6064020,pit_L6053754,pit_501176,pit_601128,pit_712004,pit_708032,pit_711032	21,14,17,45,17,29,24,44,12,45,34,20,28,39,32,28,19,15,38,25	1.77157e+59	AGO2
chi_circ_0005297	NC_030810.1	10997495	11009571	+	12076	202	gene-AGO3;	1	exon:10997496-10997560,exon:11009435-11009571	pit_501178,pit_501002,pit_660210,pit_660018,pit_711010,pit_711012,pit_603222,pit_706612,pit_660214,pit_612078,pit_601078,pit_L6064020,pit_L6053754,pit_501176,pit_601128,pit_708032	12,5,5,18,11,10,7,7,5,15,4,6,6,3,4,5	64,63,149,132,122,87,115,165,109,59,73,85,111,63,82,52	AGO3
chi_circ_0019065	NC_030816.1	84103911	84112187	-	8276	162	gene-AGPAT4;	2	exon:84112026-84112187	pit_501178,pit_501002,pit_660210,pit_660018,pit_711012,pit_706612,pit_660214,pit_612078,pit_601094,pit_601078,pit_L6064020,pit_L6053754,pit_501176,pit_601128,pit_712004,pit_708032,pit_711032	2,4,7,29,10,13,3,13,5,7,3,11,5,12,9,8,2	63,57,30,103,96,33,46,45,77,42,59,39,31,38,65,36,61	AGPAT4
chi_circ_0019070	NC_030816.1	84179663	84179927	-	264	264	gene-AGPAT4;		exon:84179664-84179927	pit_501178,pit_660018,pit_501210,pit_711010,pit_711012,pit_603222,pit_660214,pit_612078,pit_L6064020,pit_L6053754,pit_501176,pit_601128,pit_712004,pit_708032,pit_711032	4,17,16,39,19,16,18,19,9,8,2,3,10,6,7	52,110,104,77,122,134,57,52,45,33,39,47,63,42,56	AGPAT4
chi_circ_0040418	NC_030834.1	38767615	38792187	-	24572	529	gene-AGPAT5;	2	exon:38767616-38767777,exon:38776032-38776122,exon:38779169-38779258,exon:38782545-38782660,exon:38792118-38792187	pit_501178,pit_501002,pit_660210,pit_660018,pit_501210,pit_711010,pit_711012,pit_603222,pit_660214,pit_612078,pit_601094,pit_L6064020,pit_L6053754,pit_501176,pit_601128,pit_711032	2,7,9,17,3,9,7,20,7,4,2,5,14,4,4,10	103,62,180,327,183,295,199,286,218,232,222,137,145,91,87,119	AGPAT5
chi_circ_0040419	NC_030834.1	38776031	38792187	-	16156	367	gene-AGPAT5;		exon:38776032-38776122,exon:38779169-38779258,exon:38782545-38782660,exon:38792118-38792187	pit_501178,pit_501002,pit_660210,pit_660018,pit_501210,pit_711010,pit_711012,pit_603222,pit_660214,pit_612078,pit_601094,pit_601078,pit_L6064020,pit_L6053754,pit_501176,pit_601128,pit_712004,pit_708032,pit_711032	18,6,5,31,7,40,18,17,14,27,6,13,18,20,9,23,8,9,17	122,87,177,330,182,301,227,247,244,269,235,115,166,147,105,124,138,142,136	AGPAT5
chi_circ_0003256	NC_030809.1	116876433	116902609	+	26176	361	gene-AGPS;	4	exon:116876434-116876505,exon:116877912-116877991,exon:116879271-116879351,exon:116902482-116902609	pit_501002,pit_660210,pit_660018,pit_501210,pit_711010,pit_711012,pit_603222,pit_706612,pit_660214,pit_612078,pit_601094,pit_601078,pit_L6064020,pit_601128,pit_708032,pit_711032	8,2,14,5,14,10,5,4,27,14,2,9,7,3,4,3	1.75408e+47	AGPS
chi_circ_0003260	NC_030809.1	116879270	116902609	+	23339	444	gene-AGPS;		exon:116879271-116879351,exon:116889257-116889382,exon:116892168-116892276,exon:116902482-116902609	pit_501002,pit_660210,pit_660018,pit_501210,pit_711010,pit_711012,pit_603222,pit_706612,pit_660214,pit_612078,pit_601078,pit_L6064020,pit_501176,pit_708032,pit_711032	4,3,14,2,4,4,5,6,11,5,3,5,2,2,3	1.89376e+44	AGPS
chi_circ_0003263	NC_030809.1	116889256	116902609	+	13353	363	gene-AGPS;		exon:116889257-116889382,exon:116892168-116892276,exon:116902482-116902609	pit_501178,pit_501002,pit_660210,pit_660018,pit_501210,pit_711010,pit_711012,pit_603222,pit_706612,pit_660214,pit_612078,pit_601094,pit_601078,pit_L6064020,pit_L6053754,pit_501176,pit_601128,pit_712004,pit_708032,pit_711032	9,12,28,37,30,37,32,21,24,26,34,17,19,33,28,12,39,19,21,15	2.87212e+59	AGPS
chi_circ_0003274	NC_030809.1	116929724	116934132	+	4408	222	gene-AGPS;		exon:116929725-116929794,exon:116930631-116930692,exon:116934043-116934132	pit_501002,pit_660210,pit_660018,pit_501210,pit_711010,pit_711012,pit_603222,pit_706612,pit_660214,pit_612078,pit_601078,pit_L6064020,pit_L6053754,pit_501176,pit_712004,pit_708032	3,3,9,5,6,5,5,7,3,13,5,3,3,3,8,3	2.64345e+47	AGPS
chi_circ_0016875	NC_030815.1	78614558	78706498	-	91940	259	gene-AGTPBP1;	9	exon:78614559-78614719,exon:78706401-78706498	pit_660210,pit_660018,pit_711010,pit_711012,pit_603222,pit_706612,pit_660214,pit_612078,pit_601078,pit_L6064020,pit_L6053754,pit_708032	2,14,3,5,4,8,7,6,3,7,2,4	260,362,331,202,264,252,219,271,135,95,169,141	AGTPBP1
chi_circ_0016885	NC_030815.1	78668499	78690200	-	21701	236	gene-AGTPBP1;		exon:78668500-78668648,exon:78668733-78668819	pit_501178,pit_501002,pit_660210,pit_660018,pit_501210,pit_711010,pit_711012,pit_603222,pit_660214,pit_612078,pit_601078,pit_L6053754,pit_601128,pit_712004,pit_708032,pit_711032	3,8,6,7,3,8,4,2,11,17,2,7,4,6,3,2	1.56121e+47	AGTPBP1
chi_circ_0016896	NC_030815.1	78689487	78700431	-	10944	117	gene-AGTPBP1;		exon:78700315-78700431	pit_501178,pit_501002,pit_660210,pit_660018,pit_501210,pit_711010,pit_711012,pit_603222,pit_706612,pit_660214,pit_612078,pit_601094,pit_601078,pit_L6064020,pit_L6053754,pit_501176,pit_601128,pit_712004,pit_708032,pit_711032	21,20,19,31,17,55,34,28,15,34,10,21,24,13,21,16,22,21,10,7	1.61132e+59	AGTPBP1
chi_circ_0016897	NC_030815.1	78689487	78706498	-	17011	215	gene-AGTPBP1;		exon:78700315-78700431,exon:78706401-78706498	pit_501178,pit_501002,pit_660210,pit_660018,pit_501210,pit_711010,pit_711012,pit_603222,pit_660214,pit_612078,pit_601094,pit_601078,pit_L6064020,pit_L6053754,pit_501176,pit_601128,pit_712004,pit_708032,pit_711032	31,31,53,104,31,53,31,53,53,68,18,23,23,24,17,26,10,19,19	112,89,237,390,149,269,217,258,222,246,210,113,138,138,106,114,125,99,122	AGTPBP1
chi_circ_0016898	NC_030815.1	78689487	78706515	-	17028	232	gene-AGTPBP1;		intron:78700315-78700431,intron:78706401-78706515	pit_660210,pit_660018,pit_711010,pit_711012,pit_603222,pit_706612,pit_660214,pit_612078,pit_601094,pit_601078,pit_L6064020,pit_501176,pit_708032,pit_711032	5,10,5,3,4,5,2,11,13,3,2,7,2,2	81,150,71,104,135,113,74,64,76,54,83,70,59,65	AGTPBP1
chi_circ_0016901	NC_030815.1	78689487	78744524	-	55037	132	gene-AGTPBP1;		exon:78736133-78736196,exon:78744457-78744524	pit_501178,pit_501002,pit_660210,pit_660018,pit_501210,pit_711010,pit_711012,pit_603222,pit_612078,pit_601094,pit_601078,pit_L6064020,pit_L6053754,pit_501176,pit_601128,pit_712004,pit_708032,pit_711032	12,9,39,41,30,28,26,31,56,5,21,18,8,3,12,15,7,24	62,50,82,159,90,111,132,154,74,77,76,101,89,72,70,68,57,77	AGTPBP1
chi_circ_0016910	NC_030815.1	78718591	78744524	-	25933	310	gene-AGTPBP1;		exon:78718592-78718769,exon:78736133-78736196,exon:78744457-78744524	pit_501178,pit_501002,pit_660210,pit_660018,pit_501210,pit_711010,pit_711012,pit_603222,pit_706612,pit_660214,pit_612078,pit_601094,pit_601078,pit_L6064020,pit_L6053754,pit_501176,pit_601128,pit_712004,pit_708032,pit_711032	36,27,23,77,35,67,67,56,50,46,66,27,34,36,34,20,37,32,29,22	80,57,171,273,108,209,143,195,175,168,187,125,76,74,105,54,71,74,77,81	AGTPBP1
chi_circ_0016914	NC_030815.1	78731118	78744524	-	13406	505	gene-AGTPBP1;		exon:78731119-78731212,exon:78733029-78733160,exon:78735591-78735737,exon:78736133-78736196,exon:78744457-78744524	pit_501178,pit_501002,pit_660210,pit_660018,pit_501210,pit_711010,pit_603222,pit_706612,pit_660214,pit_612078,pit_601094,pit_601078,pit_L6064020,pit_L6053754,pit_501176,pit_712004,pit_708032	6,3,5,8,7,16,6,9,12,11,6,11,6,3,5,5,5	123,99,143,223,142,250,180,198,171,184,142,140,151,164,85,103,129	AGTPBP1
chi_circ_0016917	NC_030815.1	78735590	78744524	-	8934	279	gene-AGTPBP1;		exon:78735591-78735737,exon:78736133-78736196,exon:78744457-78744524	pit_501178,pit_501002,pit_660210,pit_660018,pit_501210,pit_711010,pit_711012,pit_603222,pit_706612,pit_660214,pit_612078,pit_L6064020,pit_L6053754,pit_601128,pit_712004,pit_711032	3,8,8,33,10,7,6,10,14,14,26,3,2,7,2,5	138,105,71,200,109,170,163,176,184,123,112,137,148,87,89,95	AGTPBP1
chi_circ_0029452	NC_030823.1	28992702	29012729	+	20027	257	gene-AHCTF1;	1	exon:28992703-28992830,exon:29012601-29012729	pit_501178,pit_501002,pit_660210,pit_660018,pit_501210,pit_711010,pit_711012,pit_603222,pit_706612,pit_660214,pit_612078,pit_601094,pit_601078,pit_L6064020,pit_L6053754,pit_501176,pit_601128,pit_711032	10,5,3,8,7,5,13,4,10,5,14,3,2,3,7,4,8,5	1.56152e+53	AHCTF1
chi_circ_0007190	NC_030810.1	87158767	87162991	+	4224	587	gene-AHCYL1;	1	exon:87158768-87158868,exon:87159258-87159360,exon:87160940-87161034,exon:87161617-87161723,exon:87162556-87162672,exon:87162928-87162991	pit_501002,pit_660210,pit_660018,pit_501210,pit_711010,pit_711012,pit_603222,pit_706612,pit_660214,pit_612078,pit_L6064020,pit_501176,pit_601128	7,4,14,3,3,6,8,6,6,12,6,6,5	2.92255e+38	AHCYL1
chi_circ_0018471	NC_030816.1	60419126	60460964	-	41838	180	gene-AHI1;	19	exon:60419127-60419306	pit_501178,pit_501002,pit_660210,pit_660018,pit_711010,pit_711012,pit_603222,pit_706612,pit_660214,pit_612078,pit_601094,pit_601078,pit_501176,pit_601128,pit_711032	3,6,4,4,9,4,5,3,5,14,2,3,2,3,5	1.53153e+44	AHI1
chi_circ_0018479	NC_030816.1	60457312	60485026	-	27714	399	gene-AHI1;		exon:60457313-60457413,exon:60460802-60460964,exon:60484892-60485026	pit_501178,pit_501002,pit_660210,pit_660018,pit_501210,pit_711010,pit_711012,pit_603222,pit_706612,pit_660214,pit_612078,pit_601078,pit_L6064020,pit_L6053754,pit_501176,pit_601128,pit_712004,pit_708032,pit_711032	8,12,3,16,2,19,6,10,7,3,12,3,12,4,4,11,10,10,6	1.92211e+56	AHI1
chi_circ_0018480	NC_030816.1	60484891	60530639	-	45748	309	gene-AHI1;		exon:60484892-60485026,exon:60494731-60494786,exon:60530522-60530639	pit_501178,pit_501002,pit_660210,pit_660018,pit_501210,pit_711010,pit_711012,pit_603222,pit_706612,pit_660214,pit_612078,pit_601078,pit_L6064020,pit_L6053754,pit_501176,pit_601128,pit_708032,pit_711032	10,9,12,13,6,12,12,8,6,14,18,10,6,4,3,4,7,9	2.08246e+53	AHI1
chi_circ_0018481	NC_030816.1	60484891	60544031	-	59140	336	gene-AHI1;		exon:60484892-60485026,exon:60494731-60494786,exon:60530522-60530639,exon:60544005-60544031	pit_501178,pit_501002,pit_660210,pit_660018,pit_501210,pit_711010,pit_711012,pit_603222,pit_706612,pit_660214,pit_612078,pit_601094,pit_601078,pit_L6064020,pit_L6053754,pit_501176,pit_601128,pit_712004,pit_708032,pit_711032	25,28,16,80,22,14,28,26,23,66,42,7,22,28,21,15,24,13,29,21	2.12241e+59	AHI1
chi_circ_0018488	NC_030816.1	60530521	60544031	-	13510	399	gene-AHI1;		exon:60530522-60530639,exon:60535602-60535855,exon:60544005-60544031	pit_501178,pit_501002,pit_660210,pit_660018,pit_501210,pit_711010,pit_711012,pit_603222,pit_660214,pit_612078,pit_601078,pit_L6064020,pit_L6053754,pit_501176,pit_708032,pit_711032	3,7,4,7,4,4,3,17,14,4,3,5,3,7,7,7	3.0234e+47	AHI1
chi_circ_0018490	NC_030816.1	60530521	60549000	-	18479	342	gene-AHI1;		exon:60530522-60530639,exon:60544005-60544031,exon:60548804-60549000	pit_501178,pit_501002,pit_660210,pit_660018,pit_501210,pit_711010,pit_711012,pit_603222,pit_706612,pit_660214,pit_612078,pit_601094,pit_601078,pit_L6064020,pit_L6053754,pit_501176,pit_601128,pit_712004,pit_708032,pit_711032	17,17,12,13,6,13,7,15,7,7,14,12,13,23,17,6,28,12,14,10	2.99362e+60	AHI1
chi_circ_0018507	NC_030816.1	60562166	60569215	-	7049	498	gene-AHI1;		exon:60562167-60562307,exon:60563855-60563985,exon:60566549-60566667,exon:60569109-60569215	pit_501178,pit_501002,pit_660210,pit_660018,pit_501210,pit_711010,pit_711012,pit_603222,pit_706612,pit_660214,pit_612078,pit_601094,pit_601078,pit_L6064020,pit_501176,pit_601128,pit_712004,pit_708032,pit_711032	2,4,5,9,4,10,15,15,8,15,14,8,6,2,7,4,3,7,22	3.71463e+56	AHI1
chi_circ_0018508	NC_030816.1	60562166	60571164	-	8998	371	gene-AHI1;		exon:60562167-60562307,exon:60570935-60571164	pit_501178,pit_501002,pit_660210,pit_660018,pit_711010,pit_711012,pit_603222,pit_706612,pit_660214,pit_612078,pit_601078,pit_L6064020,pit_L6053754,pit_501176,pit_712004,pit_708032,pit_711032	4,6,9,13,12,6,11,8,16,16,4,5,4,2,6,12,7	3.25382e+50	AHI1
chi_circ_0018509	NC_030816.1	60562166	60576058	-	13892	391	gene-AHI1;		exon:60562167-60562307,exon:60563855-60563980,exon:60575935-60576058	pit_501178,pit_501002,pit_660210,pit_660018,pit_501210,pit_711010,pit_603222,pit_660214,pit_601094,pit_601078,pit_L6053754,pit_501176,pit_712004,pit_708032,pit_711032	3,3,2,4,4,6,3,3,5,6,11,6,2,2,2	3.11367e+44	AHI1
chi_circ_0018510	NC_030816.1	60562166	60579728	-	17562	141	gene-AHI1;		exon:60562167-60562307	pit_501178,pit_501002,pit_660210,pit_660018,pit_501210,pit_711010,pit_711012,pit_603222,pit_706612,pit_660214,pit_601094,pit_L6064020,pit_501176,pit_601128,pit_711032	6,2,3,5,3,7,9,6,2,3,4,5,4,3,4	3.52425e+44	AHI1
chi_circ_0018521	NC_030816.1	60566548	60576058	-	9510	350	gene-AHI1;		exon:60566549-60566667,exon:60569109-60569215,exon:60575935-60576058	pit_501178,pit_501002,pit_660018,pit_501210,pit_711010,pit_711012,pit_603222,pit_706612,pit_660214,pit_612078,pit_601094,pit_601078,pit_L6053754,pit_708032	8,2,2,6,4,4,9,2,3,5,3,5,6,7	3.99453e+42	AHI1
chi_circ_0018523	NC_030816.1	60566548	60591413	-	24865	515	gene-AHI1;		exon:60566549-60566667,exon:60569109-60569215,exon:60589706-60589801,exon:60591221-60591413	pit_501178,pit_501002,pit_660018,pit_711010,pit_711012,pit_603222,pit_706612,pit_660214,pit_612078,pit_601094,pit_601078,pit_L6064020,pit_L6053754,pit_501176,pit_601128,pit_712004,pit_708032,pit_711032	7,9,11,13,12,4,12,6,4,3,7,8,3,12,10,4,7,8	4.22454e+54	AHI1
chi_circ_0018526	NC_030816.1	60575934	60591413	-	15479	575	gene-AHI1;		exon:60579596-60579728,exon:60583754-60583906,exon:60589706-60589801,exon:60591221-60591413	pit_501178,pit_501002,pit_501210,pit_711010,pit_711012,pit_660214,pit_612078,pit_601078,pit_L6064020,pit_L6053754,pit_501176,pit_601128,pit_712004,pit_708032,pit_711032	9,6,4,11,9,3,6,7,13,4,5,8,2,6,8	2.56311e+44	AHI1
chi_circ_0018536	NC_030816.1	60591220	60636638	-	45418	386	gene-AHI1;		exon:60591221-60591413,exon:60634949-60635073,exon:60636571-60636638	pit_501178,pit_501002,pit_660210,pit_660018,pit_501210,pit_711010,pit_711012,pit_603222,pit_706612,pit_660214,pit_612078,pit_601094,pit_601078,pit_L6064020,pit_601128,pit_712004,pit_711032	6,4,10,8,3,3,5,8,9,3,7,10,9,4,5,5,4	3.69448e+50	AHI1
chi_circ_0018538	NC_030816.1	60592668	60636638	-	43970	407	gene-AHI1;		exon:60592669-60592882,exon:60634949-60635073,exon:60636571-60636638	pit_501178,pit_501002,pit_660210,pit_660018,pit_501210,pit_711010,pit_711012,pit_603222,pit_706612,pit_660214,pit_612078,pit_601094,pit_601078,pit_L6064020,pit_L6053754,pit_501176,pit_601128,pit_712004,pit_708032,pit_711032	31,48,115,203,29,162,82,83,75,130,189,55,38,40,23,38,32,30,51,39	4.03464e+59	AHI1
chi_circ_0018540	NC_030816.1	60603508	60636638	-	33130	375	gene-AHI1;		exon:60603509-60603690,exon:60634949-60635073,exon:60636571-60636638	pit_501178,pit_501002,pit_660210,pit_660018,pit_501210,pit_711010,pit_711012,pit_603222,pit_706612,pit_660214,pit_612078,pit_601094,pit_601078,pit_L6053754,pit_501176,pit_601128,pit_712004,pit_708032,pit_711032	7,3,17,22,2,24,19,19,12,20,24,12,9,13,8,10,6,9,16	4.21538e+56	AHI1
chi_circ_0018542	NC_030816.1	60611833	60636638	-	24805	193	gene-AHI1;		exon:60634949-60635073,exon:60636571-60636638	pit_501178,pit_501002,pit_660210,pit_660018,pit_501210,pit_711010,pit_711012,pit_603222,pit_706612,pit_660214,pit_612078,pit_601094,pit_601078,pit_L6064020,pit_L6053754,pit_501176,pit_601128,pit_712004,pit_708032,pit_711032	7,11,6,20,4,14,15,10,12,8,30,6,5,3,6,7,7,10,8,6	5.33645e+67	AHI1
chi_circ_0018543	NC_030816.1	60628638	60636638	-	8000	390	gene-AHI1;		exon:60628639-60628739,exon:60634949-60635073,exon:60635695-60635790,exon:60636571-60636638	pit_501178,pit_501002,pit_660210,pit_660018,pit_501210,pit_711010,pit_711012,pit_603222,pit_706612,pit_660214,pit_612078,pit_601094,pit_601078,pit_L6064020,pit_L6053754,pit_501176,pit_601128,pit_712004,pit_708032,pit_711032	92,106,111,380,94,239,218,229,142,239,300,92,114,148,113,98,158,136,148,143	2.63326e+59	AHI1
chi_circ_0018544	NC_030816.1	60634948	60636638	-	1690	289	gene-AHI1;		exon:60634949-60635073,exon:60635695-60635790,exon:60636571-60636638	pit_501178,pit_501002,pit_660210,pit_660018,pit_501210,pit_711010,pit_711012,pit_603222,pit_706612,pit_660214,pit_612078,pit_601094,pit_601078,pit_L6064020,pit_L6053754,pit_501176,pit_601128,pit_712004,pit_708032,pit_711032	10,4,3,8,8,25,9,19,11,20,13,7,4,9,5,13,16,12,16,10	4.79527e+61	AHI1
chi_circ_0029322	NC_030823.1	24664185	24700736	-	36551	532	gene-AIDA;	4	exon:24664186-24664308,exon:24666286-24666408,exon:24685806-24685912,exon:24692097-24692151,exon:24692562-24692615,exon:24700667-24700736	pit_501178,pit_501002,pit_660210,pit_660018,pit_501210,pit_711010,pit_711012,pit_603222,pit_706612,pit_660214,pit_612078,pit_601094,pit_601078,pit_L6064020,pit_L6053754,pit_501176,pit_601128,pit_712004,pit_708032,pit_711032	55,20,68,134,60,144,67,59,89,44,71,11,55,48,35,48,44,29,30,52	2.68317e+59	AIDA
chi_circ_0029327	NC_030823.1	24685805	24692615	-	6810	216	gene-AIDA;		exon:24685806-24685912,exon:24692097-24692151,exon:24692562-24692615	pit_501178,pit_501002,pit_660210,pit_660018,pit_501210,pit_711010,pit_711012,pit_603222,pit_706612,pit_660214,pit_612078,pit_601094,pit_601078,pit_L6064020,pit_L6053754,pit_501176,pit_601128,pit_712004,pit_708032,pit_711032	5,6,9,22,6,20,13,11,22,19,17,3,18,3,5,5,15,11,7,5	3.36336e+59	AIDA
chi_circ_0029328	NC_030823.1	24685805	24700736	-	14931	350	gene-AIDA;		exon:24685806-24685912,exon:24686155-24686218,exon:24692097-24692151,exon:24692562-24692615,exon:24700667-24700736	pit_501178,pit_501002,pit_660210,pit_660018,pit_501210,pit_711010,pit_711012,pit_603222,pit_706612,pit_660214,pit_612078,pit_601094,pit_601078,pit_L6064020,pit_L6053754,pit_501176,pit_601128,pit_712004,pit_708032,pit_711032	4.12406e+59	2.08238e+59	AIDA
chi_circ_0029329	NC_030823.1	24685805	24702231	-	16426	325	gene-AIDA;		intron:24692097-24692151,intron:24692562-24692615,intron:24700667-24700736,intron:24702086-24702231	pit_501178,pit_501002,pit_660210,pit_660018,pit_501210,pit_711012,pit_603222,pit_706612,pit_660214,pit_612078,pit_601094,pit_601078,pit_L6064020,pit_L6053754,pit_501176,pit_601128,pit_712004,pit_708032,pit_711032	5,7,2,5,2,8,12,4,6,23,3,4,11,10,6,5,5,4,11	61,73,193,254,104,125,162,250,172,187,81,88,80,87,74,79,70,84,98	AIDA
chi_circ_0021617	NC_030818.1	102306343	102307725	-	1382	355	gene-AK8;	1	exon:102306344-102306544,exon:102307027-102307098,exon:102307644-102307725	pit_501178,pit_501002,pit_660018,pit_501210,pit_711010,pit_711012,pit_603222,pit_706612,pit_660214,pit_612078,pit_601094,pit_601078,pit_L6064020,pit_L6053754,pit_501176,pit_601128,pit_712004,pit_708032,pit_711032	14,19,16,5,14,27,22,2,7,3,12,7,16,8,20,19,10,10,4	29,44,81,57,35,93,106,35,37,37,57,48,37,33,42,30,39,28,31	AK8
chi_circ_0033040	NC_030826.1	33427603	33431901	+	4298	231	gene-AKAP10;	1	exon:33427604-33427651,exon:33429444-33429626	pit_501178,pit_501002,pit_660210,pit_660018,pit_501210,pit_711010,pit_711012,pit_603222,pit_706612,pit_660214,pit_612078,pit_601094,pit_601078,pit_L6064020,pit_L6053754,pit_501176,pit_601128,pit_712004,pit_708032,pit_711032	9,8,16,45,6,36,20,28,32,25,34,8,10,16,20,9,14,9,15,7	64,67,135,229,176,203,235,246,141,200,123,140,125,74,147,79,87,108,96,88	AKAP10
chi_circ_0024730	NC_030819.1	74110523	74125943	-	15420	675	gene-AKAP11;	2	exon:74110524-74110788,exon:74115581-74115715,exon:74117225-74117272,exon:74120055-74120171,exon:74125834-74125943	pit_501178,pit_501002,pit_660210,pit_660018,pit_501210,pit_711010,pit_711012,pit_603222,pit_706612,pit_660214,pit_612078,pit_601094,pit_601078,pit_L6064020,pit_L6053754,pit_501176,pit_601128,pit_712004,pit_708032,pit_711032	54,47,62,167,51,125,80,88,95,117,123,36,66,73,68,22,47,44,48,81	1.77129e+59	AKAP11
chi_circ_0024731	NC_030819.1	74115580	74125943	-	10363	410	gene-AKAP11;		exon:74115581-74115715,exon:74117225-74117272,exon:74120055-74120171,exon:74125834-74125943	pit_501178,pit_501002,pit_660210,pit_660018,pit_501210,pit_711010,pit_711012,pit_603222,pit_706612,pit_660214,pit_612078,pit_L6064020,pit_501176,pit_601128,pit_712004,pit_708032	4,5,4,5,4,9,8,5,4,5,9,6,5,5,7,2	1.56137e+47	AKAP11
chi_circ_0007790	NC_030811.1	111221572	111239124	-	17552	303	gene-AKAP9;	4	exon:111221573-111221778,exon:111239028-111239124	pit_501178,pit_501002,pit_660210,pit_660018,pit_501210,pit_711010,pit_603222,pit_706612,pit_612078,pit_601094,pit_L6053754,pit_708032,pit_711032	8,3,5,15,3,6,5,9,2,3,4,2,3	5.0247e+45	AKAP9
chi_circ_0007795	NC_030811.1	111227651	111239124	-	11473	190	gene-AKAP9;		exon:111237944-111238036,exon:111239028-111239124	pit_501178,pit_501002,pit_660210,pit_660018,pit_501210,pit_711010,pit_711012,pit_603222,pit_706612,pit_660214,pit_612078,pit_601094,pit_601078,pit_L6053754,pit_501176,pit_601128,pit_708032,pit_711032	4,5,7,7,3,15,10,10,5,18,19,3,7,4,6,7,4,5	5.08481e+62	AKAP9
chi_circ_0007801	NC_030811.1	111237943	111253546	-	15603	329	gene-AKAP9;		exon:111237944-111238036,exon:111239028-111239124,exon:111253408-111253546	pit_501178,pit_501002,pit_660210,pit_660018,pit_501210,pit_711010,pit_711012,pit_603222,pit_660214,pit_612078,pit_601094,pit_601078,pit_L6053754,pit_601128,pit_711032	4,6,7,16,3,5,3,7,15,7,7,4,9,5,4	6.0156e+53	AKAP9
chi_circ_0007802	NC_030811.1	111245848	111246474	-	626	314	gene-AKAP9;		exon:111245849-111246047,exon:111246360-111246474	pit_501178,pit_501002,pit_660018,pit_501210,pit_711010,pit_711012,pit_603222,pit_706612,pit_660214,pit_612078,pit_L6064020,pit_501176,pit_601128,pit_712004	4,3,7,2,7,3,8,10,6,6,3,4,4,3	3.69362e+45	AKAP9
chi_circ_0018227	NC_030816.1	49553619	49555767	+	2148	294	gene-AKIRIN2;	2	exon:49553620-49553763,exon:49555618-49555767	pit_501178,pit_501002,pit_660210,pit_660018,pit_501210,pit_711010,pit_711012,pit_660214,pit_612078,pit_601078,pit_L6064020,pit_L6053754,pit_712004,pit_708032,pit_711032	3,2,10,5,3,4,9,3,11,5,8,7,2,4,9	1.04104e+44	AKIRIN2
chi_circ_0018228	NC_030816.1	49553619	49558347	+	4728	366	gene-AKIRIN2;		exon:49553620-49553763,exon:49555618-49555767,exon:49558276-49558347	pit_501178,pit_501002,pit_660210,pit_660018,pit_501210,pit_711010,pit_711012,pit_603222,pit_706612,pit_660214,pit_612078,pit_601094,pit_601078,pit_L6064020,pit_L6053754,pit_501176,pit_601128,pit_712004,pit_708032,pit_711032	6,6,7,25,5,23,21,11,14,14,22,2,9,6,21,6,3,3,5,6	119,102,179,309,244,335,296,375,293,252,230,314,160,176,248,92,160,144,146,132	AKIRIN2
chi_circ_0029521	NC_030823.1	32011910	32048869	+	36959	500	gene-AKT3;	7	exon:32011911-32012036,exon:32024569-32024685,exon:32042997-32043108,exon:32048725-32048869	pit_501178,pit_501002,pit_660210,pit_660018,pit_501210,pit_711010,pit_711012,pit_603222,pit_706612,pit_660214,pit_612078,pit_601094,pit_601078,pit_L6064020,pit_L6053754,pit_501176,pit_601128,pit_712004,pit_708032,pit_711032	2.10197e+59	9.39742e+74	AKT3
chi_circ_0029522	NC_030823.1	32011910	32063750	+	51840	403	gene-AKT3;		exon:32011911-32012036,exon:32048725-32048869,exon:32063619-32063750	pit_501178,pit_501002,pit_660210,pit_660018,pit_501210,pit_711010,pit_711012,pit_603222,pit_706612,pit_660214,pit_612078,pit_601094,pit_601078,pit_L6064020,pit_L6053754,pit_501176,pit_601128,pit_712004,pit_708032,pit_711032	29,20,49,75,29,77,69,52,62,74,74,39,37,43,31,28,41,22,22,24	7.43592e+68	AKT3
chi_circ_0029523	NC_030823.1	32011910	32072105	+	60195	538	gene-AKT3;		exon:32011911-32012036,exon:32048725-32048869,exon:32063619-32063750,exon:32071510-32071575,exon:32072037-32072105	pit_501178,pit_501002,pit_660210,pit_660018,pit_501210,pit_711010,pit_711012,pit_603222,pit_706612,pit_660214,pit_612078,pit_601094,pit_601078,pit_L6064020,pit_L6053754,pit_501176,pit_601128,pit_712004,pit_708032,pit_711032	76,45,192,259,66,135,199,140,190,219,225,67,76,102,97,110,116,43,64,62	6.25519e+68	AKT3
chi_circ_0029525	NC_030823.1	32011910	32105264	+	93354	255	gene-AKT3;		exon:32011911-32012036,exon:32105136-32105264	pit_501178,pit_660210,pit_660018,pit_711010,pit_711012,pit_603222,pit_706612,pit_660214,pit_612078,pit_601094,pit_601078,pit_L6053754,pit_501176,pit_712004	4,6,7,9,12,10,3,15,7,4,2,10,8,2	7.16123e+50	AKT3
chi_circ_0029532	NC_030823.1	32042996	32072105	+	29109	412	gene-AKT3;		exon:32048725-32048869,exon:32063619-32063750,exon:32071510-32071575,exon:32072037-32072105	pit_501178,pit_501002,pit_660210,pit_660018,pit_501210,pit_711010,pit_711012,pit_603222,pit_706612,pit_660214,pit_612078,pit_601094,pit_601078,pit_L6064020,pit_L6053754,pit_501176,pit_601128,pit_712004,pit_708032,pit_711032	38,22,93,136,38,79,88,64,80,131,108,28,45,54,63,42,50,31,33,34	1.14493e+77	AKT3
chi_circ_0029537	NC_030823.1	32063618	32072105	+	8487	267	gene-AKT3;		exon:32063619-32063750,exon:32071510-32071575,exon:32072037-32072105	pit_501178,pit_501002,pit_660210,pit_660018,pit_501210,pit_711010,pit_711012,pit_603222,pit_706612,pit_660214,pit_612078,pit_601094,pit_601078,pit_L6064020,pit_L6053754,pit_501176,pit_601128,pit_712004,pit_708032,pit_711032	53,35,80,200,47,112,83,76,62,201,145,51,53,55,54,70,92,35,57,59	7.05597e+69	AKT3
chi_circ_0029544	NC_030823.1	32097542	32123120	+	25578	555	gene-AKT3;		exon:32097543-32097665,exon:32105136-32105264,exon:32115627-32115841,exon:32123033-32123120	pit_501178,pit_501002,pit_660210,pit_660018,pit_501210,pit_711010,pit_711012,pit_603222,pit_706612,pit_660214,pit_612078,pit_601094,pit_601078,pit_L6064020,pit_L6053754,pit_501176,pit_601128,pit_712004,pit_708032,pit_711032	87,97,130,243,88,213,180,174,137,201,190,83,75,133,129,109,136,92,112,106	3.73341e+59	AKT3
chi_circ_0020328	NC_030817.1	50879898	50900318	-	20420	489	gene-ALDH1A2;	2	exon:50879899-50880012,exon:50880139-50880267,exon:50899876-50900016,exon:50900214-50900318	pit_501178,pit_501002,pit_660210,pit_660018,pit_501210,pit_711010,pit_711012,pit_603222,pit_706612,pit_660214,pit_612078,pit_601094,pit_601078,pit_L6064020,pit_L6053754,pit_501176,pit_601128,pit_712004,pit_708032,pit_711032	5,3,11,31,11,36,45,15,11,20,18,2,6,28,14,13,17,17,12,7	1.32133e+59	ALDH1A2
chi_circ_0020329	NC_030817.1	50896939	50900318	-	3379	376	gene-ALDH1A2;		exon:50896940-50897069,exon:50899876-50900016,exon:50900214-50900318	pit_501178,pit_501002,pit_660210,pit_660018,pit_501210,pit_711010,pit_711012,pit_603222,pit_706612,pit_660214,pit_612078,pit_601094,pit_601078,pit_L6064020,pit_L6053754,pit_501176,pit_601128,pit_712004,pit_708032,pit_711032	7,12,16,32,12,23,42,21,9,37,22,7,7,19,22,25,19,8,16,13	1.44107e+59	ALDH1A2
chi_circ_0011161	NC_030812.1	67243870	67248187	-	4317	200	gene-ALDH1L2;	1	exon:67243871-67244070	pit_501178,pit_501002,pit_660210,pit_660018,pit_501210,pit_711010,pit_711012,pit_603222,pit_706612,pit_660214,pit_612078,pit_601078,pit_L6064020,pit_L6053754,pit_501176,pit_601128,pit_712004,pit_708032	5,7,8,5,4,24,13,2,8,21,8,10,14,5,2,7,15,7	18,19,29,27,63,47,13,48,19,48,38,39,34,40,29,37,42,31	ALDH1L2
chi_circ_0024425	NC_030819.1	61989549	61998156	-	8607	263	gene-ALG5;	1	exon:61989550-61989609,exon:61994824-61994937,exon:61996501-61996589	pit_501002,pit_660210,pit_660018,pit_501210,pit_711010,pit_711012,pit_603222,pit_706612,pit_660214,pit_612078,pit_601094,pit_601078,pit_L6064020,pit_L6053754,pit_501176,pit_601128,pit_712004,pit_708032,pit_711032	8,10,12,5,12,24,15,9,14,29,3,14,16,8,7,9,14,12,4	2.10206e+56	ALG5
chi_circ_0006104	NC_030810.1	38751022	38755323	+	4301	85	gene-ALG6;	1	exon:38755239-38755323	pit_501178,pit_501002,pit_660210,pit_660018,pit_501210,pit_711010,pit_711012,pit_603222,pit_706612,pit_660214,pit_612078,pit_601078,pit_L6064020,pit_L6053754,pit_501176,pit_601128,pit_712004,pit_711032	3,5,4,20,10,13,6,6,11,16,9,9,12,16,5,9,2,6	93,72,114,208,85,101,107,90,154,109,78,68,80,114,71,102,74,84	ALG6
chi_circ_0023107	NC_030818.1	69896797	69925084	+	28287	349	gene-ALK;	4	intron:69896798-69896861,intron:69904966-69905085,intron:69924920-69925084	pit_501178,pit_501002,pit_660210,pit_660018,pit_501210,pit_711010,pit_711012,pit_603222,pit_706612,pit_660214,pit_612078,pit_601078,pit_L6053754,pit_501176,pit_601128,pit_712004,pit_708032,pit_711032	5,6,7,31,9,6,21,8,7,11,21,10,15,14,16,15,8,7	20,41,74,54,70,64,93,73,99,76,37,43,51,24,43,47,41,16	ALK
chi_circ_0023108	NC_030818.1	69904965	69925084	+	20119	572	gene-ALK;		exon:69904966-69905085,exon:69919507-69919631,exon:69923927-69924088,exon:69924920-69925084	pit_501178,pit_501002,pit_660210,pit_660018,pit_501210,pit_711010,pit_711012,pit_603222,pit_706612,pit_660214,pit_612078,pit_601094,pit_601078,pit_L6064020,pit_L6053754,pit_501176,pit_601128,pit_712004,pit_708032,pit_711032	34,15,20,31,26,27,44,14,3,14,19,6,18,18,17,24,22,22,14,15	65,96,96,103,144,107,207,158,158,140,75,176,103,57,118,59,75,86,82,52	ALK
chi_circ_0023115	NC_030818.1	70292195	70313184	+	20989	132	gene-ALK;		exon:70292196-70292327	pit_501178,pit_501002,pit_660210,pit_660018,pit_501210,pit_711010,pit_603222,pit_706612,pit_660214,pit_612078,pit_601094,pit_601078,pit_L6064020,pit_L6053754,pit_501176,pit_601128,pit_712004,pit_708032,pit_711032	21,37,30,129,13,56,24,20,64,102,13,11,8,42,20,28,22,15,11	69,96,133,239,157,190,173,156,153,282,178,49,53,199,56,81,70,59,53	ALK
chi_circ_0023116	NC_030818.1	70292195	70350344	+	58149	519	gene-ALK;		exon:70292196-70292327,exon:70332379-70332473,exon:70332645-70332773,exon:70350182-70350344	pit_501178,pit_501002,pit_660210,pit_660018,pit_501210,pit_711010,pit_711012,pit_603222,pit_706612,pit_660214,pit_612078,pit_601094,pit_L6064020,pit_L6053754,pit_501176,pit_601128,pit_712004,pit_708032,pit_711032	18,31,9,26,14,34,40,30,9,36,54,4,7,25,16,30,24,16,23	46,64,70,90,102,97,97,106,96,70,95,145,38,112,32,56,49,30,45	ALK
chi_circ_0021686	NC_030818.1	10762796	10793757	-	30961	250	gene-ALMS1;	8	exon:10762797-10762914,exon:10793626-10793757	pit_501178,pit_501002,pit_660210,pit_660018,pit_501210,pit_711010,pit_711012,pit_603222,pit_706612,pit_660214,pit_612078,pit_601094,pit_601078,pit_L6064020,pit_L6053754,pit_501176,pit_601128,pit_712004,pit_708032,pit_711032	17,12,6,34,8,36,17,14,24,26,33,9,11,3,20,7,13,9,10,10	1.51129e+59	ALMS1
chi_circ_0021687	NC_030818.1	10788913	10792159	-	3246	150	gene-ALMS1;		exon:10792010-10792159	pit_501178,pit_501002,pit_660210,pit_660018,pit_501210,pit_711010,pit_711012,pit_603222,pit_660214,pit_612078,pit_601078,pit_L6064020,pit_L6053754,pit_501176,pit_601128,pit_712004,pit_708032,pit_711032	8,8,14,21,13,27,12,16,25,17,14,5,4,10,5,2,4,3	1.92163e+53	ALMS1
chi_circ_0021688	NC_030818.1	10788913	10793757	-	4844	132	gene-ALMS1;		exon:10793626-10793757	pit_501178,pit_501002,pit_660210,pit_660018,pit_501210,pit_711010,pit_711012,pit_603222,pit_706612,pit_660214,pit_612078,pit_601094,pit_601078,pit_L6064020,pit_L6053754,pit_501176,pit_601128,pit_712004,pit_708032,pit_711032	5,9,24,60,7,40,21,7,28,49,53,13,30,7,15,6,9,15,7,16	1.66145e+59	ALMS1
chi_circ_0021689	NC_030818.1	10788913	10802096	-	13183	303	gene-ALMS1;		exon:10793626-10793757,exon:10801926-10802096	pit_501178,pit_501002,pit_660210,pit_660018,pit_501210,pit_711010,pit_711012,pit_603222,pit_660214,pit_612078,pit_601094,pit_L6064020,pit_L6053754,pit_501176,pit_601128,pit_712004,pit_708032,pit_711032	19,12,9,32,22,28,11,16,24,14,8,6,11,6,15,13,10,26	1.67137e+53	ALMS1
chi_circ_0021690	NC_030818.1	10788913	10814672	-	25759	126	gene-ALMS1;		exon:10814547-10814672	pit_501178,pit_501002,pit_660210,pit_660018,pit_501210,pit_711010,pit_603222,pit_706612,pit_660214,pit_612078,pit_601078,pit_L6053754,pit_501176,pit_601128,pit_708032	2,3,5,17,5,21,10,8,13,20,9,4,3,5,4	1.78158e+44	ALMS1
chi_circ_0021691	NC_030818.1	10788913	10821801	-	32888	368	gene-ALMS1;		exon:10814547-10814672,exon:10821560-10821801	pit_501178,pit_501002,pit_660210,pit_660018,pit_501210,pit_711010,pit_711012,pit_603222,pit_706612,pit_660214,pit_612078,pit_601094,pit_601078,pit_L6064020,pit_L6053754,pit_501176,pit_601128,pit_712004,pit_708032,pit_711032	22,28,33,66,17,45,40,37,47,84,68,21,49,22,31,24,29,20,12,28	93,84,133,154,139,114,159,224,120,115,88,180,117,139,157,116,107,103,75,118	ALMS1
chi_circ_0021694	NC_030818.1	10792009	10821801	-	29792	650	gene-ALMS1;		exon:10792010-10792159,exon:10793626-10793757,exon:10814547-10814672,exon:10821560-10821801	pit_501002,pit_660210,pit_660018,pit_501210,pit_711010,pit_711012,pit_603222,pit_706612,pit_660214,pit_612078,pit_601078,pit_L6064020,pit_L6053754,pit_501176,pit_601128,pit_712004,pit_708032,pit_711032	5,4,11,5,4,4,4,2,5,6,5,3,3,2,7,3,8,6	1.51428e+53	ALMS1
chi_circ_0021696	NC_030818.1	10814546	10821801	-	7255	368	gene-ALMS1;		exon:10814547-10814672,exon:10821560-10821801	pit_501178,pit_501002,pit_660210,pit_660018,pit_501210,pit_711010,pit_711012,pit_706612,pit_660214,pit_612078,pit_601094,pit_601078,pit_L6064020,pit_L6053754,pit_501176,pit_708032,pit_711032	3,7,4,17,4,3,11,7,4,10,3,4,6,11,8,5,5	1.7515e+50	ALMS1
chi_circ_0034874	NC_030828.1	21762532	21764388	+	1856	118	gene-ALPK3;	1	exon:21762533-21762650	pit_501178,pit_501002,pit_660210,pit_660018,pit_501210,pit_711010,pit_711012,pit_603222,pit_660214,pit_612078,pit_601094,pit_601078,pit_L6064020,pit_L6053754,pit_501176,pit_601128,pit_712004,pit_708032,pit_711032	9,15,3,15,24,8,16,7,9,19,8,4,12,13,9,17,23,6,13	124,201,186,371,214,154,296,212,226,116,141,160,147,173,62,145,217,132,87	ALPK3
chi_circ_0004266	NC_030809.1	45661213	45674056	+	12843	271	gene-ALS2;	1	exon:45661214-45661385,exon:45673958-45674056	pit_501178,pit_501002,pit_660210,pit_660018,pit_711010,pit_711012,pit_612078,pit_601094,pit_601078,pit_L6064020,pit_L6053754,pit_601128,pit_708032,pit_711032	5,7,7,6,5,3,6,3,6,7,3,4,5,3	57,52,147,113,85,121,84,75,86,54,75,54,70,59	ALS2
chi_circ_0028842	NC_030822.1	6485744	6490349	+	4605	267	gene-AMBRA1;	4	exon:6485745-6485831,exon:6490170-6490349	pit_501178,pit_501002,pit_660210,pit_660018,pit_501210,pit_711010,pit_711012,pit_603222,pit_706612,pit_660214,pit_612078,pit_601094,pit_601078,pit_L6064020,pit_L6053754,pit_501176,pit_601128,pit_712004,pit_708032,pit_711032	27,20,61,141,19,72,32,45,52,93,128,12,37,21,20,15,22,21,24,23	61,42,60,140,94,97,138,147,91,86,58,136,58,91,87,59,87,72,71,72	AMBRA1
chi_circ_0028843	NC_030822.1	6485744	6502850	+	17106	554	gene-AMBRA1;		exon:6485745-6485831,exon:6490170-6490349,exon:6502037-6502122,exon:6502200-6502299,exon:6502750-6502850	pit_501178,pit_501002,pit_660210,pit_660018,pit_501210,pit_711010,pit_711012,pit_603222,pit_706612,pit_660214,pit_612078,pit_601094,pit_601078,pit_L6064020,pit_L6053754,pit_501176,pit_601128,pit_712004,pit_708032,pit_711032	58,43,80,151,40,79,87,72,50,81,190,30,56,87,60,55,64,55,47,60	57,30,100,201,111,181,183,179,140,108,77,171,69,83,92,53,54,74,62,51	AMBRA1
chi_circ_0028844	NC_030822.1	6490169	6502850	+	12681	448	gene-AMBRA1;		exon:6490170-6490349,exon:6502037-6502122,exon:6502219-6502299,exon:6502750-6502850	pit_501178,pit_501002,pit_660210,pit_660018,pit_501210,pit_711010,pit_711012,pit_603222,pit_706612,pit_660214,pit_612078,pit_601094,pit_601078,pit_L6064020,pit_L6053754,pit_501176,pit_601128,pit_712004,pit_708032,pit_711032	23,24,14,30,20,15,59,40,21,22,19,13,16,43,33,22,33,22,25,30	96,50,96,213,149,211,234,246,135,131,89,212,108,129,169,93,102,93,82,95	AMBRA1
chi_circ_0028845	NC_030822.1	6502036	6502850	+	814	268	gene-AMBRA1;		intron:6502037-6502122,intron:6502219-6502299,intron:6502750-6502850	pit_501178,pit_660210,pit_660018,pit_501210,pit_711010,pit_711012,pit_603222,pit_706612,pit_660214,pit_612078,pit_601094,pit_601078,pit_L6064020,pit_L6053754,pit_501176,pit_712004,pit_708032,pit_711032	4,9,14,3,8,3,6,3,11,22,4,3,14,10,2,5,9,3	50,90,183,116,161,151,177,111,103,70,152,71,88,104,66,62,55,47	AMBRA1
chi_circ_0011301	NC_030812.1	76774412	76779239	+	4827	553	gene-AMN1;	3	exon:76774413-76774545,exon:76776024-76776168,exon:76778656-76778873,exon:76779183-76779239	pit_501178,pit_501002,pit_660210,pit_660018,pit_501210,pit_711010,pit_711012,pit_603222,pit_706612,pit_660214,pit_612078,pit_601094,pit_601078,pit_L6064020,pit_L6053754,pit_501176,pit_601128,pit_712004,pit_708032,pit_711032	11,9,12,26,16,15,16,12,6,18,19,9,5,11,11,4,9,14,11,11	2.94303e+59	AMN1
chi_circ_0011302	NC_030812.1	76774412	76790660	+	16248	755	gene-AMN1;		exon:76774413-76774545,exon:76776024-76776168,exon:76778428-76778517,exon:76778656-76778873,exon:76779183-76779239,exon:76790549-76790660	pit_501178,pit_501002,pit_660210,pit_660018,pit_501210,pit_711010,pit_711012,pit_603222,pit_706612,pit_660214,pit_612078,pit_601094,pit_601078,pit_L6064020,pit_L6053754,pit_501176,pit_601128,pit_712004,pit_708032,pit_711032	57,46,69,165,32,111,96,87,48,76,133,38,39,65,40,37,58,29,35,52	2.88305e+59	AMN1
chi_circ_0011305	NC_030812.1	76774412	76813531	+	39119	477	gene-AMN1;		exon:76774413-76774545,exon:76790549-76790660,exon:76813300-76813531	pit_501178,pit_501002,pit_660210,pit_660018,pit_501210,pit_711010,pit_711012,pit_603222,pit_706612,pit_660214,pit_612078,pit_601094,pit_601078,pit_L6064020,pit_L6053754,pit_601128,pit_712004,pit_708032,pit_711032	7,4,18,37,6,18,12,16,9,24,30,5,9,5,11,14,3,7,7	2.38248e+56	AMN1
chi_circ_0042847	NW_017189517.1	30884205	30893282	+	9077	239	gene-AMOT;	2	exon:30890395-30890487,exon:30893137-30893282	pit_501178,pit_501002,pit_660210,pit_660018,pit_501210,pit_711010,pit_711012,pit_603222,pit_706612,pit_660214,pit_612078,pit_601094,pit_601078,pit_L6064020,pit_L6053754,pit_501176,pit_601128,pit_712004,pit_711032	17,25,15,25,10,42,36,25,13,25,18,4,9,5,21,11,18,20,18	57,73,49,106,147,152,141,232,65,70,40,193,67,89,94,44,81,61,71	AMOT
chi_circ_0042848	NW_017189517.1	30884205	30906536	+	22331	191	gene-AMOT;		exon:30906346-30906536	pit_501002,pit_660210,pit_660018,pit_501210,pit_711010,pit_711012,pit_603222,pit_706612,pit_660214,pit_612078,pit_L6053754,pit_501176,pit_601128,pit_712004,pit_708032	4,8,18,3,12,4,9,4,9,10,3,5,3,4,8	33,43,96,99,161,73,156,53,63,55,67,30,33,38,32	AMOT
chi_circ_0012615	NC_030813.1	45359703	45373393	+	13690	548	gene-ANAPC4;	2	exon:45359704-45359768,exon:45360519-45360561,exon:45360672-45360748,exon:45362366-45362417,exon:45366358-45366413,exon:45368925-45368971,exon:45371024-45371080,exon:45371413-45371469,exon:45373300-45373393	pit_501178,pit_501002,pit_660210,pit_660018,pit_501210,pit_711010,pit_711012,pit_603222,pit_706612,pit_660214,pit_612078,pit_601094,pit_601078,pit_L6064020,pit_L6053754,pit_501176,pit_601128,pit_712004,pit_708032,pit_711032	11,7,6,33,5,30,27,16,8,22,27,4,21,32,10,12,28,14,17,17	126,120,87,162,158,152,196,170,117,83,104,167,129,146,174,100,126,125,93,138	ANAPC4
chi_circ_0012616	NC_030813.1	45359703	45379411	+	19708	347	gene-ANAPC4;		exon:45359704-45359768,exon:45360519-45360561,exon:45378364-45378461,exon:45379172-45379210,exon:45379310-45379411	pit_501178,pit_501002,pit_660210,pit_660018,pit_501210,pit_711010,pit_711012,pit_603222,pit_706612,pit_660214,pit_612078,pit_601094,pit_601078,pit_L6064020,pit_L6053754,pit_501176,pit_601128,pit_712004,pit_708032,pit_711032	8,5,3,15,4,4,10,9,18,9,10,8,6,20,14,10,12,5,6,4	156,114,169,260,149,188,169,169,213,128,161,146,126,116,142,77,122,110,111,116	ANAPC4
chi_circ_0030701	NC_030824.1	16931960	16939029	+	7069	309	gene-ANAPC7;	1	exon:16935194-16935305,exon:16938833-16939029	pit_501178,pit_501002,pit_660210,pit_660018,pit_501210,pit_711010,pit_711012,pit_612078,pit_601078,pit_L6064020,pit_L6053754,pit_501176,pit_712004,pit_711032	4,7,3,6,2,9,6,2,2,3,5,4,4,3	4.49399e+41	ANAPC7
chi_circ_0030418	NC_030823.1	69234424	69240749	+	6325	479	gene-ANGEL2;	3	exon:69234425-69234681,exon:69238951-69239008,exon:69240586-69240749	pit_501178,pit_660210,pit_501210,pit_711010,pit_711012,pit_603222,pit_706612,pit_660214,pit_612078,pit_601094,pit_601078,pit_L6064020,pit_L6053754,pit_501176,pit_601128,pit_712004,pit_708032,pit_711032	10,17,17,15,12,15,10,19,17,4,9,13,15,6,2,15,20,7	4.14402e+53	ANGEL2
chi_circ_0030419	NC_030823.1	69237124	69240749	+	3625	771	gene-ANGEL2;		exon:69237125-69237546,exon:69238437-69238563,exon:69238951-69239008,exon:69240586-69240749	pit_501178,pit_501002,pit_660210,pit_660018,pit_501210,pit_711010,pit_711012,pit_603222,pit_706612,pit_660214,pit_612078,pit_601094,pit_601078,pit_L6064020,pit_L6053754,pit_501176,pit_601128,pit_712004,pit_708032,pit_711032	50,59,141,291,70,254,109,128,135,154,195,96,92,95,102,79,44,72,67,99	2.89206e+59	ANGEL2
chi_circ_0030420	NC_030823.1	69237124	69241245	+	4121	268	gene-ANGEL2;		intron:69240586-69240749,intron:69241142-69241245	pit_660210,pit_660018,pit_711010,pit_711012,pit_603222,pit_706612,pit_660214,pit_612078,pit_601078,pit_L6053754	3,7,9,10,7,2,13,7,2,5	3.42425e+29	ANGEL2
chi_circ_0027054	NC_030821.1	24929639	25007432	-	77793	445	gene-ANGPT1;	3	exon:24929640-24929806,exon:24993927-24994048,exon:25007277-25007432	pit_501178,pit_501002,pit_660210,pit_660018,pit_501210,pit_711010,pit_711012,pit_603222,pit_706612,pit_660214,pit_612078,pit_601094,pit_601078,pit_L6064020,pit_L6053754,pit_501176,pit_601128,pit_712004,pit_708032,pit_711032	24,20,36,72,17,54,34,30,33,59,49,34,7,24,31,13,17,17,15,11	9.14933e+66	ANGPT1
chi_circ_0027056	NC_030821.1	24940216	25007432	-	67216	386	gene-ANGPT1;		exon:24940217-24940318,exon:24951750-24951877,exon:25007277-25007432	pit_501178,pit_501002,pit_660210,pit_660018,pit_501210,pit_711010,pit_711012,pit_603222,pit_706612,pit_660214,pit_612078,pit_601094,pit_601078,pit_L6053754,pit_601128,pit_712004,pit_708032	12,6,8,19,5,4,10,5,28,17,26,4,7,6,5,5,3	8.24896e+57	ANGPT1
chi_circ_0027060	NC_030821.1	24973126	25007432	-	34306	386	gene-ANGPT1;		exon:24973127-24973356,exon:25007277-25007432	pit_501178,pit_501002,pit_660210,pit_660018,pit_711010,pit_711012,pit_603222,pit_706612,pit_660214,pit_612078,pit_601094,pit_601078,pit_L6064020,pit_712004,pit_711032	4,7,20,11,16,4,6,13,13,18,4,7,5,3,6	8.77995e+52	ANGPT1
chi_circ_0012150	NC_030813.1	12623642	12633694	-	10052	335	gene-ANK2;	2	exon:12623643-12623765,exon:12633483-12633694	pit_501178,pit_501002,pit_660210,pit_660018,pit_711010,pit_711012,pit_603222,pit_706612,pit_660214,pit_612078,pit_601094,pit_601078,pit_L6064020,pit_L6053754,pit_712004	4,6,3,17,5,7,13,32,15,8,4,3,14,9,7	2.97256e+45	ANK2
chi_circ_0012160	NC_030813.1	12771540	12801043	-	29503	300	gene-ANK2;		exon:12771541-12771639,exon:12773205-12773303,exon:12800942-12801043	pit_501178,pit_501002,pit_660210,pit_660018,pit_501210,pit_711010,pit_711012,pit_603222,pit_660214,pit_612078,pit_601094,pit_601078,pit_L6064020,pit_L6053754,pit_501176,pit_601128,pit_712004,pit_708032,pit_711032	12,8,7,18,8,15,32,20,8,24,6,4,9,12,13,22,17,21,14	7.64513e+64	ANK2
chi_circ_0040904	NC_030835.1	29316221	29332459	+	16238	379	gene-ANK3;	3	intron:29316222-29316336,intron:29318693-29318806,intron:29332310-29332459	pit_501178,pit_501002,pit_660018,pit_501210,pit_711010,pit_711012,pit_603222,pit_706612,pit_660214,pit_612078,pit_601094,pit_601078,pit_L6064020,pit_501176,pit_601128,pit_712004,pit_708032	6,9,7,7,8,9,5,4,2,16,3,4,8,2,6,3,9	49,34,60,57,45,39,42,64,36,31,54,24,21,34,22,29,20	ANK3
chi_circ_0040910	NC_030835.1	29581438	29582356	+	918	300	gene-ANK3;		exon:29581439-29581540,exon:29581952-29582050,exon:29582258-29582356	pit_501178,pit_501002,pit_660210,pit_660018,pit_501210,pit_711010,pit_711012,pit_603222,pit_706612,pit_660214,pit_612078,pit_601078,pit_L6064020,pit_L6053754,pit_501176,pit_601128,pit_712004,pit_708032,pit_711032	5,3,8,16,3,14,7,3,24,19,10,3,5,6,10,8,4,9,3	2.61204e+56	ANK3
chi_circ_0040929	NC_030835.1	29741234	29749789	+	8555	487	gene-ANK3;		exon:29741235-29741341,exon:29746663-29746887,exon:29749635-29749789	pit_501178,pit_501002,pit_660210,pit_660018,pit_501210,pit_711010,pit_711012,pit_603222,pit_706612,pit_660214,pit_612078,pit_601094,pit_601078,pit_L6064020,pit_L6053754,pit_501176,pit_601128,pit_712004,pit_708032,pit_711032	18,12,15,13,6,23,8,14,5,18,21,7,8,10,9,9,22,2,10,12	3.24293e+59	ANK3
chi_circ_0032877	NC_030826.1	24576589	24580990	-	4401	312	gene-ANKFY1;	1	exon:24576590-24576708,exon:24580798-24580990	pit_501178,pit_501002,pit_660210,pit_660018,pit_501210,pit_711010,pit_711012,pit_603222,pit_706612,pit_660214,pit_612078,pit_601094,pit_L6064020,pit_L6053754,pit_501176,pit_601128,pit_712004,pit_708032,pit_711032	4,3,7,10,6,24,23,15,7,17,16,2,9,5,9,5,6,10,4	1.52148e+56	ANKFY1
chi_circ_0007759	NC_030811.1	110914299	110926066	-	11767	521	gene-ANKIB1;	8	exon:110914300-110914466,exon:110916597-110916741,exon:110925858-110926066	pit_501178,pit_501002,pit_660210,pit_660018,pit_501210,pit_711010,pit_711012,pit_603222,pit_706612,pit_660214,pit_612078,pit_601094,pit_601078,pit_L6064020,pit_L6053754,pit_501176,pit_601128,pit_708032,pit_711032	6,10,10,16,6,20,19,16,13,20,35,4,4,3,7,7,10,8,15	1.04101e+56	ANKIB1
chi_circ_0007760	NC_030811.1	110914299	110942587	-	28288	495	gene-ANKIB1;		exon:110914300-110914466,exon:110916597-110916741,exon:110942405-110942587	pit_501178,pit_501002,pit_660210,pit_660018,pit_501210,pit_711010,pit_711012,pit_603222,pit_706612,pit_660214,pit_612078,pit_601094,pit_601078,pit_L6064020,pit_L6053754,pit_501176,pit_601128,pit_712004,pit_708032,pit_711032	11,9,23,33,15,36,26,24,16,38,31,10,12,13,28,10,12,7,13,14	8.31132e+58	ANKIB1
chi_circ_0007762	NC_030811.1	110914299	110971885	-	57586	446	gene-ANKIB1;		exon:110914300-110914466,exon:110971607-110971885	pit_501178,pit_501002,pit_660210,pit_660018,pit_501210,pit_711010,pit_711012,pit_603222,pit_706612,pit_660214,pit_612078,pit_601094,pit_601078,pit_L6064020,pit_L6053754,pit_501176,pit_601128,pit_712004,pit_708032,pit_711032	5,13,34,67,11,37,23,22,44,35,36,8,20,9,7,17,10,10,11,7	116,101,125,178,196,271,185,252,177,168,126,226,97,144,211,152,130,115,160,112	ANKIB1
chi_circ_0007764	NC_030811.1	110924599	110971885	-	47286	89	gene-ANKIB1;		exon:110924600-110924688	pit_501178,pit_501002,pit_660210,pit_660018,pit_501210,pit_711010,pit_711012,pit_603222,pit_706612,pit_660214,pit_612078,pit_601078,pit_L6064020,pit_L6053754,pit_501176,pit_601128,pit_712004,pit_708032,pit_711032	8,2,7,12,4,7,11,9,22,3,7,6,4,5,8,3,4,4,4	1.83125e+56	ANKIB1
chi_circ_0007766	NC_030811.1	110934339	110971885	-	37546	397	gene-ANKIB1;		exon:110934340-110934457,exon:110971607-110971885	pit_501178,pit_501002,pit_660018,pit_501210,pit_711010,pit_711012,pit_603222,pit_706612,pit_660214,pit_612078,pit_601094,pit_601078,pit_L6064020,pit_L6053754,pit_501176,pit_601128,pit_712004,pit_708032,pit_711032	7,4,39,7,34,27,13,24,25,16,11,10,10,19,23,7,13,9,6	1.69109e+56	ANKIB1
chi_circ_0007767	NC_030811.1	110942404	110971885	-	29481	462	gene-ANKIB1;		exon:110942405-110942587,exon:110971607-110971885	pit_501178,pit_501002,pit_660210,pit_660018,pit_501210,pit_711010,pit_711012,pit_603222,pit_706612,pit_660214,pit_612078,pit_601094,pit_601078,pit_L6064020,pit_L6053754,pit_501176,pit_601128,pit_712004,pit_708032	18,8,16,19,7,25,22,18,15,18,32,12,13,9,19,8,13,12,11	1.41119e+56	ANKIB1
chi_circ_0007770	NC_030811.1	110955395	110971885	-	16490	580	gene-ANKIB1;		exon:110955396-110955696,exon:110971607-110971885	pit_501178,pit_501002,pit_660210,pit_660018,pit_501210,pit_711010,pit_711012,pit_603222,pit_706612,pit_660214,pit_612078,pit_601094,pit_601078,pit_L6064020,pit_L6053754,pit_501176,pit_601128,pit_712004,pit_708032,pit_711032	60,51,48,106,55,115,108,86,63,106,73,46,39,67,36,28,44,45,44,56	1.49134e+59	ANKIB1
chi_circ_0007772	NC_030811.1	110971606	110971885	-	279	279	gene-ANKIB1;		exon:110971607-110971885	pit_501178,pit_501002,pit_660210,pit_660018,pit_501210,pit_711010,pit_711012,pit_603222,pit_706612,pit_660214,pit_612078,pit_601094,pit_601078,pit_L6064020,pit_L6053754,pit_501176,pit_601128,pit_712004,pit_708032,pit_711032	25,29,43,85,14,113,49,30,50,96,112,25,29,33,20,24,26,18,27,23	1.83142e+59	ANKIB1
chi_circ_0009509	NC_030811.1	95421591	95426550	+	4959	480	gene-ANKMY2;	1	exon:95421592-95421806,exon:95422669-95422804,exon:95426422-95426550	pit_501178,pit_501002,pit_660018,pit_711012,pit_603222,pit_660214,pit_612078,pit_601094,pit_601078,pit_L6053754,pit_501176,pit_601128,pit_712004,pit_708032,pit_711032	2,5,5,4,2,5,3,2,6,3,4,7,4,9,10	5.7647e+47	ANKMY2
chi_circ_0038050	NC_030831.1	41835616	41860633	+	25017	429	gene-ANKRD12;	1	exon:41835617-41835754,exon:41843933-41844080,exon:41860491-41860633	pit_501178,pit_501002,pit_660210,pit_660018,pit_501210,pit_711010,pit_711012,pit_706612,pit_660214,pit_612078,pit_601094,pit_601078,pit_L6064020,pit_L6053754,pit_501176,pit_601128,pit_712004,pit_708032,pit_711032	11,11,11,8,2,17,21,12,37,17,10,7,6,6,17,9,3,12,14	2.0519e+56	ANKRD12
chi_circ_0006322	NC_030810.1	45994418	46027255	-	32837	786	gene-ANKRD13C;	4	exon:45994419-45994519,exon:45997574-45997672,exon:46000240-46000319,exon:46010440-46010601,exon:46013796-46013927,exon:46021453-46021597,exon:46027189-46027255	pit_501178,pit_501002,pit_660210,pit_660018,pit_501210,pit_711010,pit_711012,pit_603222,pit_706612,pit_660214,pit_612078,pit_601094,pit_601078,pit_L6064020,pit_L6053754,pit_501176,pit_601128,pit_712004,pit_708032,pit_711032	27,30,20,45,17,42,39,24,22,40,24,15,27,34,26,21,28,12,19,22	1.92164e+59	ANKRD13C
chi_circ_0006326	NC_030810.1	46010439	46021597	-	11158	558	gene-ANKRD13C;		exon:46010440-46010601,exon:46011524-46011642,exon:46013796-46013927,exon:46021453-46021597	pit_501178,pit_501002,pit_660210,pit_660018,pit_501210,pit_711010,pit_711012,pit_603222,pit_706612,pit_601078,pit_L6064020,pit_L6053754,pit_501176,pit_601128,pit_712004,pit_708032,pit_711032	3,3,2,14,2,17,11,16,8,4,5,9,8,6,5,4,12	2.56237e+50	ANKRD13C
chi_circ_0006327	NC_030810.1	46010439	46027255	-	16816	625	gene-ANKRD13C;		exon:46010440-46010601,exon:46011524-46011642,exon:46013796-46013927,exon:46021453-46021597,exon:46027189-46027255	pit_501178,pit_501002,pit_660210,pit_660018,pit_501210,pit_711010,pit_711012,pit_603222,pit_706612,pit_660214,pit_612078,pit_601094,pit_601078,pit_L6064020,pit_L6053754,pit_501176,pit_601128,pit_712004,pit_708032,pit_711032	104,77,61,132,65,166,193,110,68,115,120,65,94,164,190,96,125,95,112,95	2.38196e+59	ANKRD13C
chi_circ_0006330	NC_030810.1	46010439	46041390	-	30951	573	gene-ANKRD13C;		exon:46010440-46010601,exon:46013796-46013927,exon:46032520-46032565,exon:46033712-46033797,exon:46035656-46035760,exon:46041349-46041390	pit_501178,pit_501002,pit_660210,pit_660018,pit_501210,pit_711010,pit_711012,pit_603222,pit_706612,pit_660214,pit_612078,pit_601094,pit_601078,pit_L6064020,pit_L6053754,pit_501176,pit_601128,pit_712004,pit_708032,pit_711032	13,3,10,12,12,14,14,12,9,17,15,5,10,13,15,9,9,7,6,4	2.4821e+59	ANKRD13C
chi_circ_0032107	NC_030825.1	44291990	44304349	-	12359	406	gene-ANKRD27;	3	exon:44291991-44292083,exon:44293415-44293530,exon:44303965-44304041,exon:44304129-44304194,exon:44304296-44304349	pit_501178,pit_501002,pit_660210,pit_660018,pit_501210,pit_711010,pit_711012,pit_603222,pit_706612,pit_660214,pit_612078,pit_601094,pit_601078,pit_L6064020,pit_L6053754,pit_501176,pit_601128,pit_712004,pit_708032,pit_711032	22,28,24,76,25,39,59,56,21,32,52,18,15,45,38,31,20,28,42,20	2.2125e+59	ANKRD27
chi_circ_0032110	NC_030825.1	44293414	44304349	-	10935	617	gene-ANKRD27;		exon:44293415-44293530,exon:44294446-44294528,exon:44295029-44295156,exon:44296574-44296666,exon:44303965-44304041,exon:44304129-44304194,exon:44304296-44304349	pit_501178,pit_501002,pit_660210,pit_660018,pit_501210,pit_711010,pit_711012,pit_603222,pit_706612,pit_660214,pit_612078,pit_601094,pit_601078,pit_L6064020,pit_L6053754,pit_501176,pit_601128,pit_712004,pit_708032,pit_711032	54,94,33,140,54,71,134,78,28,110,165,8,66,112,95,71,93,47,75,64	2.15253e+59	ANKRD27
chi_circ_0032117	NC_030825.1	44301858	44304349	-	2491	398	gene-ANKRD27;		exon:44301859-44301937,exon:44303010-44303131,exon:44303965-44304041,exon:44304129-44304194,exon:44304296-44304349	pit_501178,pit_501002,pit_660210,pit_660018,pit_501210,pit_711010,pit_711012,pit_603222,pit_706612,pit_660214,pit_612078,pit_601094,pit_601078,pit_L6064020,pit_L6053754,pit_501176,pit_601128,pit_712004,pit_708032,pit_711032	58,49,44,110,60,56,64,48,47,88,50,22,28,44,80,46,52,17,43,57	2.75328e+59	ANKRD27
chi_circ_0037878	NC_030831.1	33319439	33330062	+	10623	396	gene-ANKRD29;	1	exon:33319440-33319538,exon:33321949-33322047,exon:33326603-33326701,exon:33329964-33330062	pit_501178,pit_501002,pit_660210,pit_660018,pit_603222,pit_612078,pit_L6064020,pit_L6053754,pit_501176,pit_601128,pit_712004,pit_708032,pit_711032	3,4,3,5,5,15,5,9,3,3,3,7,2	68,70,91,131,114,64,72,61,84,76,75,110,54	ANKRD29
chi_circ_0041357	NC_030836.1	11881414	11899655	-	18241	228	gene-ANKRD42;	1	exon:11881415-11881497,exon:11886202-11886346	pit_501178,pit_501002,pit_660210,pit_660018,pit_501210,pit_711010,pit_711012,pit_603222,pit_706612,pit_660214,pit_612078,pit_601094,pit_601078,pit_L6064020,pit_L6053754,pit_501176,pit_601128,pit_712004,pit_708032,pit_711032	3,11,13,21,10,27,14,18,4,19,31,5,18,3,14,7,4,3,7,8	2.18215e+59	ANKRD42
chi_circ_0004363	NC_030809.1	50295566	50324935	+	29369	306	gene-ANKRD44;	2	exon:50295567-50295645,exon:50304960-50305074,exon:50324824-50324935	pit_660210,pit_660018,pit_501210,pit_711010,pit_711012,pit_603222,pit_706612,pit_660214,pit_612078,pit_601094,pit_601078,pit_L6064020,pit_601128,pit_712004,pit_708032,pit_711032	7,28,9,15,13,11,6,12,17,4,6,2,4,3,4,5	130,205,93,115,139,169,190,228,125,122,78,86,70,72,64,75	ANKRD44
chi_circ_0004367	NC_030809.1	50314930	50324935	+	10005	481	gene-ANKRD44;		exon:50314931-50315013,exon:50316189-50316252,exon:50319441-50319581,exon:50321460-50321540,exon:50324824-50324935	pit_501178,pit_501002,pit_660210,pit_660018,pit_501210,pit_711010,pit_711012,pit_603222,pit_706612,pit_660214,pit_612078,pit_601094,pit_601078,pit_L6064020,pit_L6053754,pit_501176,pit_601128,pit_712004,pit_708032,pit_711032	19,32,42,76,16,86,46,22,38,75,82,9,26,31,6,12,29,15,37,17	108,84,185,288,140,231,228,250,255,304,216,183,118,110,117,62,104,102,111,99	ANKRD44
chi_circ_0026880	NC_030821.1	18375559	18380090	-	4531	593	gene-ANKRD46;	1	exon:18375560-18375718,exon:18376882-18377219,exon:18379995-18380090	pit_501178,pit_501002,pit_660210,pit_660018,pit_501210,pit_711010,pit_711012,pit_603222,pit_706612,pit_660214,pit_612078,pit_601094,pit_601078,pit_L6064020,pit_L6053754,pit_501176,pit_601128,pit_712004,pit_708032,pit_711032	8,33,30,15,9,20,34,31,22,45,35,7,39,20,8,9,16,13,23,24	3.58356e+59	ANKRD46
chi_circ_0011004	NC_030812.1	61633840	61660681	-	26841	297	gene-ANKS1B;	6	exon:61633841-61633978,exon:61642973-61643059,exon:61660610-61660681	pit_501178,pit_501002,pit_660210,pit_660018,pit_501210,pit_711010,pit_711012,pit_603222,pit_706612,pit_660214,pit_612078,pit_601094,pit_601078,pit_L6064020,pit_L6053754,pit_501176,pit_601128,pit_712004,pit_708032,pit_711032	46,11,16,23,18,18,23,36,22,41,32,11,25,31,17,20,29,17,12,41	239,98,242,437,167,300,216,259,195,323,379,153,157,241,181,176,254,94,197,341	ANKS1B
chi_circ_0011006	NC_030812.1	61633840	61663013	-	29173	536	gene-ANKS1B;		exon:61633841-61633978,exon:61642973-61643059,exon:61654069-61654178,exon:61660610-61660681,exon:61662885-61663013	pit_501178,pit_501002,pit_660210,pit_660018,pit_501210,pit_711010,pit_711012,pit_603222,pit_706612,pit_660214,pit_612078,pit_601094,pit_601078,pit_L6064020,pit_L6053754,pit_501176,pit_601128,pit_712004,pit_708032,pit_711032	3.18125e+59	68,44,61,146,65,109,77,89,30,110,90,73,38,48,61,40,67,34,77,85	ANKS1B
chi_circ_0011008	NC_030812.1	61633840	61694290	-	60450	513	gene-ANKS1B;		exon:61633841-61633978,exon:61642973-61643059,exon:61691928-61692107,exon:61694183-61694290	pit_501178,pit_501002,pit_660210,pit_660018,pit_501210,pit_711010,pit_711012,pit_603222,pit_660214,pit_612078,pit_601094,pit_601078,pit_L6064020,pit_501176,pit_601128,pit_712004,pit_708032,pit_711032	3,2,15,4,2,11,4,10,7,4,3,2,8,5,10,4,4,16	53,53,71,171,74,115,85,102,123,107,81,40,42,41,53,48,68,74	ANKS1B
chi_circ_0011009	NC_030812.1	61642972	61663013	-	20041	216	gene-ANKS1B;		exon:61642973-61643059,exon:61662885-61663013	pit_501178,pit_501002,pit_660210,pit_660018,pit_501210,pit_711010,pit_603222,pit_706612,pit_660214,pit_612078,pit_501176,pit_712004,pit_711032	4,2,4,4,2,4,9,5,2,4,3,4,4	2.181e+38	ANKS1B
chi_circ_0011011	NC_030812.1	61660609	61694290	-	33681	489	gene-ANKS1B;		exon:61660610-61660681,exon:61662885-61663013,exon:61691928-61692107,exon:61694183-61694290	pit_501178,pit_660210,pit_660018,pit_711010,pit_711012,pit_603222,pit_660214,pit_612078,pit_L6064020,pit_501176,pit_601128,pit_712004,pit_708032,pit_711032	2,4,8,7,5,9,12,7,9,5,8,2,4,7	1.67259e+41	ANKS1B
chi_circ_0011025	NC_030812.1	62556664	62589610	-	32946	519	gene-ANKS1B;		exon:62556665-62556831,exon:62562788-62562901,exon:62578497-62578653,exon:62589530-62589610	pit_501178,pit_501002,pit_660210,pit_660018,pit_501210,pit_711010,pit_711012,pit_603222,pit_706612,pit_660214,pit_612078,pit_601094,pit_601078,pit_L6064020,pit_L6053754,pit_501176,pit_601128,pit_712004,pit_708032,pit_711032	8,19,21,30,13,22,22,22,34,43,24,9,10,21,11,15,3,8,12,8	74,50,118,90,61,87,99,124,77,69,48,75,67,38,80,61,52,54,47,80	ANKS1B
chi_circ_0038988	NC_030832.1	3730379	3730681	-	302	302	gene-ANKS3;	1	exon:3730380-3730681	pit_501178,pit_660018,pit_711010,pit_711012,pit_603222,pit_706612,pit_660214,pit_612078,pit_601078,pit_L6064020,pit_L6053754,pit_601128,pit_708032,pit_711032	9,35,10,11,9,13,10,2,2,6,2,5,13,5	54,94,79,88,88,70,64,42,54,39,68,36,36,30	ANKS3
chi_circ_0036110	NC_030829.1	15313510	15332445	-	18935	185	gene-ANO10;	3	exon:15313511-15313639,exon:15332390-15332445	pit_501178,pit_660210,pit_660018,pit_711010,pit_711012,pit_603222,pit_706612,pit_660214,pit_612078,pit_601094,pit_601078,pit_L6053754,pit_501176,pit_601128,pit_712004,pit_708032	3,8,13,10,8,6,14,6,9,8,6,6,6,3,2,3	1.45312e+47	ANO10
chi_circ_0036113	NC_030829.1	15313510	15353229	-	39719	480	gene-ANO10;		exon:15313511-15313639,exon:15349668-15349865,exon:15353077-15353229	pit_501178,pit_501002,pit_660210,pit_660018,pit_501210,pit_711010,pit_711012,pit_603222,pit_706612,pit_660214,pit_612078,pit_601094,pit_601078,pit_L6064020,pit_L6053754,pit_501176,pit_601128,pit_712004,pit_708032	6,3,4,24,4,13,10,15,14,6,6,7,9,4,9,3,12,9,14	1.99192e+56	ANO10
chi_circ_0036116	NC_030829.1	15348413	15353229	-	4816	486	gene-ANO10;		exon:15348414-15348548,exon:15349668-15349865,exon:15353077-15353229	pit_501178,pit_501002,pit_660210,pit_660018,pit_501210,pit_711010,pit_711012,pit_603222,pit_706612,pit_660214,pit_612078,pit_601094,pit_601078,pit_L6064020,pit_L6053754,pit_501176,pit_601128,pit_712004,pit_708032,pit_711032	29,19,17,55,15,38,15,11,57,37,33,3,12,23,24,9,27,25,7,16	2.27192e+59	ANO10
chi_circ_0011054	NC_030812.1	63473779	63492698	+	18919	401	gene-ANO4;	1	exon:63473780-63473884,exon:63488049-63488185,exon:63492540-63492698	pit_501002,pit_660210,pit_660018,pit_501210,pit_711010,pit_711012,pit_603222,pit_706612,pit_660214,pit_612078,pit_601078,pit_L6064020,pit_L6053754,pit_501176,pit_601128,pit_712004,pit_708032	21,5,4,4,10,6,7,2,20,12,2,8,18,5,5,3,16	46,33,11,32,64,47,21,12,55,29,9,5,55,17,11,12,19	ANO4
chi_circ_0041476	NC_030836.1	21943941	21956670	-	12729	532	gene-ANO5;	1	exon:21943942-21944002,exon:21944100-21944205,exon:21945424-21945558,exon:21951561-21951676,exon:21956557-21956670	pit_501178,pit_501002,pit_660210,pit_660018,pit_501210,pit_711010,pit_711012,pit_603222,pit_706612,pit_660214,pit_612078,pit_601094,pit_601078,pit_L6064020,pit_L6053754,pit_501176,pit_601128,pit_712004,pit_708032,pit_711032	104,55,41,139,51,99,156,98,129,68,81,21,110,137,129,98,129,66,112,141	35,26,45,86,34,23,60,44,72,41,45,28,37,37,42,33,40,37,32,32	ANO5
chi_circ_0010345	NC_030812.1	34460888	34476436	-	15548	388	gene-ANO6;	1	exon:34460889-34460966,exon:34463973-34464115,exon:34472367-34472427,exon:34476331-34476436	pit_501178,pit_501002,pit_660210,pit_660018,pit_501210,pit_711010,pit_711012,pit_603222,pit_660214,pit_612078,pit_601094,pit_601078,pit_L6053754,pit_501176,pit_601128,pit_712004,pit_708032	3,6,9,11,6,11,19,24,4,13,7,2,5,8,9,2,7	26,39,68,128,79,116,133,128,77,68,96,51,75,23,43,28,60	ANO6
chi_circ_0023055	NC_030818.1	67880110	67884997	+	4887	342	gene-ANXA4;	1	exon:67880111-67880224,exon:67881316-67881406,exon:67882739-67882818,exon:67884941-67884997	pit_501178,pit_501002,pit_660210,pit_660018,pit_711010,pit_711012,pit_603222,pit_706612,pit_660214,pit_612078,pit_601094,pit_601078,pit_L6064020,pit_L6053754,pit_501176,pit_601128,pit_712004,pit_708032,pit_711032	16,9,9,30,25,25,6,11,37,18,2,11,7,14,8,12,22,18,32	5.07385e+58	ANXA4
chi_circ_0012171	NC_030813.1	13599751	13613552	-	13801	560	gene-AP1AR;	2	exon:13599752-13599880,exon:13600676-13600749,exon:13601439-13601497,exon:13603885-13603983,exon:13605181-13605277,exon:13607571-13607596,exon:13611924-13611950,exon:13613504-13613552	pit_501178,pit_501002,pit_660210,pit_660018,pit_501210,pit_711010,pit_711012,pit_603222,pit_660214,pit_612078,pit_601094,pit_601078,pit_L6064020,pit_L6053754,pit_501176,pit_601128,pit_712004,pit_708032,pit_711032	47,34,126,156,47,138,89,125,121,158,28,35,50,61,49,39,28,38,36	3.45327e+56	AP1AR
chi_circ_0012173	NC_030813.1	13603884	13613552	-	9668	298	gene-AP1AR;		exon:13603885-13603983,exon:13605181-13605277,exon:13607571-13607596,exon:13611924-13611950,exon:13613504-13613552	pit_501178,pit_501002,pit_660210,pit_660018,pit_501210,pit_711010,pit_711012,pit_603222,pit_706612,pit_660214,pit_612078,pit_601094,pit_601078,pit_L6064020,pit_L6053754,pit_501176,pit_601128,pit_712004,pit_708032,pit_711032	7,2,20,26,9,39,10,16,16,24,21,6,7,11,13,18,17,8,10,14	4.28448e+60	AP1AR
chi_circ_0003793	NC_030809.1	23846148	23857386	+	11238	426	gene-AP1S3;	1	exon:23846149-23846327,exon:23848150-23848258,exon:23857249-23857386	pit_501178,pit_501002,pit_660210,pit_660018,pit_501210,pit_711010,pit_711012,pit_603222,pit_706612,pit_660214,pit_612078,pit_601094,pit_601078,pit_L6064020,pit_L6053754,pit_501176,pit_601128,pit_712004,pit_708032,pit_711032	20,35,36,65,32,63,57,25,25,59,54,18,44,47,31,38,43,39,33,22	2.62394e+59	AP1S3
chi_circ_0032633	NC_030826.1	14361398	14374253	-	12855	265	gene-AP2B1;	3	exon:14361399-14361497,exon:14362778-14362943	pit_501178,pit_501002,pit_660210,pit_660018,pit_711010,pit_603222,pit_706612,pit_660214,pit_612078,pit_601078,pit_L6064020,pit_501176,pit_601128,pit_712004,pit_708032,pit_711032	2,4,2,9,12,6,5,3,2,4,5,5,12,4,3,6	90,61,113,207,190,316,202,113,125,130,187,107,139,139,138,122	AP2B1
chi_circ_0032635	NC_030826.1	14370950	14374253	-	3303	287	gene-AP2B1;		exon:14370951-14371046,exon:14374063-14374253	pit_501178,pit_501002,pit_660018,pit_501210,pit_711010,pit_711012,pit_603222,pit_706612,pit_660214,pit_612078,pit_601094,pit_601078,pit_L6064020,pit_L6053754,pit_601128,pit_712004,pit_708032,pit_711032	4,6,9,9,19,5,5,3,5,4,4,4,3,6,4,7,3,3	99,64,250,190,191,263,323,263,172,129,281,152,203,216,134,153,136,131	AP2B1
chi_circ_0032638	NC_030826.1	14385906	14397043	-	11137	382	gene-AP2B1;		exon:14385907-14386152,exon:14387844-14387979	pit_501178,pit_501002,pit_660210,pit_660018,pit_501210,pit_711010,pit_711012,pit_603222,pit_706612,pit_660214,pit_612078,pit_601094,pit_601078,pit_L6064020,pit_L6053754,pit_601128,pit_712004,pit_708032,pit_711032	7,20,10,35,11,39,18,22,8,65,25,20,21,22,20,22,9,28,23	87,69,203,292,184,253,250,330,263,193,170,261,135,190,230,149,145,112,116	AP2B1
chi_circ_0021350	NC_030817.1	91891791	91932503	+	40712	259	gene-AP3B1;	4	exon:91891792-91891867,exon:91932321-91932503	pit_501178,pit_501002,pit_660210,pit_660018,pit_501210,pit_711010,pit_711012,pit_603222,pit_706612,pit_660214,pit_612078,pit_601094,pit_601078,pit_L6064020,pit_L6053754,pit_501176,pit_601128,pit_712004,pit_708032,pit_711032	5,4,12,27,5,14,14,9,13,16,5,16,17,8,4,8,8,15,8,2	4.71537e+60	AP3B1
chi_circ_0021355	NC_030817.1	91904695	91932503	+	27808	354	gene-AP3B1;		exon:91904696-91904770,exon:91918262-91918357,exon:91932321-91932503	pit_501178,pit_501002,pit_660210,pit_660018,pit_711010,pit_711012,pit_603222,pit_706612,pit_660214,pit_612078,pit_601094,pit_601078,pit_601128,pit_712004,pit_708032,pit_711032	2,5,3,8,11,2,5,4,14,3,2,7,3,8,6,5	3.76377e+47	AP3B1
chi_circ_0021374	NC_030817.1	91987108	92029106	+	41998	357	gene-AP3B1;		exon:91987109-91987285,exon:92023269-92023341,exon:92029000-92029106	pit_501178,pit_501002,pit_660210,pit_660018,pit_501210,pit_711010,pit_711012,pit_603222,pit_706612,pit_660214,pit_612078,pit_601094,pit_601078,pit_L6064020,pit_L6053754,pit_501176,pit_601128,pit_712004,pit_708032,pit_711032	12,6,30,43,9,26,10,26,39,34,39,18,9,4,12,11,19,14,2,10	2.76247e+59	AP3B1
chi_circ_0021378	NC_030817.1	92013519	92029106	+	15587	447	gene-AP3B1;		exon:92013520-92013667,exon:92020854-92020972,exon:92023269-92023341,exon:92029000-92029106	pit_501178,pit_501002,pit_660210,pit_660018,pit_501210,pit_711010,pit_711012,pit_603222,pit_706612,pit_660214,pit_612078,pit_601094,pit_L6064020,pit_L6053754,pit_601128,pit_712004,pit_708032,pit_711032	8,2,10,5,4,4,5,5,5,10,3,3,5,9,5,3,6,11	4.05306e+53	AP3B1
chi_circ_0021476	NC_030817.1	96451224	96493441	-	42217	285	gene-AP3S1;	2	exon:96451225-96451376,exon:96457400-96457440,exon:96493350-96493441	pit_501178,pit_501002,pit_660210,pit_660018,pit_501210,pit_711010,pit_711012,pit_603222,pit_706612,pit_660214,pit_612078,pit_601094,pit_L6064020,pit_L6053754,pit_501176,pit_601128,pit_712004,pit_708032,pit_711032	7,3,7,13,2,11,10,13,4,9,13,3,12,4,2,16,8,4,6	7.31702e+56	AP3S1
chi_circ_0021478	NC_030817.1	96478225	96493441	-	15216	92	gene-AP3S1;		exon:96493350-96493441	pit_501178,pit_501002,pit_660210,pit_660018,pit_501210,pit_711010,pit_711012,pit_603222,pit_706612,pit_660214,pit_612078,pit_601094,pit_601078,pit_L6064020,pit_L6053754,pit_501176,pit_601128,pit_712004,pit_708032,pit_711032	9,7,32,94,9,65,39,41,34,39,71,15,10,13,8,8,23,16,9,10	423,313,41,111,253,187,423,337,55,94,110,136,389,334,351,335,372,317,421,369	AP3S1
chi_circ_0020115	NC_030817.1	43704299	43724900	+	20601	401	gene-AP4E1;	1	exon:43704300-43704421,exon:43707014-43707173,exon:43724782-43724900	pit_501178,pit_501002,pit_660210,pit_660018,pit_501210,pit_711010,pit_711012,pit_603222,pit_706612,pit_660214,pit_612078,pit_601094,pit_601078,pit_L6064020,pit_L6053754,pit_501176,pit_601128,pit_712004,pit_708032,pit_711032	29,24,17,63,23,36,47,45,19,56,35,18,26,51,63,21,28,29,24,29	99,57,178,221,124,188,168,175,232,116,165,153,92,118,150,98,75,75,95,86	AP4E1
chi_circ_0010992	NC_030812.1	61510129	61512570	+	2441	429	gene-APAF1;	4	exon:61510130-61510313,exon:61512238-61512350,exon:61512439-61512570	pit_501178,pit_501002,pit_501210,pit_711010,pit_711012,pit_603222,pit_660214,pit_612078,pit_601094,pit_601078,pit_L6053754,pit_501176,pit_601128,pit_712004,pit_708032,pit_711032	6,5,3,5,2,8,5,11,9,2,12,3,5,3,5,10	76,74,116,105,112,148,72,74,139,93,108,72,82,92,81,78	APAF1
chi_circ_0010997	NC_030812.1	61526782	61532453	+	5671	511	gene-APAF1;		exon:61526783-61526909,exon:61528181-61528306,exon:61529872-61530003,exon:61532328-61532453	pit_501178,pit_501002,pit_660210,pit_660018,pit_501210,pit_711010,pit_711012,pit_603222,pit_706612,pit_660214,pit_612078,pit_601094,pit_601078,pit_L6064020,pit_L6053754,pit_501176,pit_601128,pit_712004,pit_708032,pit_711032	9,7,17,26,15,34,31,16,24,26,33,7,20,11,22,6,13,10,14,12	116,70,214,285,183,263,227,211,198,152,196,158,147,154,172,116,115,112,128,130	APAF1
chi_circ_0010998	NC_030812.1	61526782	61541794	+	15012	415	gene-APAF1;		exon:61526783-61526909,exon:61528181-61528306,exon:61541633-61541794	pit_501178,pit_501002,pit_660210,pit_660018,pit_501210,pit_711010,pit_711012,pit_603222,pit_706612,pit_660214,pit_612078,pit_601094,pit_601078,pit_L6064020,pit_L6053754,pit_501176,pit_601128,pit_712004,pit_708032,pit_711032	24,20,24,79,38,56,47,52,57,54,37,18,43,28,32,34,29,20,22,15	85,40,86,166,102,107,142,147,107,77,67,115,81,124,117,68,64,69,77,75	APAF1
chi_circ_0011000	NC_030812.1	61526835	61541794	+	14959	236	gene-APAF1;		exon:61526836-61526909,exon:61541633-61541794	pit_501178,pit_501002,pit_660210,pit_660018,pit_501210,pit_711010,pit_706612,pit_660214,pit_612078,pit_601094,pit_601078,pit_501176,pit_601128,pit_712004	4,5,5,12,2,7,8,9,6,4,4,2,5,2	93,46,97,186,104,119,117,89,72,102,80,71,60,69	APAF1
chi_circ_0016253	NC_030815.1	45425577	45433642	-	8065	282	gene-APBA1;	1	exon:45425578-45425723,exon:45429165-45429204,exon:45433547-45433642	pit_660018,pit_501210,pit_711010,pit_711012,pit_603222,pit_706612,pit_660214,pit_612078,pit_601078,pit_L6064020,pit_L6053754,pit_501176,pit_601128,pit_712004,pit_711032	12,4,11,6,2,3,3,2,3,2,4,5,2,2,3	112,104,145,159,154,61,92,43,62,91,68,44,76,44,48	APBA1
chi_circ_0012865	NC_030813.1	60355320	60357953	-	2633	275	gene-APBB2;	8	exon:60355321-60355448,exon:60357807-60357953	pit_501178,pit_501002,pit_660210,pit_660018,pit_501210,pit_711010,pit_711012,pit_603222,pit_706612,pit_660214,pit_612078,pit_601094,pit_601078,pit_L6064020,pit_L6053754,pit_501176,pit_601128,pit_712004,pit_708032,pit_711032	14,4,4,16,11,12,5,10,4,11,26,2,11,6,4,8,5,7,13,11	1.57178e+59	APBB2
chi_circ_0012866	NC_030813.1	60355320	60397027	-	41707	422	gene-APBB2;		exon:60355321-60355448,exon:60357807-60357953,exon:60396787-60396847,exon:60396942-60397027	pit_501178,pit_501002,pit_660018,pit_501210,pit_711010,pit_711012,pit_660214,pit_612078,pit_601078,pit_501176,pit_601128,pit_712004,pit_708032,pit_711032	7,10,5,7,6,8,5,12,17,2,6,3,4,11	2.69287e+41	APBB2
chi_circ_0012867	NC_030813.1	60355320	60397473	-	42153	336	gene-APBB2;		exon:60355321-60355448,exon:60357807-60357953,exon:60396787-60396847	pit_501178,pit_501002,pit_660210,pit_660018,pit_501210,pit_711010,pit_711012,pit_603222,pit_706612,pit_660214,pit_612078,pit_601094,pit_601078,pit_L6064020,pit_L6053754,pit_501176,pit_601128,pit_712004,pit_708032,pit_711032	27,54,35,58,37,101,99,38,23,29,64,19,45,42,22,35,44,22,59,31	2.76261e+59	APBB2
chi_circ_0012868	NC_030813.1	60355320	60406707	-	51387	334	gene-APBB2;		exon:60355321-60355448,exon:60406502-60406707	pit_501178,pit_501002,pit_660210,pit_660018,pit_501210,pit_711010,pit_711012,pit_603222,pit_706612,pit_660214,pit_612078,pit_601078,pit_L6064020,pit_L6053754,pit_501176,pit_601128,pit_712004,pit_708032,pit_711032	6,9,3,12,6,16,11,9,4,5,9,7,3,11,14,21,5,7,6	1.4016e+56	APBB2
chi_circ_0012869	NC_030813.1	60355320	60406710	-	51390	484	gene-APBB2;		exon:60355321-60355448,exon:60357807-60357953,exon:60406502-60406710	pit_501178,pit_501002,pit_660210,pit_660018,pit_501210,pit_711010,pit_711012,pit_603222,pit_706612,pit_660214,pit_612078,pit_601094,pit_601078,pit_L6064020,pit_L6053754,pit_501176,pit_601128,pit_712004,pit_708032,pit_711032	21,11,22,41,15,22,19,18,4,18,28,6,16,31,22,5,31,21,17,17	1.3616e+59	APBB2
chi_circ_0012873	NC_030813.1	60396786	60406707	-	9921	353	gene-APBB2;		exon:60396787-60396847,exon:60396942-60397027,exon:60406502-60406707	pit_501178,pit_501002,pit_660210,pit_660018,pit_501210,pit_711010,pit_711012,pit_603222,pit_706612,pit_660214,pit_612078,pit_601094,pit_601078,pit_L6064020,pit_L6053754,pit_501176,pit_601128,pit_712004,pit_708032,pit_711032	126,134,140,192,92,182,158,149,84,129,222,42,98,87,124,83,168,100,113,83	1.63179e+59	APBB2
chi_circ_0012874	NC_030813.1	60396786	60406710	-	9924	356	gene-APBB2;		exon:60396787-60396847,exon:60396942-60397027,exon:60406502-60406710	pit_501178,pit_501002,pit_660210,pit_660018,pit_501210,pit_711010,pit_711012,pit_603222,pit_706612,pit_660214,pit_612078,pit_601094,pit_601078,pit_L6064020,pit_L6053754,pit_501176,pit_601128,pit_712004,pit_708032,pit_711032	110,115,106,317,82,210,213,196,119,237,271,77,161,125,137,101,129,107,128,128	1.59179e+59	APBB2
chi_circ_0012880	NC_030813.1	60546283	60582732	-	36449	317	gene-APBB2;		exon:60546284-60546393,exon:60556417-60556467,exon:60582577-60582732	pit_501178,pit_501002,pit_660210,pit_660018,pit_501210,pit_711010,pit_711012,pit_603222,pit_706612,pit_660214,pit_612078,pit_601094,pit_601078,pit_L6064020,pit_L6053754,pit_501176,pit_601128,pit_712004,pit_708032,pit_711032	3,8,4,9,4,8,9,4,7,9,16,5,5,8,5,11,6,8,9,4	1.81183e+59	APBB2
chi_circ_0019174	NC_030817.1	100036142	100055883	+	19741	663	gene-APC;	4	exon:100036143-100036295,exon:100045015-100045099,exon:100046261-100046462,exon:100053154-100053262,exon:100055770-100055883	pit_501178,pit_501002,pit_660210,pit_660018,pit_501210,pit_711010,pit_711012,pit_603222,pit_706612,pit_660214,pit_612078,pit_601094,pit_601078,pit_L6064020,pit_L6053754,pit_501176,pit_601128,pit_712004,pit_708032,pit_711032	27,20,27,50,24,36,64,37,24,54,20,17,31,43,38,31,42,31,27,25	1.64153e+59	APC
chi_circ_0019177	NC_030817.1	100045014	100055883	+	10869	199	gene-APC;		exon:100045015-100045099,exon:100055770-100055883	pit_501178,pit_501002,pit_660210,pit_660018,pit_501210,pit_711010,pit_711012,pit_603222,pit_706612,pit_660214,pit_612078,pit_601094,pit_601078,pit_L6064020,pit_L6053754,pit_501176,pit_601128,pit_712004,pit_708032,pit_711032	20,16,14,36,6,9,41,12,9,19,3,14,14,26,29,12,20,8,18,3	2.20172e+59	APC
chi_circ_0019183	NC_030817.1	100053153	100073522	+	20369	307	gene-APC;		exon:100053154-100053262,exon:100055770-100055883,exon:100073439-100073522	pit_501178,pit_660210,pit_660018,pit_501210,pit_711010,pit_711012,pit_706612,pit_660214,pit_612078,pit_601094,pit_601078,pit_L6064020,pit_L6053754,pit_501176,pit_601128,pit_712004,pit_708032,pit_711032	7,5,4,3,2,4,3,7,13,6,4,8,4,3,9,9,7,2	1.4946e+53	APC
chi_circ_0019184	NC_030817.1	100053153	100079643	+	26490	412	gene-APC;		exon:100053154-100053262,exon:100055770-100055883,exon:100073439-100073522,exon:100079539-100079643	pit_501178,pit_501002,pit_660210,pit_660018,pit_501210,pit_711010,pit_711012,pit_603222,pit_706612,pit_660214,pit_612078,pit_601078,pit_L6064020,pit_L6053754,pit_501176,pit_601128,pit_712004,pit_708032,pit_711032	12,11,13,35,13,25,17,13,22,10,41,14,21,10,15,11,9,9,19	1.37123e+56	APC
chi_circ_0022999	NC_030818.1	66604394	66622749	+	18355	199	gene-APLF;	4	exon:66604395-66604466,exon:66622623-66622749	pit_501178,pit_501002,pit_660210,pit_660018,pit_501210,pit_711010,pit_711012,pit_603222,pit_706612,pit_660214,pit_612078,pit_601078,pit_L6064020,pit_L6053754,pit_501176,pit_601128,pit_708032,pit_711032	6,4,5,24,3,9,8,25,22,13,10,18,14,8,9,9,8,3	76,105,158,378,188,209,206,215,187,283,224,94,125,138,84,83,144,80	APLF
chi_circ_0023000	NC_030818.1	66604394	66634956	+	30562	575	gene-APLF;		exon:66604395-66604466,exon:66614877-66615049,exon:66622150-66622294,exon:66634772-66634956	pit_501178,pit_501002,pit_660210,pit_660018,pit_501210,pit_711010,pit_711012,pit_603222,pit_706612,pit_660214,pit_612078,pit_601078,pit_L6064020,pit_L6053754,pit_601128,pit_712004,pit_708032,pit_711032	5,9,17,19,12,23,16,22,23,23,28,7,5,5,4,7,6,8	64,103,112,196,147,129,151,195,89,150,100,77,101,138,82,38,137,91	APLF
chi_circ_0023002	NC_030818.1	66604394	66659152	+	54758	198	gene-APLF;		exon:66604395-66604466,exon:66659027-66659152	pit_501178,pit_501002,pit_660210,pit_660018,pit_501210,pit_711010,pit_711012,pit_603222,pit_706612,pit_660214,pit_612078,pit_601094,pit_601078,pit_L6064020,pit_501176,pit_601128,pit_712004,pit_708032,pit_711032	12,4,18,15,6,11,6,9,6,9,7,3,5,4,6,10,6,3,3	52,70,122,200,137,96,129,126,130,138,101,71,69,81,60,59,30,103,74	APLF
chi_circ_0023004	NC_030818.1	66614876	66634956	+	20080	173	gene-APLF;		exon:66614877-66615049	pit_660210,pit_660018,pit_711010,pit_711012,pit_603222,pit_706612,pit_660214,pit_612078,pit_L6064020,pit_712004,pit_708032	5,10,7,5,3,7,7,7,4,3,2	203,301,184,177,209,208,203,176,105,47,163	APLF
chi_circ_0041580	NC_030836.1	35533109	35534248	+	1139	298	gene-APLP2;	1	exon:35533110-35533283,exon:35534125-35534248	pit_501178,pit_501002,pit_660210,pit_660018,pit_501210,pit_711010,pit_711012,pit_603222,pit_706612,pit_660214,pit_612078,pit_601094,pit_601078,pit_L6064020,pit_L6053754,pit_501176,pit_601128,pit_712004,pit_708032,pit_711032	19,39,16,65,17,41,23,20,12,17,31,6,30,40,29,13,35,14,24,6	5.17539e+64	APLP2
chi_circ_0042204	NW_017189516.1	46135152	46150414	+	15262	552	gene-APOO;	1	exon:46135153-46135260,exon:46136663-46136782,exon:46139294-46139348,exon:46142007-46142102,exon:46146862-46146953,exon:46150334-46150414	pit_501178,pit_501002,pit_660210,pit_660018,pit_501210,pit_711010,pit_711012,pit_603222,pit_706612,pit_612078,pit_601078,pit_L6064020,pit_L6053754,pit_501176,pit_601128,pit_711032	6,4,9,4,3,6,2,3,10,18,3,5,6,5,2,5	3.36275e+47	APOO
chi_circ_0002582	NC_030808.1	8771677	8774369	+	2692	307	gene-APP;	6	exon:8771678-8771790,exon:8774176-8774369	pit_501178,pit_501002,pit_660210,pit_660018,pit_501210,pit_711010,pit_711012,pit_603222,pit_706612,pit_660214,pit_612078,pit_601094,pit_601078,pit_L6064020,pit_L6053754,pit_501176,pit_601128,pit_712004,pit_708032,pit_711032	71,36,65,162,36,70,106,76,69,120,108,26,65,86,67,90,67,27,84,89	4.43347e+68	APP
chi_circ_0002585	NC_030808.1	8831856	8859456	+	27600	593	gene-APP;		exon:8831857-8832024,exon:8834660-8834716,exon:8847975-8848108,exon:8857742-8857816,exon:8859298-8859456	pit_501178,pit_501002,pit_660210,pit_660018,pit_501210,pit_711010,pit_711012,pit_603222,pit_706612,pit_660214,pit_601094,pit_601078,pit_L6064020,pit_L6053754,pit_501176,pit_601128,pit_712004,pit_708032,pit_711032	8,9,10,20,7,41,30,23,13,16,8,9,9,7,5,8,6,8,26	4.75386e+68	APP
chi_circ_0002586	NC_030808.1	8831856	8886583	+	54727	606	gene-APP;		exon:8831857-8832024,exon:8847975-8848108,exon:8857742-8857816,exon:8882486-8882614,exon:8886484-8886583	pit_501002,pit_660210,pit_660018,pit_501210,pit_711010,pit_711012,pit_603222,pit_706612,pit_660214,pit_612078,pit_601078,pit_L6064020,pit_L6053754,pit_501176,pit_601128,pit_712004,pit_708032,pit_711032	2,5,24,3,22,17,11,23,24,11,5,11,17,5,9,3,6,11	3.16115e+62	APP
chi_circ_0002588	NC_030808.1	8834659	8859456	+	24797	191	gene-APP;		exon:8834660-8834716,exon:8847975-8848108	pit_501178,pit_501002,pit_660018,pit_711010,pit_711012,pit_603222,pit_660214,pit_612078,pit_601094,pit_601078,pit_L6064020,pit_L6053754,pit_501176,pit_601128,pit_708032,pit_711032	3,3,10,11,6,9,9,3,2,6,22,2,4,3,2,7	3.48262e+51	APP
chi_circ_0002590	NC_030808.1	8847974	8859456	+	11482	368	gene-APP;		exon:8847975-8848108,exon:8857742-8857816,exon:8859298-8859456	pit_501178,pit_501002,pit_660210,pit_660018,pit_501210,pit_711010,pit_711012,pit_603222,pit_706612,pit_660214,pit_612078,pit_601094,pit_601078,pit_L6064020,pit_L6053754,pit_501176,pit_601128,pit_712004,pit_708032,pit_711032	19,32,10,73,26,45,59,39,19,43,61,6,62,85,61,46,48,24,50,55	5.574e+75	APP
chi_circ_0002591	NC_030808.1	8847974	8886583	+	38609	597	gene-APP;		exon:8847975-8848108,exon:8857742-8857816,exon:8859298-8859456,exon:8882486-8882614,exon:8886484-8886583	pit_501178,pit_501002,pit_660210,pit_660018,pit_501210,pit_711010,pit_711012,pit_603222,pit_706612,pit_660214,pit_612078,pit_601094,pit_601078,pit_L6064020,pit_L6053754,pit_501176,pit_601128,pit_712004,pit_708032,pit_711032	25,12,102,101,28,102,49,51,32,93,106,4,31,33,28,26,32,22,35,37	4.86332e+74	APP
chi_circ_0032530	NC_030826.1	12114897	12119194	+	4297	276	gene-APPBP2;	1	exon:12114898-12115049,exon:12119071-12119194	pit_501178,pit_501002,pit_660018,pit_501210,pit_711010,pit_711012,pit_603222,pit_706612,pit_660214,pit_612078,pit_601094,pit_601078,pit_L6064020,pit_L6053754,pit_501176,pit_601128,pit_712004,pit_708032,pit_711032	8,9,6,14,20,21,23,5,8,8,3,12,8,7,9,10,9,13,8	5.77529e+56	APPBP2
chi_circ_0036594	NC_030829.1	43792040	43797087	-	5047	378	gene-APPL1;	1	exon:43792041-43792099,exon:43794103-43794190,exon:43795124-43795195,exon:43795717-43795776,exon:43796989-43797087	pit_501002,pit_660018,pit_711010,pit_711012,pit_603222,pit_706612,pit_660214,pit_L6064020,pit_L6053754,pit_708032,pit_711032	2,7,8,2,3,4,3,6,2,2,2	5.37801e+32	APPL1
chi_circ_0016731	NC_030815.1	74554449	74558168	-	3719	364	gene-APTX;	1	exon:74554450-74554676,exon:74558032-74558168	pit_501178,pit_501002,pit_660210,pit_660018,pit_501210,pit_711010,pit_711012,pit_660214,pit_612078,pit_601078,pit_L6064020,pit_L6053754,pit_501176,pit_712004,pit_708032,pit_711032	6,3,4,13,8,5,6,2,2,2,3,4,2,7,2,5	109,79,112,131,82,99,149,94,113,87,104,81,97,99,111,95	APTX
chi_circ_0020939	NC_030817.1	72663224	72669981	+	6757	351	gene-AQR;	2	exon:72663225-72663394,exon:72667517-72667586,exon:72669871-72669981	pit_501178,pit_501002,pit_660210,pit_660018,pit_501210,pit_711010,pit_711012,pit_706612,pit_660214,pit_612078,pit_601094,pit_601078,pit_L6064020,pit_L6053754,pit_501176,pit_712004,pit_708032,pit_711032	2,10,6,23,6,26,11,2,9,11,3,9,3,13,2,2,7,4	3.30279e+53	AQR
chi_circ_0020940	NC_030817.1	72663224	72672942	+	9718	280	gene-AQR;		exon:72663225-72663394,exon:72672833-72672942	pit_501178,pit_501002,pit_660210,pit_660018,pit_501210,pit_711010,pit_711012,pit_603222,pit_706612,pit_660214,pit_612078,pit_L6064020,pit_L6053754,pit_601128,pit_712004	17,4,17,17,7,8,7,6,11,9,9,6,3,10,4	2.85286e+44	AQR
chi_circ_0009835	NC_030812.1	112598822	112604231	-	5409	347	gene-ARFGAP3;	2	exon:112598823-112598913,exon:112599882-112600005,exon:112604100-112604231	pit_501178,pit_501002,pit_660210,pit_660018,pit_501210,pit_711010,pit_711012,pit_603222,pit_706612,pit_660214,pit_612078,pit_601094,pit_601078,pit_L6064020,pit_L6053754,pit_501176,pit_601128,pit_712004,pit_708032,pit_711032	21,9,17,30,11,71,35,18,21,33,39,9,19,15,30,15,20,13,18,23	1.32314e+79	ARFGAP3
chi_circ_0009840	NC_030812.1	112622681	112624150	-	1469	271	gene-ARFGAP3;		exon:112622682-112622766,exon:112623755-112623856,exon:112624067-112624150	pit_501178,pit_501002,pit_660210,pit_660018,pit_501210,pit_711010,pit_711012,pit_603222,pit_706612,pit_660214,pit_612078,pit_601078,pit_L6064020,pit_L6053754,pit_501176,pit_601128,pit_712004,pit_708032,pit_711032	19,4,9,37,13,18,19,16,15,19,33,14,16,13,12,10,7,19,7	1.12712e+74	ARFGAP3
chi_circ_0027380	NC_030821.1	50745452	50747108	+	1656	302	gene-ARFGEF1;	2	exon:50745453-50745552,exon:50746907-50747108	pit_501002,pit_660210,pit_660018,pit_711010,pit_711012,pit_603222,pit_706612,pit_660214,pit_612078,pit_601094,pit_L6064020,pit_L6053754,pit_601128,pit_711032	3,8,8,5,10,4,10,3,6,2,6,2,4,3	2.88474e+41	ARFGEF1
chi_circ_0027385	NC_030821.1	50764985	50765540	+	555	310	gene-ARFGEF1;		exon:50764986-50765144,exon:50765390-50765540	pit_501178,pit_501002,pit_660210,pit_660018,pit_501210,pit_711010,pit_711012,pit_603222,pit_706612,pit_612078,pit_L6064020,pit_L6053754,pit_501176,pit_601128,pit_712004	6,3,6,8,3,6,3,6,9,4,6,4,2,4,2	2.61238e+44	ARFGEF1
chi_circ_0026578	NC_030820.1	76670055	76672963	+	2908	487	gene-ARFGEF2;	1	exon:76670056-76670224,exon:76672035-76672146,exon:76672758-76672963	pit_501002,pit_660210,pit_660018,pit_501210,pit_711010,pit_711012,pit_603222,pit_706612,pit_660214,pit_612078,pit_601078,pit_L6064020,pit_L6053754,pit_501176,pit_601128,pit_712004,pit_708032,pit_711032	5,4,11,6,12,12,17,7,12,14,12,13,3,9,15,15,7,9	18,102,109,119,137,92,185,109,76,54,43,49,46,36,53,66,34,28	ARFGEF2
chi_circ_0031486	NC_030824.1	65974868	66007251	+	32383	417	gene-ARFIP1;	3	exon:65974869-65974948,exon:65975073-65975117,exon:65976408-65976493,exon:65990371-65990474,exon:66007150-66007251	pit_501178,pit_501002,pit_660210,pit_660018,pit_501210,pit_711010,pit_711012,pit_603222,pit_706612,pit_660214,pit_612078,pit_601094,pit_601078,pit_L6064020,pit_L6053754,pit_501176,pit_601128,pit_712004,pit_708032,pit_711032	14,13,7,16,8,33,26,10,21,22,14,7,8,21,20,19,11,8,18,21	3.52309e+59	ARFIP1
chi_circ_0031501	NC_030824.1	66027472	66049817	+	22345	363	gene-ARFIP1;		exon:66027473-66027581,exon:66034790-66034885,exon:66049660-66049817	pit_501178,pit_501002,pit_660210,pit_660018,pit_501210,pit_711010,pit_711012,pit_603222,pit_706612,pit_660214,pit_612078,pit_601094,pit_601078,pit_L6064020,pit_L6053754,pit_501176,pit_601128,pit_712004,pit_708032,pit_711032	5,12,24,57,7,20,39,33,7,12,23,11,2,3,9,7,7,15,7,10	5.52503e+60	ARFIP1
chi_circ_0031502	NC_030824.1	66027472	66061722	+	34250	397	gene-ARFIP1;		exon:66027473-66027581,exon:66036452-66036564,exon:66061548-66061722	pit_660210,pit_660018,pit_501210,pit_711010,pit_711012,pit_603222,pit_660214,pit_612078,pit_601094,pit_L6064020,pit_L6053754,pit_501176,pit_601128,pit_712004,pit_708032,pit_711032	8,44,5,6,27,4,19,2,8,8,6,7,11,3,8,2	9.91156e+51	ARFIP1
chi_circ_0019473	NC_030817.1	23629830	23632539	-	2709	338	gene-ARG2;	1	exon:23629831-23629990,exon:23632362-23632539	pit_501002,pit_660210,pit_660018,pit_501210,pit_711010,pit_711012,pit_603222,pit_706612,pit_660214,pit_612078,pit_601094,pit_601078,pit_L6064020,pit_L6053754,pit_501176,pit_601128,pit_712004,pit_708032,pit_711032	17,7,19,4,12,14,8,8,9,21,4,7,6,7,6,6,8,7,3	3.43359e+56	ARG2
chi_circ_0031327	NC_030824.1	60627686	60656283	+	28597	413	gene-ARHGAP10;	5	exon:60627687-60627788,exon:60636843-60636953,exon:60639562-60639666,exon:60656189-60656283	pit_501178,pit_501002,pit_660210,pit_660018,pit_501210,pit_711010,pit_711012,pit_603222,pit_706612,pit_660214,pit_612078,pit_601078,pit_L6064020,pit_L6053754,pit_501176,pit_712004,pit_708032,pit_711032	5,2,10,22,6,18,14,10,8,6,12,6,4,6,2,5,2,4	75,69,148,205,162,145,180,186,160,159,166,120,140,124,65,90,72,66	ARHGAP10
chi_circ_0031336	NC_030824.1	60690624	60726839	+	36215	357	gene-ARHGAP10;		exon:60690625-60690706,exon:60692614-60692659,exon:60694732-60694797,exon:60720268-60720342,exon:60726752-60726839	pit_501178,pit_660210,pit_660018,pit_501210,pit_711010,pit_711012,pit_603222,pit_706612,pit_660214,pit_612078,pit_601078,pit_L6064020,pit_L6053754,pit_501176,pit_601128,pit_712004,pit_708032,pit_711032	7,6,8,9,8,9,21,4,7,10,11,25,9,9,4,10,9,8	1.1321e+53	ARHGAP10
chi_circ_0031347	NC_030824.1	60720267	60747148	+	26881	488	gene-ARHGAP10;		exon:60720268-60720342,exon:60726752-60726839,exon:60733734-60733792,exon:60745516-60745621,exon:60746989-60747148	pit_501178,pit_501002,pit_660210,pit_660018,pit_501210,pit_711010,pit_711012,pit_603222,pit_706612,pit_660214,pit_612078,pit_601094,pit_601078,pit_L6064020,pit_L6053754,pit_501176,pit_601128,pit_712004,pit_708032,pit_711032	77,47,71,188,88,125,185,116,105,129,244,73,153,202,136,81,154,87,70,107	62,51,99,174,107,144,173,112,124,130,160,105,89,99,87,95,99,73,62,97	ARHGAP10
chi_circ_0031352	NC_030824.1	60726751	60747148	+	20397	413	gene-ARHGAP10;		exon:60726752-60726839,exon:60733734-60733792,exon:60745516-60745621,exon:60746989-60747148	pit_501178,pit_501002,pit_660210,pit_660018,pit_501210,pit_711010,pit_711012,pit_603222,pit_660214,pit_612078,pit_601094,pit_601078,pit_L6064020,pit_L6053754,pit_501176,pit_601128,pit_712004,pit_708032,pit_711032	5,6,6,14,2,5,23,11,5,21,3,6,31,16,5,11,3,8,6	93,79,142,317,144,210,245,205,198,293,118,138,184,145,137,181,98,89,120	ARHGAP10
chi_circ_0031354	NC_030824.1	60733733	60747148	+	13415	325	gene-ARHGAP10;		exon:60733734-60733792,exon:60745516-60745621,exon:60746989-60747148	pit_501178,pit_501002,pit_660210,pit_660018,pit_501210,pit_711010,pit_711012,pit_603222,pit_706612,pit_660214,pit_612078,pit_601078,pit_L6064020,pit_L6053754,pit_501176,pit_601128,pit_712004,pit_708032,pit_711032	3,4,5,25,5,8,12,9,7,7,11,4,8,20,4,7,11,5,7	99,89,196,409,147,255,280,200,269,218,392,158,207,154,147,227,83,100,116	ARHGAP10
chi_circ_0025842	NC_030820.1	32826779	32835441	+	8662	486	gene-ARHGAP12;	6	exon:32826780-32827043,exon:32834042-32834182,exon:32835361-32835441	pit_501178,pit_501002,pit_660210,pit_660018,pit_501210,pit_711010,pit_711012,pit_603222,pit_706612,pit_660214,pit_612078,pit_601094,pit_601078,pit_L6064020,pit_L6053754,pit_501176,pit_601128,pit_712004,pit_708032,pit_711032	22,27,72,73,18,73,56,44,32,65,49,17,31,22,28,13,30,11,21,40	1.78138e+59	ARHGAP12
chi_circ_0025843	NC_030820.1	32826779	32843754	+	16975	612	gene-ARHGAP12;		exon:32826780-32827043,exon:32834042-32834182,exon:32835361-32835441,exon:32843629-32843754	pit_501178,pit_501002,pit_660210,pit_660018,pit_501210,pit_711010,pit_711012,pit_603222,pit_706612,pit_660214,pit_612078,pit_601094,pit_601078,pit_L6064020,pit_L6053754,pit_501176,pit_601128,pit_712004,pit_708032,pit_711032	13,5,17,36,15,26,23,27,12,29,38,8,11,18,5,10,8,4,17,16	1.92173e+59	ARHGAP12
chi_circ_0025845	NC_030820.1	32826779	32854611	+	27832	674	gene-ARHGAP12;		exon:32826780-32827043,exon:32834042-32834182,exon:32835361-32835441,exon:32843629-32843754,exon:32854550-32854611	pit_501178,pit_501002,pit_660210,pit_660018,pit_501210,pit_711010,pit_711012,pit_603222,pit_706612,pit_660214,pit_612078,pit_601094,pit_601078,pit_L6064020,pit_L6053754,pit_501176,pit_601128,pit_712004,pit_708032,pit_711032	11,3,19,28,11,23,26,18,12,47,26,11,13,8,11,3,17,4,16,20	1.4013e+59	ARHGAP12
chi_circ_0025849	NC_030820.1	32834041	32854611	+	20570	485	gene-ARHGAP12;		exon:32834042-32834182,exon:32835361-32835441,exon:32843629-32843754,exon:32846669-32846743,exon:32854550-32854611	pit_501178,pit_501002,pit_660210,pit_660018,pit_501210,pit_711010,pit_711012,pit_603222,pit_706612,pit_660214,pit_612078,pit_601094,pit_601078,pit_L6064020,pit_L6053754,pit_501176,pit_601128,pit_712004,pit_708032,pit_711032	46,37,73,175,54,91,114,73,81,120,130,26,87,78,58,30,56,37,38,66	117,76,169,252,162,191,219,234,185,216,281,155,124,118,147,92,113,111,132,82	ARHGAP12
chi_circ_0025850	NC_030820.1	32834041	32863650	+	29609	592	gene-ARHGAP12;		exon:32834042-32834182,exon:32835361-32835441,exon:32843629-32843754,exon:32847073-32847172,exon:32854550-32854611,exon:32863569-32863650	pit_501178,pit_501002,pit_660210,pit_660018,pit_501210,pit_711010,pit_711012,pit_603222,pit_706612,pit_660214,pit_612078,pit_601094,pit_601078,pit_L6064020,pit_601128,pit_711032	8,5,6,8,8,11,11,7,11,14,21,3,9,15,15,13	76,45,136,228,106,146,148,181,124,182,191,119,92,80,81,68	ARHGAP12
chi_circ_0025857	NC_030820.1	32843628	32872007	+	28379	484	gene-ARHGAP12;		exon:32843629-32843754,exon:32846669-32846743,exon:32863569-32863650,exon:32869251-32869352,exon:32871909-32872007	pit_501178,pit_501002,pit_660210,pit_660018,pit_501210,pit_711010,pit_711012,pit_603222,pit_706612,pit_660214,pit_612078,pit_601094,pit_601078,pit_L6064020,pit_L6053754,pit_501176,pit_712004,pit_708032,pit_711032	12,4,7,21,5,17,13,7,10,13,28,4,3,12,6,8,2,7,11	149,97,208,372,252,280,316,293,240,331,338,113,206,148,238,123,133,144,141	ARHGAP12
chi_circ_0039575	NC_030833.1	33095727	33117028	+	21301	363	gene-ARHGAP19;	1	exon:33095728-33095937,exon:33101213-33101299,exon:33116963-33117028	pit_501178,pit_501002,pit_660210,pit_660018,pit_501210,pit_711010,pit_711012,pit_603222,pit_706612,pit_660214,pit_612078,pit_601094,pit_601078,pit_L6064020,pit_L6053754,pit_501176,pit_601128,pit_712004,pit_708032,pit_711032	4,12,19,5,7,12,5,16,12,16,20,3,12,4,3,6,5,7,6,8	35,23,110,66,56,88,78,77,65,56,82,92,57,34,43,28,48,29,36,57	ARHGAP19
chi_circ_0014500	NC_030814.1	56402559	56406147	-	3588	253	gene-ARHGAP26;	8	exon:56402560-56402665,exon:56404342-56404400,exon:56406060-56406147	pit_501002,pit_660210,pit_660018,pit_501210,pit_711010,pit_711012,pit_603222,pit_706612,pit_660214,pit_612078,pit_601094,pit_601078,pit_L6064020,pit_L6053754,pit_501176,pit_601128,pit_712004,pit_708032	7,13,18,3,45,11,10,6,23,15,3,3,10,6,8,9,5,25	42,72,71,60,77,110,103,57,75,50,79,49,54,92,34,59,32,36	ARHGAP26
chi_circ_0014517	NC_030814.1	56532219	56587652	-	55433	270	gene-ARHGAP26;		exon:56532220-56532298,exon:56550226-56550320,exon:56587557-56587652	pit_501178,pit_501002,pit_660210,pit_660018,pit_501210,pit_711010,pit_711012,pit_603222,pit_706612,pit_660214,pit_612078,pit_601094,pit_601078,pit_L6064020,pit_L6053754,pit_501176,pit_601128,pit_711032	3,6,11,7,9,17,16,14,4,11,18,3,3,7,10,6,10,2	83,58,160,120,144,141,232,215,133,151,86,117,81,90,126,105,97,61	ARHGAP26
chi_circ_0014520	NC_030814.1	56550225	56575689	-	25464	644	gene-ARHGAP26;		exon:56550226-56550320,exon:56557674-56557774,exon:56559767-56559896,exon:56561315-56561419,exon:56568673-56568783,exon:56575588-56575689	pit_501178,pit_660018,pit_501210,pit_711010,pit_711012,pit_603222,pit_660214,pit_612078,pit_601094,pit_L6064020,pit_L6053754,pit_501176,pit_601128,pit_712004,pit_708032,pit_711032	9,18,5,13,17,6,6,11,4,16,10,7,6,7,8,7	9.91952e+46	ARHGAP26
chi_circ_0014521	NC_030814.1	56550225	56581054	-	30829	586	gene-ARHGAP26;		exon:56550226-56550320,exon:56557674-56557774,exon:56561315-56561419,exon:56568673-56568783,exon:56575588-56575689,exon:56580983-56581054	pit_501178,pit_501002,pit_660210,pit_660018,pit_501210,pit_711010,pit_711012,pit_603222,pit_706612,pit_660214,pit_612078,pit_601094,pit_601078,pit_L6064020,pit_L6053754,pit_501176,pit_601128,pit_712004,pit_708032,pit_711032	12,12,28,17,19,26,36,29,14,32,20,10,21,17,20,8,25,15,23,9	99,118,197,180,203,181,295,253,219,223,151,153,154,155,232,152,174,102,137,94	ARHGAP26
chi_circ_0014522	NC_030814.1	56550225	56587652	-	37427	455	gene-ARHGAP26;		exon:56550226-56550320,exon:56559767-56559896,exon:56580983-56581054,exon:56585884-56585945,exon:56587557-56587652	pit_501178,pit_501002,pit_660018,pit_501210,pit_711010,pit_711012,pit_603222,pit_706612,pit_660214,pit_612078,pit_601078,pit_L6064020,pit_L6053754,pit_708032,pit_711032	4,3,11,3,13,3,5,7,9,14,3,2,3,6,2	75,63,135,142,139,247,199,153,162,96,101,96,140,103,67	ARHGAP26
chi_circ_0014527	NC_030814.1	56568672	56581054	-	12382	285	gene-ARHGAP26;		exon:56568673-56568783,exon:56575588-56575689,exon:56580983-56581054	pit_501178,pit_501002,pit_660210,pit_660018,pit_501210,pit_711010,pit_711012,pit_603222,pit_706612,pit_660214,pit_612078,pit_601078,pit_501176,pit_601128,pit_708032	6,2,3,8,6,7,6,7,5,6,9,10,5,4,4	1.10113e+44	ARHGAP26
chi_circ_0014528	NC_030814.1	56568672	56587652	-	18980	381	gene-ARHGAP26;		exon:56568673-56568783,exon:56575588-56575689,exon:56580983-56581054,exon:56587557-56587652	pit_501178,pit_501002,pit_660210,pit_660018,pit_501210,pit_711010,pit_711012,pit_603222,pit_706612,pit_660214,pit_612078,pit_601094,pit_601078,pit_L6064020,pit_L6053754,pit_501176,pit_601128,pit_712004,pit_708032,pit_711032	12,6,13,24,19,28,12,19,19,30,37,9,9,6,19,9,21,10,12,6	84,59,221,229,197,254,284,244,199,226,200,182,109,126,152,118,113,95,157,109	ARHGAP26
chi_circ_0014530	NC_030814.1	56575587	56587652	-	12065	480	gene-ARHGAP26;		exon:56575588-56575689,exon:56580983-56581054,exon:56585884-56585945,exon:56586330-56586477,exon:56587557-56587652	pit_501178,pit_660210,pit_660018,pit_501210,pit_711010,pit_711012,pit_603222,pit_706612,pit_660214,pit_612078,pit_601094,pit_601078,pit_L6064020,pit_L6053754,pit_501176,pit_601128,pit_712004,pit_708032,pit_711032	7,22,32,17,31,20,20,16,26,42,12,3,16,19,5,14,11,9,7	1.06226e+56	ARHGAP26
chi_circ_0038015	NC_030831.1	40253103	40263109	+	10006	268	gene-ARHGAP28;	1	exon:40253104-40253196,exon:40258539-40258628,exon:40263025-40263109	pit_501178,pit_660210,pit_660018,pit_501210,pit_711010,pit_711012,pit_603222,pit_660214,pit_612078,pit_601094,pit_601078,pit_L6064020,pit_501176,pit_601128,pit_712004,pit_708032,pit_711032	4,3,21,10,20,6,22,8,15,3,7,9,5,11,6,12,7	53,59,64,84,90,102,70,57,78,73,89,67,44,37,68,52,21	ARHGAP28
chi_circ_0006854	NC_030810.1	71232875	71252545	-	19670	461	gene-ARHGAP29;	2	exon:71232876-71232974,exon:71235625-71235729,exon:71251728-71251808,exon:71251939-71252049,exon:71252481-71252545	pit_660210,pit_660018,pit_501210,pit_711010,pit_711012,pit_603222,pit_706612,pit_660214,pit_612078,pit_501176,pit_601128	4,7,3,5,4,6,2,3,8,4,3	2.68278e+32	ARHGAP29
chi_circ_0006859	NC_030810.1	71250441	71278523	-	28082	375	gene-ARHGAP29;		exon:71250442-71250579,exon:71278287-71278523	pit_501178,pit_501002,pit_660210,pit_660018,pit_501210,pit_711010,pit_711012,pit_603222,pit_706612,pit_660214,pit_612078,pit_601094,pit_601078,pit_L6064020,pit_L6053754,pit_501176,pit_601128,pit_712004,pit_708032,pit_711032	11,10,23,46,22,24,17,20,22,19,34,10,9,17,10,11,14,9,12,4	1.52198e+59	ARHGAP29
chi_circ_0001842	NC_030808.1	63877813	63892424	+	14611	387	gene-ARHGAP31;	1	exon:63877814-63878012,exon:63882273-63882397,exon:63892362-63892424	pit_501178,pit_501002,pit_660018,pit_711010,pit_711012,pit_603222,pit_706612,pit_660214,pit_612078,pit_601078,pit_L6064020,pit_L6053754,pit_501176,pit_601128,pit_711032	2,3,13,9,6,6,3,3,7,7,5,7,3,3,6	11,18,20,20,85,44,12,25,13,25,27,50,17,28,17	ARHGAP31
chi_circ_0041572	NC_030836.1	31706811	31723597	-	16786	514	gene-ARHGAP32;	6	exon:31706812-31706893,exon:31718589-31718666,exon:31720247-31720369,exon:31721211-31721303,exon:31723460-31723597	pit_501178,pit_501002,pit_660210,pit_660018,pit_501210,pit_711010,pit_711012,pit_603222,pit_706612,pit_660214,pit_612078,pit_601094,pit_601078,pit_L6064020,pit_L6053754,pit_501176,pit_601128,pit_712004,pit_708032,pit_711032	5,14,18,13,11,34,24,31,16,19,14,2,15,15,13,10,9,6,6,9	24,34,39,61,62,83,84,128,84,47,46,101,58,92,117,47,34,39,38,35	ARHGAP32
chi_circ_0041573	NC_030836.1	31706811	31734752	-	27941	478	gene-ARHGAP32;		exon:31706812-31706893,exon:31718589-31718666,exon:31721211-31721303,exon:31723460-31723597,exon:31734666-31734752	pit_501178,pit_501002,pit_660018,pit_711010,pit_711012,pit_603222,pit_612078,pit_601094,pit_601078,pit_L6064020,pit_L6053754,pit_712004,pit_708032,pit_711032	6,12,12,12,8,5,18,7,6,7,3,5,2,3	35,20,53,58,61,120,36,73,46,69,87,39,33,36	ARHGAP32
chi_circ_0041574	NC_030836.1	31706811	31768571	-	61760	314	gene-ARHGAP32;		exon:31706812-31706893,exon:31720247-31720369,exon:31768463-31768571	pit_501178,pit_660210,pit_660018,pit_501210,pit_711010,pit_711012,pit_603222,pit_706612,pit_660214,pit_601078,pit_L6064020,pit_L6053754,pit_501176,pit_712004	3,9,6,18,2,4,7,2,7,5,4,4,6,2	38,27,62,55,54,58,80,47,55,35,55,83,28,42	ARHGAP32
chi_circ_0041575	NC_030836.1	31718588	31723597	-	5009	432	gene-ARHGAP32;		exon:31718589-31718666,exon:31720247-31720369,exon:31721211-31721303,exon:31723460-31723597	pit_501002,pit_660210,pit_660018,pit_711010,pit_711012,pit_603222,pit_706612,pit_660214,pit_612078,pit_601078,pit_L6064020,pit_L6053754,pit_601128,pit_712004,pit_708032,pit_711032	3,4,13,18,10,3,8,3,4,9,18,8,2,8,9,7	38,120,165,198,129,184,232,141,211,74,122,134,45,71,46,51	ARHGAP32
chi_circ_0041577	NC_030836.1	31734665	31768571	-	33906	415	gene-ARHGAP32;		exon:31734666-31734752,exon:31755596-31755680,exon:31756045-31756086,exon:31756603-31756694,exon:31768463-31768571	pit_501178,pit_501002,pit_660210,pit_660018,pit_501210,pit_711010,pit_711012,pit_603222,pit_660214,pit_612078,pit_601094,pit_601078,pit_L6064020,pit_L6053754,pit_501176,pit_601128,pit_712004,pit_708032,pit_711032	9,4,10,9,11,13,13,27,4,21,3,7,14,25,17,8,6,16,7	41,25,37,80,63,61,81,105,52,43,116,51,78,97,46,27,40,47,37	ARHGAP32
chi_circ_0041578	NC_030836.1	31755595	31768571	-	12976	328	gene-ARHGAP32;		exon:31755596-31755680,exon:31756045-31756086,exon:31756603-31756694,exon:31768463-31768571	pit_501178,pit_501002,pit_660210,pit_660018,pit_501210,pit_711010,pit_711012,pit_603222,pit_706612,pit_660214,pit_612078,pit_601094,pit_601078,pit_L6064020,pit_L6053754,pit_501176,pit_601128,pit_712004,pit_708032,pit_711032	37,19,43,80,36,43,54,66,26,27,79,16,35,35,55,79,35,29,43,22	51,15,40,79,68,48,68,106,42,40,48,100,42,66,90,40,30,43,53,42	ARHGAP32
chi_circ_0032288	NC_030825.1	55026714	55043637	+	16923	145	gene-ARHGAP35;	1	exon:55043493-55043637	pit_501178,pit_501002,pit_660210,pit_660018,pit_501210,pit_711010,pit_711012,pit_603222,pit_612078,pit_601078,pit_L6064020,pit_L6053754,pit_601128,pit_708032,pit_711032	4,2,2,16,3,17,5,10,5,6,7,10,6,4,3	1.11128e+44	ARHGAP35
chi_circ_0033004	NC_030826.1	31004481	31019274	+	14793	555	gene-ARHGAP44;	3	exon:31004482-31004558,exon:31005798-31005968,exon:31007842-31007953,exon:31009726-31009802,exon:31019157-31019274	pit_501178,pit_501002,pit_660018,pit_501210,pit_711010,pit_711012,pit_603222,pit_660214,pit_612078,pit_601094,pit_601078,pit_L6064020,pit_L6053754,pit_501176,pit_601128,pit_712004,pit_708032,pit_711032	3,6,15,6,8,23,10,11,10,2,7,12,3,10,14,6,11,9	1.25142e+53	ARHGAP44
chi_circ_0033008	NC_030826.1	31019156	31023116	+	3960	187	gene-ARHGAP44;		exon:31019157-31019274,exon:31023048-31023116	pit_501178,pit_501002,pit_660210,pit_660018,pit_711010,pit_711012,pit_603222,pit_660214,pit_612078,pit_601094,pit_601078,pit_L6053754,pit_501176,pit_601128,pit_712004,pit_708032,pit_711032	6,6,4,18,11,4,4,10,5,3,2,4,6,6,2,6,6	88,105,146,200,282,268,233,196,103,214,187,162,136,96,147,194,120	ARHGAP44
chi_circ_0033011	NC_030826.1	31029950	31034555	+	4605	468	gene-ARHGAP44;		exon:31029951-31030031,exon:31032709-31032822,exon:31033422-31033513,exon:31034375-31034555	pit_660210,pit_660018,pit_501210,pit_711010,pit_711012,pit_603222,pit_706612,pit_660214,pit_612078,pit_601078,pit_L6064020,pit_501176,pit_601128,pit_712004,pit_708032,pit_711032	5,9,2,23,19,13,15,26,16,3,2,4,4,3,3,2	108,160,197,242,211,319,168,152,100,113,93,90,58,96,103,60	ARHGAP44
chi_circ_0035278	NC_030828.1	41938602	41963892	+	25290	148	gene-ARHGAP5;	5	exon:41963745-41963892	pit_501178,pit_501002,pit_660210,pit_660018,pit_501210,pit_711010,pit_711012,pit_603222,pit_706612,pit_660214,pit_612078,pit_601094,pit_601078,pit_L6064020,pit_L6053754,pit_501176,pit_601128,pit_712004,pit_708032,pit_711032	89,99,178,263,127,244,173,134,228,233,275,125,134,118,120,90,108,100,137,103	8.2879e+66	ARHGAP5
chi_circ_0035279	NC_030828.1	41938602	41984182	+	45580	78	gene-ARHGAP5;		exon:41984105-41984182	pit_501002,pit_660210,pit_660018,pit_501210,pit_711010,pit_711012,pit_603222,pit_706612,pit_660214,pit_612078,pit_601094,pit_601078,pit_L6064020,pit_L6053754,pit_501176,pit_601128,pit_712004,pit_708032,pit_711032	13,12,38,18,18,19,17,15,30,23,8,6,11,20,8,7,7,7,4	6.56846e+59	ARHGAP5
chi_circ_0035280	NC_030828.1	41938602	41989094	+	50492	316	gene-ARHGAP5;		exon:41984105-41984182,exon:41986724-41986855,exon:41988989-41989094	pit_501178,pit_501002,pit_660210,pit_660018,pit_501210,pit_711010,pit_711012,pit_603222,pit_706612,pit_660214,pit_612078,pit_601094,pit_601078,pit_L6064020,pit_L6053754,pit_501176,pit_601128,pit_712004,pit_708032,pit_711032	17,21,29,31,14,28,23,25,33,16,25,10,5,15,20,8,16,7,16,19	6.7958e+66	ARHGAP5
chi_circ_0035284	NC_030828.1	41963744	41989094	+	25350	464	gene-ARHGAP5;		exon:41963745-41963892,exon:41984105-41984182,exon:41986724-41986855,exon:41988989-41989094	pit_501178,pit_501002,pit_660210,pit_660018,pit_501210,pit_711010,pit_711012,pit_603222,pit_706612,pit_660214,pit_612078,pit_601094,pit_601078,pit_L6064020,pit_L6053754,pit_501176,pit_601128,pit_712004,pit_708032,pit_711032	41,69,68,182,43,136,109,96,61,143,149,53,48,71,81,31,51,32,39,52	1.00388e+74	ARHGAP5
chi_circ_0035287	NC_030828.1	41984104	41989094	+	4990	316	gene-ARHGAP5;		exon:41984105-41984182,exon:41986724-41986855,exon:41988989-41989094	pit_501178,pit_501002,pit_660210,pit_660018,pit_501210,pit_711010,pit_711012,pit_603222,pit_706612,pit_660214,pit_612078,pit_601094,pit_601078,pit_L6064020,pit_L6053754,pit_501176,pit_601128,pit_712004,pit_708032,pit_711032	11,16,16,28,19,34,17,24,14,17,42,19,21,21,21,23,24,21,21,18	8.28764e+71	ARHGAP5
chi_circ_0042460	NW_017189516.1	58954284	58954541	+	257	257	gene-ARHGAP6;	1	exon:58954285-58954541	pit_501178,pit_660210,pit_660018,pit_711010,pit_711012,pit_603222,pit_706612,pit_660214,pit_612078,pit_601078,pit_L6064020,pit_L6053754,pit_501176,pit_712004,pit_708032,pit_711032	4,13,10,7,10,11,15,13,18,4,8,9,8,3,4,6	18,52,47,49,52,55,52,27,16,18,34,41,16,28,23,32	ARHGAP6
chi_circ_0028615	NC_030822.1	51366119	51401077	-	34958	316	gene-ARHGEF12;	1	intron:51366120-51366176,intron:51367766-51367851,intron:51369479-51369502,intron:51400929-51401077	pit_501178,pit_660210,pit_660018,pit_501210,pit_711010,pit_711012,pit_603222,pit_706612,pit_660214,pit_612078,pit_601094,pit_601078,pit_L6064020,pit_L6053754,pit_501176,pit_601128,pit_712004,pit_708032,pit_711032	7,7,18,7,15,8,13,14,18,30,3,2,3,8,6,5,5,3,11	6.52573e+55	ARHGEF12
chi_circ_0000120	NC_030808.1	113058928	113077478	-	18550	320	gene-ARHGEF26;	3	exon:113058929-113059083,exon:113064510-113064599,exon:113077404-113077478	pit_501178,pit_501002,pit_660210,pit_660018,pit_501210,pit_711010,pit_711012,pit_603222,pit_706612,pit_660214,pit_612078,pit_601094,pit_601078,pit_L6064020,pit_L6053754,pit_501176,pit_601128,pit_712004,pit_708032,pit_711032	8,5,42,33,10,45,16,12,5,37,34,5,11,45,24,27,12,6,27,15	41,20,84,128,60,77,80,48,108,78,54,56,28,68,63,54,29,33,46,24	ARHGEF26
chi_circ_0000122	NC_030808.1	113058928	113154407	-	95479	245	gene-ARHGEF26;		exon:113058929-113059083,exon:113064510-113064599	pit_501178,pit_660018,pit_501210,pit_711010,pit_711012,pit_603222,pit_706612,pit_660214,pit_612078,pit_601094,pit_601078,pit_L6053754,pit_501176,pit_601128,pit_708032,pit_711032	7,6,4,5,18,4,5,6,6,6,6,7,8,6,7,2	36,84,44,38,67,39,70,40,25,41,28,48,47,30,49,14	ARHGEF26
chi_circ_0000129	NC_030808.1	113129110	113154407	-	25297	364	gene-ARHGEF26;		exon:113129111-113129271,exon:113132512-113132568,exon:113154262-113154407	pit_501178,pit_660210,pit_660018,pit_501210,pit_711010,pit_711012,pit_603222,pit_706612,pit_612078,pit_601094,pit_L6064020,pit_L6053754,pit_501176,pit_601128,pit_712004,pit_708032,pit_711032	3,7,4,2,6,9,8,9,2,5,9,7,5,4,3,7,5	35,73,102,60,74,84,57,115,52,58,63,61,44,30,34,57,27	ARHGEF26
chi_circ_0034664	NC_030827.1	7866507	7888053	-	21546	365	gene-ARHGEF28;	4	exon:7866508-7866568,exon:7867142-7867194,exon:7881618-7881687,exon:7887873-7888053	pit_501178,pit_501002,pit_660210,pit_660018,pit_501210,pit_711010,pit_711012,pit_603222,pit_706612,pit_612078,pit_601094,pit_601078,pit_L6064020,pit_L6053754,pit_501176,pit_601128,pit_712004,pit_708032,pit_711032	3,11,2,18,7,22,24,15,6,9,4,11,8,9,16,13,5,5,8	78,109,184,284,177,196,270,227,113,117,176,75,156,175,66,106,105,135,91	ARHGEF28
chi_circ_0034665	NC_030827.1	7866507	7891984	-	25477	549	gene-ARHGEF28;		exon:7866508-7866568,exon:7867142-7867194,exon:7881618-7881687,exon:7887873-7888053,exon:7891801-7891984	pit_501002,pit_660018,pit_501210,pit_711010,pit_711012,pit_603222,pit_660214,pit_612078,pit_601078,pit_L6064020,pit_501176,pit_601128,pit_712004,pit_708032,pit_711032	4,7,11,2,3,6,7,3,2,4,6,3,6,3,3	83,259,120,172,202,180,149,103,64,112,58,76,88,98,77	ARHGEF28
chi_circ_0034672	NC_030827.1	7887872	7891984	-	4112	365	gene-ARHGEF28;		exon:7887873-7888053,exon:7891801-7891984	pit_501002,pit_711010,pit_711012,pit_601078,pit_L6064020,pit_L6053754,pit_501176,pit_601128,pit_712004,pit_708032,pit_711032	3,3,6,4,9,9,5,5,2,10,9	103,168,224,70,117,134,73,96,86,104,80	ARHGEF28
chi_circ_0034673	NC_030827.1	7913261	7916381	-	3120	148	gene-ARHGEF28;		exon:7916234-7916381	pit_501178,pit_501002,pit_660018,pit_501210,pit_711010,pit_711012,pit_603222,pit_706612,pit_660214,pit_612078,pit_601094,pit_601078,pit_L6064020,pit_L6053754,pit_501176,pit_601128,pit_712004,pit_708032,pit_711032	16,10,13,9,10,23,12,2,6,14,3,3,22,11,12,17,11,14,8	90,82,193,124,122,194,164,72,88,83,146,70,115,131,97,83,97,104,81	ARHGEF28
chi_circ_0042630	NW_017189517.1	10133963	10152690	+	18727	511	gene-ARHGEF6;	1	exon:10133964-10134034,exon:10147538-10147632,exon:10147925-10148050,exon:10150671-10150766,exon:10152568-10152690	pit_501178,pit_501002,pit_660210,pit_660018,pit_501210,pit_711010,pit_711012,pit_603222,pit_706612,pit_660214,pit_612078,pit_601094,pit_601078,pit_L6064020,pit_L6053754,pit_501176,pit_601128,pit_712004,pit_708032,pit_711032	12,7,11,31,18,11,33,16,9,14,8,7,35,26,21,16,11,9,16,20	31,18,57,57,51,72,61,63,55,28,42,85,45,39,54,20,33,34,28,54	ARHGEF6
chi_circ_0024894	NC_030819.1	812367	829039	-	16672	280	gene-ARHGEF7;	4	exon:812368-812463,exon:812703-812797,exon:822402-822490	pit_501178,pit_501002,pit_660210,pit_660018,pit_501210,pit_711010,pit_711012,pit_603222,pit_706612,pit_660214,pit_612078,pit_601078,pit_L6064020,pit_L6053754,pit_501176,pit_601128,pit_712004,pit_708032,pit_711032	9,9,26,25,16,27,24,5,7,20,21,21,21,13,9,12,7,7,16	111,122,66,155,101,153,283,217,68,97,92,158,117,154,152,139,106,104,152	ARHGEF7
chi_circ_0024895	NC_030819.1	812367	836064	-	23697	496	gene-ARHGEF7;		exon:812368-812463,exon:812703-812797,exon:822402-822490,exon:833206-833336,exon:835980-836064	pit_501178,pit_501002,pit_660210,pit_660018,pit_501210,pit_711010,pit_711012,pit_603222,pit_706612,pit_660214,pit_612078,pit_L6064020,pit_L6053754,pit_501176,pit_601128,pit_712004,pit_708032,pit_711032	9,13,25,49,17,21,36,18,15,33,43,29,21,17,37,11,11,8	38,48,54,114,79,98,129,141,79,112,72,66,107,76,59,69,53,93	ARHGEF7
chi_circ_0024898	NC_030819.1	822401	829039	-	6638	174	gene-ARHGEF7;		exon:822402-822490,exon:826982-827066	pit_501178,pit_501002,pit_660210,pit_660018,pit_711010,pit_711012,pit_603222,pit_706612,pit_660214,pit_612078,pit_601094,pit_601078,pit_L6064020,pit_L6053754,pit_501176,pit_601128,pit_712004,pit_708032,pit_711032	17,10,6,8,15,14,4,5,17,17,3,5,18,12,5,22,7,11,18	140,144,82,147,181,325,232,56,92,104,65,167,139,181,163,168,139,130,179	ARHGEF7
chi_circ_0024899	NC_030819.1	822401	836064	-	13663	390	gene-ARHGEF7;		exon:822402-822490,exon:826982-827066,exon:833206-833336,exon:835980-836064	pit_501178,pit_501002,pit_660210,pit_660018,pit_501210,pit_711010,pit_711012,pit_603222,pit_706612,pit_660214,pit_612078,pit_601094,pit_601078,pit_L6064020,pit_L6053754,pit_501176,pit_601128,pit_712004,pit_708032,pit_711032	18,39,31,56,19,34,78,30,20,41,66,20,28,34,50,20,32,14,35,30	67,70,70,106,100,126,171,156,67,107,84,55,100,90,136,87,88,102,79,120	ARHGEF7
chi_circ_0004993	NC_030809.1	9522276	9525773	+	3497	213	gene-ARID1A;	1	exon:9522277-9522489	pit_501178,pit_501002,pit_660210,pit_660018,pit_501210,pit_711010,pit_711012,pit_603222,pit_706612,pit_660214,pit_612078,pit_601094,pit_601078,pit_L6064020,pit_L6053754,pit_501176,pit_601128,pit_712004,pit_708032,pit_711032	15,11,8,10,28,25,11,29,7,4,4,52,10,16,12,8,7,5,10,7	51,37,40,81,108,99,68,145,37,61,19,152,46,50,69,44,33,39,53,34	ARID1A
chi_circ_0019022	NC_030816.1	81051673	81070943	+	19270	270	gene-ARID1B;	1	exon:81051674-81051763,exon:81070764-81070943	pit_501178,pit_501002,pit_660210,pit_660018,pit_501210,pit_711010,pit_711012,pit_603222,pit_706612,pit_660214,pit_612078,pit_601094,pit_601078,pit_L6064020,pit_L6053754,pit_501176,pit_601128,pit_712004,pit_708032,pit_711032	10,11,22,41,8,21,10,16,29,32,31,9,16,22,19,33,15,17,17,18	49,34,77,96,118,128,101,218,97,70,41,140,48,78,105,41,52,55,54,42	ARID1B
chi_circ_0010334	NC_030812.1	33869886	33873423	-	3537	441	gene-ARID2;	3	exon:33869887-33869978,exon:33870068-33870191,exon:33873107-33873192,exon:33873285-33873423	pit_501178,pit_501002,pit_660210,pit_660018,pit_501210,pit_711010,pit_711012,pit_603222,pit_706612,pit_660214,pit_612078,pit_601094,pit_601078,pit_L6064020,pit_L6053754,pit_501176,pit_601128,pit_712004,pit_708032,pit_711032	54,40,64,137,48,116,99,98,71,92,127,32,45,73,95,55,71,43,66,59	1.78167e+59	ARID2
chi_circ_0010335	NC_030812.1	33869886	33899790	-	29904	241	gene-ARID2;		exon:33869887-33869978,exon:33899642-33899790	pit_501178,pit_501002,pit_660018,pit_501210,pit_711010,pit_711012,pit_603222,pit_706612,pit_660214,pit_612078,pit_L6053754,pit_501176,pit_601128,pit_712004	4,6,6,3,13,11,8,6,9,10,3,5,5,5	1.86178e+41	ARID2
chi_circ_0010340	NC_030812.1	33934306	33943369	-	9063	421	gene-ARID2;		exon:33934307-33934374,exon:33937783-33938001,exon:33943236-33943369	pit_501178,pit_501002,pit_660210,pit_660018,pit_501210,pit_711010,pit_711012,pit_603222,pit_706612,pit_660214,pit_612078,pit_601094,pit_601078,pit_L6064020,pit_L6053754,pit_501176,pit_601128,pit_712004,pit_708032,pit_711032	12,12,8,18,7,21,7,16,16,17,13,5,8,18,17,3,11,6,5,17	1.58146e+59	ARID2
chi_circ_0019867	NC_030817.1	32615647	32617270	-	1623	324	gene-ARID4A;	3	exon:32615648-32615814,exon:32616203-32616279,exon:32617191-32617270	pit_501178,pit_501002,pit_660210,pit_660018,pit_501210,pit_711010,pit_711012,pit_603222,pit_660214,pit_612078,pit_601094,pit_601078,pit_L6064020,pit_L6053754,pit_501176,pit_601128,pit_712004	8,5,2,6,4,4,4,2,5,3,2,3,5,7,3,7,6	1.3112e+50	ARID4A
chi_circ_0019868	NC_030817.1	32615647	32622467	-	6820	552	gene-ARID4A;		exon:32615648-32615814,exon:32616203-32616279,exon:32620634-32620766,exon:32622204-32622298,exon:32622388-32622467	pit_501178,pit_501002,pit_660210,pit_660018,pit_501210,pit_711010,pit_711012,pit_603222,pit_706612,pit_660214,pit_612078,pit_601094,pit_601078,pit_L6064020,pit_L6053754,pit_501176,pit_601128,pit_712004,pit_708032,pit_711032	36,47,51,122,46,102,90,73,24,77,108,35,41,28,45,27,34,29,37,41	9.71133e+58	ARID4A
chi_circ_0019870	NC_030817.1	32615647	32631222	-	15575	712	gene-ARID4A;		exon:32615648-32615814,exon:32617191-32617270,exon:32620634-32620766,exon:32622204-32622298,exon:32622388-32622467,exon:32630070-32630160,exon:32631157-32631222	pit_501178,pit_501002,pit_660210,pit_660018,pit_501210,pit_711010,pit_711012,pit_603222,pit_706612,pit_660214,pit_612078,pit_601094,pit_601078,pit_L6064020,pit_L6053754,pit_501176,pit_601128,pit_712004,pit_708032,pit_711032	22,18,25,40,27,52,40,26,28,54,27,11,22,30,42,18,27,17,24,35	85,86,218,231,147,162,214,230,226,163,156,174,136,134,193,113,94,115,109,111	ARID4A
chi_circ_0041175	NC_030835.1	37350666	37361425	+	10759	348	gene-ARID4B;	4	exon:37350667-37350777,exon:37353308-37353373,exon:37359810-37359900,exon:37361346-37361425	pit_501178,pit_660018,pit_501210,pit_711010,pit_711012,pit_603222,pit_706612,pit_660214,pit_612078,pit_601094,pit_601078,pit_L6064020,pit_L6053754,pit_501176,pit_601128,pit_712004,pit_708032,pit_711032	6,15,4,20,6,13,16,27,20,8,7,9,5,5,17,7,6,12	2.20666e+53	ARID4B
chi_circ_0041176	NC_030835.1	37350666	37366576	+	15910	440	gene-ARID4B;		exon:37350667-37350777,exon:37353308-37353373,exon:37359810-37359900,exon:37361346-37361425,exon:37366485-37366576	pit_501178,pit_501002,pit_660210,pit_660018,pit_501210,pit_711010,pit_711012,pit_603222,pit_706612,pit_660214,pit_612078,pit_601094,pit_601078,pit_L6064020,pit_L6053754,pit_501176,pit_601128,pit_712004,pit_708032,pit_711032	16,11,9,27,19,36,30,46,23,31,18,16,19,27,32,18,32,9,26,27	1.70163e+59	ARID4B
chi_circ_0041184	NC_030835.1	37376042	37391080	+	15038	315	gene-ARID4B;		exon:37376043-37376181,exon:37390905-37391080	pit_660210,pit_660018,pit_501210,pit_711010,pit_711012,pit_603222,pit_706612,pit_660214,pit_612078,pit_601078,pit_L6064020,pit_L6053754,pit_711032	19,5,2,9,3,6,6,15,13,5,6,5,6	3.35405e+38	ARID4B
chi_circ_0041193	NC_030835.1	37410915	37423730	+	12815	284	gene-ARID4B;		exon:37410916-37411000,exon:37413414-37413612	pit_501178,pit_501002,pit_660210,pit_660018,pit_501210,pit_711010,pit_711012,pit_603222,pit_660214,pit_612078,pit_L6053754,pit_601128,pit_708032,pit_711032	4,9,5,34,3,9,4,10,9,23,6,3,9,2	2.10188e+41	ARID4B
chi_circ_0040889	NC_030835.1	27505850	27523969	-	18119	416	gene-ARID5B;	2	exon:27505851-27505948,exon:27517451-27517655,exon:27523857-27523969	pit_501178,pit_501002,pit_501210,pit_711010,pit_711012,pit_603222,pit_706612,pit_660214,pit_612078,pit_601094,pit_601078,pit_L6053754,pit_601128,pit_712004,pit_708032,pit_711032	4,6,4,11,8,12,3,10,8,2,5,3,3,5,5,9	54,54,180,134,117,182,147,156,135,259,93,103,65,79,66,81	ARID5B
chi_circ_0040894	NC_030835.1	27637910	27638136	-	226	226	gene-ARID5B;		exon:27637911-27638136	pit_501002,pit_660210,pit_660018,pit_501210,pit_711010,pit_711012,pit_603222,pit_706612,pit_660214,pit_612078,pit_601094,pit_601078,pit_L6064020,pit_L6053754,pit_501176,pit_601128,pit_712004,pit_708032,pit_711032	7,51,66,15,38,6,23,42,55,70,8,9,11,5,7,4,9,8,6	94,123,238,186,133,123,224,172,181,121,163,96,84,99,59,77,94,87,98	ARID5B
chi_circ_0021014	NC_030817.1	81969409	81970061	-	652	227	gene-ARIH1;	2	exon:81969410-81969465,exon:81969770-81969847,exon:81969969-81970061	pit_501178,pit_660210,pit_660018,pit_501210,pit_711010,pit_711012,pit_603222,pit_706612,pit_660214,pit_612078,pit_601078,pit_L6064020,pit_L6053754,pit_501176,pit_601128,pit_712004,pit_708032,pit_711032	19,19,41,11,39,21,20,30,18,22,22,22,22,12,16,9,15,11	1.43256e+53	ARIH1
chi_circ_0021015	NC_030817.1	81969409	81977697	-	8288	294	gene-ARIH1;		exon:81969410-81969465,exon:81969969-81970061,exon:81977553-81977697	pit_501178,pit_501002,pit_660210,pit_660018,pit_501210,pit_711010,pit_711012,pit_603222,pit_706612,pit_660214,pit_612078,pit_601094,pit_601078,pit_L6064020,pit_L6053754,pit_501176,pit_601128,pit_712004,pit_708032,pit_711032	25,24,32,61,34,42,39,33,34,31,46,21,26,24,29,34,29,18,23,27	1.91173e+59	ARIH1
chi_circ_0036764	NC_030829.1	51105364	51107166	-	1802	419	gene-ARIH2;	1	exon:51105365-51105707,exon:51107091-51107166	pit_501178,pit_501002,pit_660210,pit_660018,pit_501210,pit_711010,pit_711012,pit_603222,pit_706612,pit_660214,pit_612078,pit_601094,pit_601078,pit_L6064020,pit_L6053754,pit_501176,pit_712004,pit_708032,pit_711032	13,11,17,32,7,61,26,26,13,25,40,4,14,10,18,18,12,16,10	2.54347e+56	ARIH2
chi_circ_0011074	NC_030812.1	63929039	63934932	-	5893	88	gene-ARL1;	1	exon:63929040-63929127	pit_501178,pit_501002,pit_660210,pit_660018,pit_501210,pit_711010,pit_711012,pit_603222,pit_660214,pit_612078,pit_L6064020,pit_L6053754,pit_501176,pit_601128,pit_712004,pit_708032,pit_711032	3,2,6,15,8,7,8,7,14,9,5,3,3,2,4,3,3	2.73027e+67	ARL1
chi_circ_0001423	NC_030808.1	37059047	37069707	+	10660	321	gene-ARL13B;	3	exon:37059048-37059118,exon:37069458-37069707	pit_501178,pit_501002,pit_660210,pit_660018,pit_501210,pit_711010,pit_711012,pit_603222,pit_706612,pit_660214,pit_612078,pit_601094,pit_601078,pit_L6064020,pit_L6053754,pit_501176,pit_601128,pit_712004,pit_708032,pit_711032	33,13,89,153,41,96,81,88,63,124,117,25,48,39,40,43,66,34,33,56	2.21181e+59	ARL13B
chi_circ_0001434	NC_030808.1	37069457	37111079	+	41622	436	gene-ARL13B;		exon:37069458-37069707,exon:37109929-37110045,exon:37111011-37111079	pit_501178,pit_501002,pit_660210,pit_660018,pit_501210,pit_711010,pit_711012,pit_603222,pit_706612,pit_660214,pit_612078,pit_601094,pit_601078,pit_L6064020,pit_L6053754,pit_501176,pit_601128,pit_712004,pit_708032,pit_711032	16,12,27,46,6,38,64,28,36,55,53,25,19,27,19,11,14,23,17,14	1.93122e+59	ARL13B
chi_circ_0001438	NC_030808.1	37099836	37111079	+	11243	495	gene-ARL13B;		exon:37099837-37099942,exon:37100839-37101041,exon:37109929-37110045,exon:37111011-37111079	pit_501178,pit_501002,pit_660210,pit_660018,pit_501210,pit_711012,pit_603222,pit_706612,pit_660214,pit_612078,pit_601094,pit_601078,pit_L6064020,pit_L6053754,pit_501176,pit_601128,pit_712004,pit_708032,pit_711032	9,16,9,27,7,26,29,18,19,23,9,18,18,23,13,10,6,22,17	1.98133e+56	ARL13B
chi_circ_0028173	NC_030822.1	21837864	21839727	-	1863	681	gene-ARL14EP;	1	exon:21837865-21837992,exon:21838345-21838409,exon:21839240-21839727	pit_501178,pit_501002,pit_660210,pit_660018,pit_501210,pit_711010,pit_711012,pit_603222,pit_706612,pit_660214,pit_612078,pit_601094,pit_L6064020,pit_L6053754,pit_601128,pit_708032,pit_711032	24,19,21,29,14,31,20,16,14,20,33,8,24,18,20,11,14	3.07365e+50	ARL14EP
chi_circ_0041626	NC_030836.1	43658566	43658935	+	369	274	gene-ARL2;	1	exon:43658567-43658677,exon:43658773-43658935	pit_501002,pit_660018,pit_711010,pit_711012,pit_603222,pit_660214,pit_612078,pit_601078,pit_L6064020,pit_501176,pit_601128,pit_712004,pit_708032,pit_711032	3,14,7,10,3,6,3,6,6,3,4,3,3,3	2.01478e+41	ARL2
chi_circ_0036204	NC_030829.1	21071926	21078009	-	6083	388	gene-ARL8B;	2	exon:21071927-21071997,exon:21072292-21072359,exon:21075789-21075882,exon:21076521-21076594,exon:21077929-21078009	pit_501178,pit_501002,pit_660210,pit_660018,pit_501210,pit_711010,pit_711012,pit_603222,pit_706612,pit_660214,pit_612078,pit_601094,pit_601078,pit_L6064020,pit_L6053754,pit_501176,pit_601128,pit_712004,pit_708032,pit_711032	74,85,86,220,92,174,182,128,73,184,210,49,115,151,119,95,127,91,80,89	1.27129e+59	ARL8B
chi_circ_0036205	NC_030829.1	21075788	21078009	-	2221	249	gene-ARL8B;		exon:21075789-21075882,exon:21076521-21076594,exon:21077929-21078009	pit_660210,pit_660018,pit_501210,pit_711010,pit_711012,pit_603222,pit_706612,pit_660214,pit_612078,pit_601094,pit_601078,pit_L6064020,pit_L6053754,pit_501176,pit_601128,pit_712004,pit_708032,pit_711032	11,25,3,4,9,7,5,11,11,5,5,5,7,5,6,4,15,4	2.14372e+53	ARL8B
chi_circ_0027472	NC_030821.1	52090127	52101186	+	11059	504	gene-ARMC1;	1	exon:52090128-52090349,exon:52092687-52092778,exon:52100997-52101186	pit_501002,pit_660018,pit_711010,pit_711012,pit_603222,pit_706612,pit_660214,pit_612078,pit_601094,pit_601128,pit_712004,pit_708032,pit_711032	5,5,9,10,18,4,8,7,4,5,3,4,6	1.28263e+38	ARMC1
chi_circ_0009080	NC_030811.1	75911774	75917786	-	6012	461	gene-ARMC10;	1	exon:75911775-75911951,exon:75914991-75915125,exon:75917638-75917786	pit_501178,pit_501002,pit_660210,pit_660018,pit_501210,pit_711010,pit_711012,pit_603222,pit_706612,pit_660214,pit_612078,pit_601094,pit_601078,pit_L6064020,pit_L6053754,pit_501176,pit_601128,pit_712004,pit_708032,pit_711032	56,130,47,71,96,96,249,153,42,80,92,53,101,133,142,95,143,92,122,96	4.92724e+62	ARMC10
chi_circ_0017877	NC_030816.1	28499416	28516467	-	17051	161	gene-ARMC2;	6	exon:28499417-28499577	pit_501178,pit_501002,pit_660210,pit_660018,pit_501210,pit_711010,pit_711012,pit_603222,pit_660214,pit_612078,pit_601094,pit_601078,pit_L6053754,pit_501176,pit_601128,pit_712004,pit_708032,pit_711032	3,13,4,29,5,18,19,15,28,25,3,8,10,5,6,4,3,7	1.86117e+53	ARMC2
chi_circ_0017893	NC_030816.1	28560753	28576647	-	15894	176	gene-ARMC2;		exon:28572824-28572922,exon:28576571-28576647	pit_501178,pit_501002,pit_660210,pit_660018,pit_501210,pit_711010,pit_711012,pit_603222,pit_706612,pit_660214,pit_612078,pit_601078,pit_L6064020,pit_L6053754,pit_501176,pit_601128,pit_712004,pit_708032,pit_711032	11,11,8,17,5,9,11,14,20,17,12,4,6,9,4,7,8,7,3	1.5512e+56	ARMC2
chi_circ_0017894	NC_030816.1	28560753	28590306	-	29553	532	gene-ARMC2;		exon:28560754-28560977,exon:28562243-28562345,exon:28590102-28590306	pit_501178,pit_501002,pit_501210,pit_711010,pit_711012,pit_603222,pit_706612,pit_660214,pit_612078,pit_601078,pit_L6053754,pit_501176,pit_601128,pit_708032	4,5,3,4,2,10,5,5,2,2,4,3,4,5	1.70137e+41	ARMC2
chi_circ_0017895	NC_030816.1	28560753	28596974	-	36221	576	gene-ARMC2;		exon:28560754-28560977,exon:28562243-28562345,exon:28576571-28576647,exon:28596803-28596974	pit_501178,pit_501002,pit_660210,pit_660018,pit_501210,pit_711010,pit_711012,pit_603222,pit_706612,pit_660214,pit_612078,pit_601094,pit_601078,pit_L6064020,pit_L6053754,pit_501176,pit_601128,pit_712004,pit_711032	20,26,42,71,36,120,86,85,32,84,81,17,51,43,35,16,44,22,27	1.70122e+56	ARMC2
chi_circ_0017902	NC_030816.1	28572823	28596974	-	24151	271	gene-ARMC2;		exon:28572824-28572922,exon:28596803-28596974	pit_501178,pit_501002,pit_660210,pit_660018,pit_501210,pit_711010,pit_603222,pit_706612,pit_660214,pit_612078,pit_601094,pit_601078,pit_L6064020,pit_L6053754,pit_501176,pit_601128,pit_708032,pit_711032	23,7,17,13,4,63,23,10,31,19,12,14,11,4,6,15,13,4	2.88198e+53	ARMC2
chi_circ_0017905	NC_030816.1	28590101	28596974	-	6873	377	gene-ARMC2;		exon:28590102-28590306,exon:28596803-28596974	pit_501178,pit_501002,pit_660210,pit_660018,pit_501210,pit_711010,pit_711012,pit_603222,pit_706612,pit_660214,pit_612078,pit_601094,pit_601078,pit_L6064020,pit_L6053754,pit_501176,pit_601128,pit_712004,pit_708032,pit_711032	12,9,13,14,5,23,35,25,8,30,24,6,17,11,14,5,12,11,14,9	2.07155e+59	ARMC2
chi_circ_0025919	NC_030820.1	35975942	36013627	+	37685	296	gene-ARMC4;	8	exon:36002386-36002582,exon:36013529-36013627	pit_660210,pit_660018,pit_501210,pit_711010,pit_711012,pit_603222,pit_706612,pit_660214,pit_612078,pit_601078,pit_L6064020,pit_712004,pit_708032	12,5,7,4,10,6,4,2,11,9,2,2,6	22,65,17,23,25,43,25,38,32,40,24,20,13	ARMC4
chi_circ_0025924	NC_030820.1	35982314	35988865	+	6551	519	gene-ARMC4;		exon:35982315-35982472,exon:35985615-35985721,exon:35985889-35986025,exon:35988749-35988865	pit_501002,pit_660210,pit_660018,pit_501210,pit_711010,pit_711012,pit_603222,pit_706612,pit_660214,pit_612078,pit_601094,pit_601078,pit_L6064020,pit_L6053754,pit_501176,pit_601128,pit_708032,pit_711032	3,7,12,3,19,7,4,14,19,15,15,4,18,15,6,22,7,11	31,91,115,62,51,42,70,45,70,91,49,36,78,49,22,72,29,72	ARMC4
chi_circ_0025925	NC_030820.1	35982314	35989157	+	6843	369	gene-ARMC4;		intron:35982315-35982472,intron:35988749-35988865,intron:35989064-35989157	pit_501178,pit_501002,pit_660210,pit_660018,pit_711010,pit_711012,pit_603222,pit_706612,pit_660214,pit_612078,pit_601094,pit_601078,pit_L6064020,pit_L6053754,pit_601128,pit_711032	16,6,6,8,12,2,14,10,7,5,4,8,8,7,15,11	19,15,43,49,9,10,37,20,24,30,22,26,35,25,25,35	ARMC4
chi_circ_0025926	NC_030820.1	35982314	36013627	+	31313	454	gene-ARMC4;		exon:35982315-35982472,exon:36002386-36002582,exon:36013529-36013627	pit_501178,pit_660210,pit_660018,pit_501210,pit_603222,pit_660214,pit_612078,pit_601078,pit_L6064020,pit_L6053754,pit_501176,pit_601128,pit_712004,pit_708032,pit_711032	6,4,9,3,3,4,13,5,4,7,5,3,4,2,6	24,49,88,30,57,41,46,51,46,47,21,47,19,25,55	ARMC4
chi_circ_0025929	NC_030820.1	35985614	35988865	+	3251	361	gene-ARMC4;		exon:35985615-35985721,exon:35985889-35986025,exon:35988749-35988865	pit_501002,pit_660018,pit_711010,pit_711012,pit_603222,pit_706612,pit_660214,pit_612078,pit_601078,pit_L6064020,pit_601128	2,3,8,8,2,3,4,11,3,2,2	38,156,102,65,87,78,128,141,53,108,92	ARMC4
chi_circ_0025945	NC_030820.1	36053213	36098605	+	45392	488	gene-ARMC4;		exon:36053214-36053324,exon:36055841-36055995,exon:36098384-36098605	pit_501178,pit_501002,pit_660210,pit_660018,pit_501210,pit_711010,pit_711012,pit_603222,pit_706612,pit_660214,pit_612078,pit_601078,pit_L6064020,pit_L6053754,pit_501176,pit_601128,pit_712004,pit_708032,pit_711032	2,12,36,19,10,28,23,11,24,35,16,4,12,2,8,6,4,5,21	10,10,38,39,15,24,11,25,25,26,36,13,38,31,11,16,8,17,24	ARMC4
chi_circ_0025946	NC_030820.1	36081461	36098605	+	17144	337	gene-ARMC4;		exon:36081462-36081576,exon:36098384-36098605	pit_501178,pit_501002,pit_660210,pit_660018,pit_501210,pit_711010,pit_711012,pit_603222,pit_660214,pit_612078,pit_601094,pit_601078,pit_L6064020,pit_L6053754,pit_601128,pit_712004,pit_711032	10,7,7,18,6,11,7,8,11,14,3,7,20,3,7,3,11	11,13,26,25,12,32,27,26,27,21,10,13,44,16,6,10,33	ARMC4
chi_circ_0025947	NC_030820.1	36096264	36098605	+	2341	411	gene-ARMC4;		exon:36096265-36096453,exon:36098384-36098605	pit_501178,pit_501002,pit_660210,pit_660018,pit_501210,pit_711010,pit_711012,pit_603222,pit_706612,pit_660214,pit_612078,pit_601094,pit_601078,pit_L6064020,pit_L6053754,pit_501176,pit_601128,pit_712004,pit_708032,pit_711032	4,11,4,17,12,10,7,25,10,10,8,9,7,16,15,7,12,5,7,15	13,10,60,80,17,48,47,57,49,64,60,12,21,49,23,28,22,13,16,24	ARMC4
chi_circ_0000515	NC_030808.1	130464939	130466684	-	1745	313	gene-ARMC8;	1	exon:130464940-130465037,exon:130465142-130465284,exon:130466613-130466684	pit_501178,pit_660210,pit_660018,pit_501210,pit_711010,pit_711012,pit_603222,pit_706612,pit_660214,pit_612078,pit_601094,pit_601078,pit_L6064020,pit_L6053754,pit_501176,pit_601128,pit_712004,pit_708032,pit_711032	4,8,15,3,4,11,9,13,10,9,4,5,8,5,8,14,4,6,4	1.88442e+56	ARMC8
chi_circ_0003629	NC_030809.1	16667094	16694948	-	27854	364	gene-ARMC9;	1	exon:16667095-16667150,exon:16673282-16673372,exon:16693572-16693648,exon:16694809-16694948	pit_501178,pit_660018,pit_711010,pit_711012,pit_603222,pit_706612,pit_660214,pit_612078,pit_601078,pit_L6053754,pit_501176,pit_601128,pit_708032,pit_711032	3,14,10,11,9,3,4,9,4,7,4,5,3,8	1.21448e+41	ARMC9
chi_circ_0011425	NC_030812.1	81080215	81108099	-	27884	404	gene-ARNTL2;	2	exon:81080216-81080359,exon:81081116-81081233,exon:81107958-81108099	pit_501178,pit_501002,pit_660210,pit_660018,pit_501210,pit_711010,pit_711012,pit_603222,pit_660214,pit_612078,pit_601094,pit_601078,pit_L6064020,pit_L6053754,pit_501176,pit_601128,pit_712004,pit_708032,pit_711032	5,4,9,9,5,13,7,11,19,8,4,6,5,5,5,4,2,7,6	34,29,23,60,47,42,36,106,52,21,47,28,35,39,50,18,35,24,30	ARNTL2
chi_circ_0011426	NC_030812.1	81083993	81105064	-	21071	598	gene-ARNTL2;		exon:81083994-81084086,exon:81085800-81085879,exon:81092647-81092804,exon:81097846-81098010,exon:81104963-81105064	pit_501178,pit_501002,pit_660210,pit_660018,pit_501210,pit_711010,pit_711012,pit_603222,pit_706612,pit_660214,pit_612078,pit_601094,pit_601078,pit_L6064020,pit_L6053754,pit_501176,pit_601128,pit_712004,pit_708032,pit_711032	12,9,15,22,9,24,6,27,10,26,13,13,22,10,17,12,27,4,11,8	15,22,27,48,16,30,36,46,58,62,25,28,12,35,26,32,19,11,14,14	ARNTL2
chi_circ_0035911	NC_030828.1	7992530	7999278	-	6748	67	gene-ARRDC4;	1	exon:7999212-7999278	pit_501178,pit_501002,pit_660210,pit_660018,pit_501210,pit_711010,pit_711012,pit_706612,pit_660214,pit_612078,pit_L6064020,pit_601128,pit_708032,pit_711032	5,4,3,17,11,16,10,9,3,8,11,3,2,4	1.11139e+41	ARRDC4
chi_circ_0021330	NC_030817.1	91233796	91246182	+	12386	586	gene-ARSB;	1	exon:91233797-91233983,exon:91238469-91238659,exon:91245975-91246182	pit_660210,pit_660018,pit_501210,pit_711010,pit_711012,pit_706612,pit_660214,pit_612078,pit_601094,pit_601078,pit_L6064020,pit_L6053754	14,14,3,8,6,11,7,13,3,3,4,6	10,25,11,26,28,27,26,17,19,11,19,23	ARSB
chi_circ_0013976	NC_030814.1	15682892	15686542	-	3650	290	gene-ARSK;	1	exon:15682893-15683052,exon:15686413-15686542	pit_501178,pit_501002,pit_660018,pit_711010,pit_711012,pit_603222,pit_706612,pit_660214,pit_612078,pit_601078,pit_L6064020,pit_L6053754,pit_712004,pit_708032	2,2,5,9,7,7,7,12,12,4,3,6,2,2	54,59,32,32,28,25,41,50,26,41,38,20,22,36	ARSK
chi_circ_0039455	NC_030833.1	28223029	28225855	-	2826	132	gene-AS3MT;	1	exon:28225724-28225855	pit_501178,pit_501002,pit_660210,pit_660018,pit_501210,pit_711010,pit_711012,pit_603222,pit_706612,pit_660214,pit_612078,pit_L6064020,pit_L6053754,pit_501176,pit_601128,pit_712004,pit_711032	4,8,26,23,5,14,7,15,18,15,16,5,5,6,6,9,2	64,69,142,171,77,82,82,102,134,120,120,96,110,58,87,66,75	AS3MT
chi_circ_0027758	NC_030821.1	71447242	71465804	-	18562	463	gene-ASAP1;	2	exon:71447243-71447312,exon:71448294-71448394,exon:71456049-71456124,exon:71464202-71464287,exon:71465675-71465804	pit_501178,pit_501002,pit_660210,pit_660018,pit_501210,pit_711010,pit_711012,pit_603222,pit_706612,pit_660214,pit_612078,pit_601094,pit_601078,pit_L6064020,pit_L6053754,pit_501176,pit_601128,pit_712004,pit_708032,pit_711032	8,18,11,57,19,42,23,26,14,24,26,4,18,23,28,7,26,18,27,6	18,15,37,41,56,64,66,80,41,58,34,69,24,44,50,26,32,17,22,23	ASAP1
chi_circ_0027760	NC_030821.1	71454535	71465804	-	11269	379	gene-ASAP1;		exon:71454536-71454622,exon:71456049-71456124,exon:71464202-71464287,exon:71465675-71465804	pit_501178,pit_501002,pit_660210,pit_660018,pit_501210,pit_711010,pit_711012,pit_603222,pit_706612,pit_660214,pit_612078,pit_601094,pit_601078,pit_L6064020,pit_L6053754,pit_501176,pit_601128,pit_712004,pit_708032,pit_711032	4,13,15,30,10,41,20,16,13,20,29,3,20,14,20,13,16,8,14,14	26,22,48,68,54,85,93,76,52,74,56,77,41,54,62,34,31,25,26,28	ASAP1
chi_circ_0023526	NC_030818.1	87634967	87636056	-	1089	306	gene-ASAP2;	5	exon:87634968-87635090,exon:87635451-87635542,exon:87635966-87636056	pit_501178,pit_501002,pit_660210,pit_660018,pit_501210,pit_711010,pit_711012,pit_603222,pit_706612,pit_660214,pit_612078,pit_601094,pit_601078,pit_L6064020,pit_L6053754,pit_501176,pit_601128,pit_712004,pit_708032,pit_711032	8,5,5,24,5,30,18,15,5,19,32,6,6,25,16,10,13,6,33,10	27,29,16,44,74,62,65,79,49,44,30,93,45,23,33,34,27,31,46,31	ASAP2
chi_circ_0023528	NC_030818.1	87658050	87678357	-	20307	269	gene-ASAP2;		exon:87658051-87658145,exon:87677155-87677224,exon:87678254-87678357	pit_501002,pit_660210,pit_660018,pit_501210,pit_711010,pit_711012,pit_603222,pit_706612,pit_660214,pit_612078,pit_601094,pit_601078,pit_L6064020,pit_501176,pit_601128,pit_708032,pit_711032	4,15,33,10,19,14,12,11,46,45,5,15,5,4,11,6,5	56,153,151,195,209,166,274,148,149,131,197,115,93,66,70,82,65	ASAP2
chi_circ_0023536	NC_030818.1	87691097	87701722	-	10625	341	gene-ASAP2;		exon:87691098-87691183,exon:87695950-87696079,exon:87699739-87699788,exon:87701648-87701722	pit_501178,pit_501002,pit_660210,pit_660018,pit_501210,pit_711010,pit_711012,pit_603222,pit_706612,pit_660214,pit_612078,pit_601094,pit_601078,pit_L6064020,pit_L6053754,pit_501176,pit_601128,pit_712004,pit_708032,pit_711032	53,61,20,50,37,59,57,55,19,55,69,10,56,49,58,68,58,34,46,51	1.96236e+59	ASAP2
chi_circ_0023540	NC_030818.1	87695949	87701722	-	5773	255	gene-ASAP2;		exon:87695950-87696079,exon:87699739-87699788,exon:87701648-87701722	pit_501178,pit_501002,pit_660210,pit_660018,pit_501210,pit_711010,pit_711012,pit_603222,pit_706612,pit_660214,pit_612078,pit_601094,pit_601078,pit_L6064020,pit_L6053754,pit_501176,pit_601128,pit_712004,pit_708032,pit_711032	81,64,104,193,64,172,143,120,110,288,289,38,69,65,33,53,56,50,70,80	1.63214e+59	ASAP2
chi_circ_0023541	NC_030818.1	87695949	87719885	-	23936	401	gene-ASAP2;		exon:87695950-87696079,exon:87699739-87699788,exon:87701648-87701722,exon:87719740-87719885	pit_501178,pit_501002,pit_660018,pit_501210,pit_711010,pit_711012,pit_603222,pit_706612,pit_660214,pit_612078,pit_601094,pit_601078,pit_L6064020,pit_L6053754,pit_501176,pit_601128,pit_712004,pit_708032,pit_711032	7,14,21,10,14,24,11,7,18,11,7,6,4,6,6,10,18,5,7	1.70217e+56	ASAP2
chi_circ_0005885	NC_030810.1	2990396	2992240	-	1844	315	gene-ASB1;	1	exon:2990397-2990711	pit_501178,pit_501002,pit_660210,pit_660018,pit_501210,pit_711010,pit_711012,pit_603222,pit_660214,pit_612078,pit_601078,pit_L6053754,pit_501176,pit_601128,pit_708032,pit_711032	11,5,15,18,15,32,21,10,25,15,20,17,18,27,11,8	66,63,14,38,39,38,139,112,33,20,84,115,60,88,54,57	ASB1
chi_circ_0022416	NC_030818.1	36076016	36083670	-	7654	368	gene-ASB3;	1	exon:36076017-36076175,exon:36083462-36083670	pit_501178,pit_501002,pit_660210,pit_660018,pit_501210,pit_711010,pit_711012,pit_603222,pit_706612,pit_660214,pit_612078,pit_601094,pit_601078,pit_L6064020,pit_L6053754,pit_501176,pit_601128,pit_712004,pit_708032,pit_711032	32,58,34,61,24,56,21,50,33,58,62,20,20,60,30,27,23,25,38,36	1.46102e+59	ASB3
chi_circ_0007662	NC_030811.1	107813585	107814983	-	1398	228	gene-ASB4;	1	exon:107813586-107813699,exon:107814870-107814983	pit_501002,pit_660210,pit_660018,pit_711010,pit_711012,pit_603222,pit_706612,pit_660214,pit_612078,pit_601094,pit_601078,pit_L6064020,pit_501176,pit_601128,pit_708032	2,13,10,6,4,6,7,14,7,3,13,6,10,5,14	4.49314e+44	ASB4
chi_circ_0035438	NC_030828.1	5265709	5268027	-	2318	389	gene-ASB7;	1	exon:5265710-5265974,exon:5267904-5268027	pit_501178,pit_501002,pit_660210,pit_660018,pit_501210,pit_711010,pit_711012,pit_603222,pit_706612,pit_660214,pit_612078,pit_601094,pit_601078,pit_L6064020,pit_L6053754,pit_501176,pit_601128,pit_712004,pit_708032,pit_711032	145,126,93,298,99,182,234,146,148,196,218,73,126,174,143,119,175,109,132,159	1.48132e+59	ASB7
chi_circ_0018053	NC_030816.1	36412839	36421128	+	8289	247	gene-ASCC3;	2	exon:36412840-36412960,exon:36421003-36421128	pit_501178,pit_501002,pit_660210,pit_660018,pit_501210,pit_711010,pit_711012,pit_603222,pit_706612,pit_660214,pit_612078,pit_601094,pit_601078,pit_L6064020,pit_L6053754,pit_501176,pit_601128,pit_712004,pit_708032,pit_711032	6,10,30,34,7,25,8,12,29,29,37,15,7,7,13,9,10,3,9,3	2.77221e+59	ASCC3
chi_circ_0018064	NC_030816.1	36488760	36503771	+	15011	414	gene-ASCC3;		exon:36488761-36488925,exon:36501029-36501205,exon:36503700-36503771	pit_501002,pit_660210,pit_660018,pit_711010,pit_711012,pit_706612,pit_660214,pit_612078,pit_601094,pit_601078,pit_L6064020,pit_L6053754,pit_501176,pit_601128,pit_712004,pit_708032,pit_711032	4,6,16,9,15,22,12,10,6,19,9,8,4,18,7,4,8	2.08504e+50	ASCC3
chi_circ_0005231	NC_030810.1	104925151	104950493	-	25342	282	gene-ASH1L;	6	exon:104925152-104925331,exon:104950392-104950493	pit_501178,pit_501002,pit_660210,pit_660018,pit_501210,pit_711010,pit_711012,pit_603222,pit_706612,pit_660214,pit_612078,pit_601094,pit_601078,pit_L6064020,pit_L6053754,pit_501176,pit_601128,pit_712004,pit_708032,pit_711032	33,18,22,47,21,90,47,37,29,69,22,20,36,34,25,22,30,20,13,20	1.44132e+59	ASH1L
chi_circ_0005234	NC_030810.1	104925151	105005267	-	80116	180	gene-ASH1L;		exon:104925152-104925331	pit_501178,pit_501002,pit_660210,pit_501210,pit_711010,pit_711012,pit_603222,pit_706612,pit_601094,pit_601078,pit_L6064020,pit_L6053754,pit_501176,pit_601128,pit_712004,pit_708032,pit_711032	12,16,76,33,54,41,31,57,37,24,20,14,19,10,22,16,8	2.24201e+50	ASH1L
chi_circ_0005237	NC_030810.1	104933480	104950493	-	17013	102	gene-ASH1L;		exon:104950392-104950493	pit_501178,pit_501002,pit_660210,pit_660018,pit_501210,pit_711010,pit_711012,pit_603222,pit_706612,pit_660214,pit_612078,pit_601094,pit_601078,pit_L6064020,pit_L6053754,pit_501176,pit_601128,pit_712004,pit_708032,pit_711032	30,40,40,102,30,67,64,60,82,85,93,23,64,35,33,29,31,27,50,23	2.16206e+59	ASH1L
chi_circ_0005244	NC_030810.1	104950391	105005267	-	54876	102	gene-ASH1L;		exon:104950392-104950493	pit_660210,pit_660018,pit_501210,pit_711010,pit_711012,pit_603222,pit_706612,pit_660214,pit_612078,pit_601094,pit_L6064020,pit_L6053754,pit_501176,pit_601128,pit_712004,pit_711032	13,15,8,8,14,16,16,13,17,12,4,6,3,4,8,3	8.17854e+47	ASH1L
chi_circ_0005248	NC_030810.1	105004746	105005267	-	521	521	gene-ASH1L;		exon:105004747-105005267	pit_501178,pit_501002,pit_660210,pit_660018,pit_501210,pit_711010,pit_711012,pit_603222,pit_706612,pit_660214,pit_612078,pit_601094,pit_601078,pit_L6064020,pit_L6053754,pit_501176,pit_601128,pit_712004,pit_708032,pit_711032	52,38,88,184,75,122,97,78,82,133,211,35,66,61,61,30,69,39,68,51	3.45311e+59	ASH1L
chi_circ_0005250	NC_030810.1	105004746	105019834	-	15088	675	gene-ASH1L;		exon:105004747-105005267,exon:105019681-105019834	pit_501178,pit_501002,pit_660210,pit_660018,pit_501210,pit_711010,pit_711012,pit_603222,pit_706612,pit_660214,pit_612078,pit_601094,pit_601078,pit_L6064020,pit_L6053754,pit_501176,pit_601128,pit_712004,pit_708032,pit_711032	20,7,37,37,14,33,27,36,23,32,41,10,28,16,16,11,13,9,18,15	1.92189e+59	ASH1L
chi_circ_0040019	NC_030834.1	12362669	12365583	-	2914	554	gene-ASH2L;	1	exon:12362670-12362768,exon:12364016-12364108,exon:12364930-12365123,exon:12365416-12365583	pit_501002,pit_660018,pit_501210,pit_711010,pit_711012,pit_603222,pit_706612,pit_660214,pit_601078,pit_L6064020,pit_L6053754,pit_501176,pit_601128,pit_712004,pit_708032,pit_711032	4,4,4,10,15,9,3,8,6,14,3,2,3,7,6,10	45,65,80,117,112,153,59,79,81,77,84,63,78,55,52,75	ASH2L
chi_circ_0027508	NC_030821.1	54987711	54996173	+	8462	300	gene-ASPH;	4	exon:54987712-54987834,exon:54993812-54993844,exon:54995100-54995156,exon:54995640-54995693,exon:54996141-54996173	pit_501178,pit_501002,pit_660210,pit_660018,pit_501210,pit_711010,pit_711012,pit_603222,pit_706612,pit_660214,pit_612078,pit_601078,pit_L6064020,pit_L6053754,pit_601128,pit_712004,pit_708032,pit_711032	5,3,6,9,2,9,7,11,4,17,6,4,3,5,8,2,8,6	1.69711e+70	ASPH
chi_circ_0027509	NC_030821.1	54987711	55001545	+	13834	420	gene-ASPH;		exon:54987712-54987834,exon:54993812-54993844,exon:54995100-54995156,exon:54995640-54995693,exon:54996141-54996173,exon:54999617-54999655,exon:55000182-55000217,exon:55001501-55001545	pit_501178,pit_501002,pit_660210,pit_501210,pit_711010,pit_711012,pit_603222,pit_706612,pit_660214,pit_612078,pit_601094,pit_601078,pit_L6064020,pit_L6053754,pit_501176,pit_601128,pit_712004,pit_708032,pit_711032	25,20,10,15,11,20,37,16,37,18,6,18,26,26,15,15,10,17,40	1.53212e+75	ASPH
chi_circ_0027510	NC_030821.1	54987711	55017084	+	29373	429	gene-ASPH;		exon:54987712-54987834,exon:54993812-54993844,exon:54995100-54995156,exon:54995640-54995693,exon:54999617-54999655,exon:55000182-55000217,exon:55001501-55001545,exon:55017043-55017084	pit_501178,pit_501002,pit_660210,pit_660018,pit_501210,pit_711010,pit_711012,pit_706612,pit_612078,pit_601094,pit_601078,pit_L6064020,pit_L6053754,pit_501176,pit_601128,pit_712004,pit_708032,pit_711032	15,9,7,6,14,24,18,8,6,6,16,16,11,29,14,18,18,14	1.00379e+65	ASPH
chi_circ_0027525	NC_030821.1	55061674	55072535	+	10861	477	gene-ASPH;		exon:55061675-55061825,exon:55065557-55065693,exon:55069601-55069699,exon:55072446-55072535	pit_501178,pit_501002,pit_660210,pit_660018,pit_501210,pit_711010,pit_711012,pit_603222,pit_706612,pit_660214,pit_612078,pit_601094,pit_601078,pit_L6064020,pit_L6053754,pit_501176,pit_601128,pit_712004,pit_708032,pit_711032	12,3,9,27,5,16,3,16,4,17,20,2,6,14,14,5,11,5,3,6	2.39216e+59	ASPH
chi_circ_0015407	NC_030815.1	105526714	105528527	-	1813	149	gene-ASTN2;	1	exon:105526715-105526863	pit_612078,pit_601094,pit_601078,pit_L6064020,pit_L6053754,pit_501176,pit_711032	6,2,4,4,3,2,4	4,17,11,16,2,4,21	ASTN2
chi_circ_0023213	NC_030818.1	73289107	73323375	+	34268	151	gene-ASXL2;	1	exon:73323225-73323375	pit_501178,pit_501002,pit_660210,pit_660018,pit_501210,pit_711010,pit_711012,pit_660214,pit_612078,pit_L6064020,pit_L6053754,pit_711032	4,6,4,3,2,5,4,7,2,6,5,3	50,59,91,141,93,111,171,97,78,70,97,74	ASXL2
chi_circ_0037723	NC_030831.1	23799066	23885973	-	86907	367	gene-ASXL3;	2	exon:23799067-23799230,exon:23814245-23814364,exon:23885891-23885973	pit_660018,pit_501210,pit_711010,pit_711012,pit_603222,pit_706612,pit_660214,pit_612078,pit_L6064020,pit_501176,pit_601128,pit_712004,pit_708032,pit_711032	10,5,19,10,12,4,2,2,11,8,9,3,3,8	3,6,5,6,23,17,6,5,12,5,15,8,2,3	ASXL3
chi_circ_0037725	NC_030831.1	23828086	23885973	-	57887	205	gene-ASXL3;		exon:23828087-23828208,exon:23885891-23885973	pit_501178,pit_501002,pit_660018,pit_501210,pit_711010,pit_711012,pit_603222,pit_660214,pit_612078,pit_601094,pit_601078,pit_L6064020,pit_L6053754,pit_501176,pit_601128,pit_712004,pit_708032,pit_711032	3,3,9,3,17,6,11,10,14,3,4,6,13,9,5,5,8,4	24,13,37,15,34,44,37,22,30,9,15,31,27,27,19,23,16,5	ASXL3
chi_circ_0008893	NC_030811.1	69290003	69291991	-	1988	235	gene-ASZ1;	1	exon:69290004-69290115,exon:69291869-69291991	pit_501178,pit_501002,pit_660210,pit_660018,pit_501210,pit_711010,pit_711012,pit_603222,pit_706612,pit_660214,pit_612078,pit_601094,pit_601078,pit_L6064020,pit_L6053754,pit_501176,pit_601128,pit_712004,pit_708032,pit_711032	6,10,17,65,9,21,20,11,28,50,39,10,8,28,12,7,13,5,13,19	131,159,151,272,81,200,120,168,258,263,176,110,134,162,172,78,64,83,184,166	ASZ1
chi_circ_0039787	NC_030833.1	42045592	42049745	+	4153	421	gene-ATAD1;	1	exon:42045593-42045691,exon:42047614-42047734,exon:42049545-42049745	pit_501178,pit_660210,pit_660018,pit_501210,pit_711010,pit_711012,pit_603222,pit_706612,pit_660214,pit_612078,pit_601094,pit_601078,pit_L6064020,pit_L6053754,pit_501176,pit_601128,pit_712004,pit_708032,pit_711032	20,16,35,15,31,19,19,28,30,38,8,15,29,19,27,14,23,20,18	65,124,101,69,92,97,108,108,91,101,68,70,54,89,47,57,48,48,59	ATAD1
chi_circ_0027711	NC_030821.1	65523685	65554189	-	30504	254	gene-ATAD2;	2	exon:65523686-65523821,exon:65554072-65554189	pit_660018,pit_501210,pit_711010,pit_711012,pit_603222,pit_706612,pit_660214,pit_601094,pit_L6064020,pit_712004,pit_711032	2,6,19,23,3,7,6,5,3,3,3	95,44,118,82,71,106,56,82,66,32,36	ATAD2
chi_circ_0027718	NC_030821.1	65554071	65565953	-	11882	317	gene-ATAD2;		exon:65554072-65554189,exon:65559319-65559368,exon:65565805-65565953	pit_660210,pit_660018,pit_501210,pit_711010,pit_711012,pit_706612,pit_660214,pit_612078,pit_601094,pit_601078,pit_L6064020,pit_L6053754,pit_601128,pit_712004,pit_708032,pit_711032	3,13,9,9,10,7,2,3,7,5,3,6,3,2,4,7	50,59,45,91,90,80,60,42,57,40,61,91,50,53,80,52	ATAD2
chi_circ_0023315	NC_030818.1	74799461	74810361	+	10900	685	gene-ATAD2B;	9	exon:74799462-74799613,exon:74804418-74804467,exon:74804824-74804977,exon:74806376-74806478,exon:74807874-74807982,exon:74810245-74810361	pit_501178,pit_501002,pit_660210,pit_660018,pit_501210,pit_711010,pit_711012,pit_603222,pit_706612,pit_660214,pit_612078,pit_601094,pit_601078,pit_L6064020,pit_L6053754,pit_501176,pit_601128,pit_712004,pit_708032,pit_711032	88,87,46,120,84,166,150,125,38,123,117,47,85,84,103,63,90,71,91,64	1.91312e+59	ATAD2B
chi_circ_0023316	NC_030818.1	74799461	74814563	+	15102	650	gene-ATAD2B;		exon:74799462-74799613,exon:74804418-74804467,exon:74804824-74804969,exon:74807874-74807982,exon:74810245-74810361,exon:74814488-74814563	pit_501178,pit_501002,pit_660210,pit_660018,pit_501210,pit_711010,pit_711012,pit_603222,pit_706612,pit_660214,pit_612078,pit_601094,pit_601078,pit_L6064020,pit_L6053754,pit_501176,pit_601128,pit_712004,pit_708032,pit_711032	8,8,11,17,12,34,24,15,15,12,33,16,4,16,17,8,13,2,13,18	1.77278e+59	ATAD2B
chi_circ_0023321	NC_030818.1	74799461	74847980	+	48519	441	gene-ATAD2B;		exon:74799462-74799613,exon:74804418-74804467,exon:74806376-74806478,exon:74847845-74847980	pit_501178,pit_501002,pit_660210,pit_660018,pit_501210,pit_711010,pit_711012,pit_603222,pit_706612,pit_660214,pit_612078,pit_601094,pit_601078,pit_L6053754,pit_501176,pit_601128,pit_712004,pit_708032,pit_711032	36,52,79,163,44,94,87,75,56,89,91,30,49,44,37,59,44,49,40	1.38151e+56	ATAD2B
chi_circ_0023322	NC_030818.1	74799461	74858828	+	59367	475	gene-ATAD2B;		exon:74799462-74799613,exon:74847845-74847980,exon:74858642-74858828	pit_501178,pit_501002,pit_660210,pit_660018,pit_501210,pit_711010,pit_711012,pit_603222,pit_706612,pit_660214,pit_612078,pit_601094,pit_601078,pit_L6064020,pit_L6053754,pit_501176,pit_601128,pit_712004,pit_708032,pit_711032	15,26,26,53,28,41,23,35,31,19,51,24,19,26,23,18,16,22,25,14	113,108,148,192,144,192,203,228,147,125,148,156,124,97,142,96,87,104,107,85	ATAD2B
chi_circ_0023323	NC_030818.1	74799461	74870110	+	70649	388	gene-ATAD2B;		exon:74799462-74799613,exon:74804418-74804467,exon:74869925-74870110	pit_501178,pit_501002,pit_660210,pit_660018,pit_501210,pit_711010,pit_711012,pit_603222,pit_706612,pit_660214,pit_612078,pit_601094,pit_601078,pit_L6064020,pit_L6053754,pit_501176,pit_601128,pit_712004,pit_708032,pit_711032	8,19,37,68,17,53,45,39,24,37,38,26,17,25,18,22,13,25,20,14	98,106,159,150,146,178,221,207,112,106,124,174,95,93,153,97,89,104,100,96	ATAD2B
chi_circ_0023324	NC_030818.1	74799461	74884781	+	85320	348	gene-ATAD2B;		exon:74799462-74799613,exon:74804418-74804467,exon:74804824-74804969	pit_501178,pit_501002,pit_660210,pit_660018,pit_501210,pit_711010,pit_711012,pit_603222,pit_706612,pit_660214,pit_612078,pit_601094,pit_601078,pit_L6064020,pit_L6053754,pit_601128,pit_712004,pit_711032	8,8,13,9,2,7,11,6,9,7,9,7,4,5,4,3,3,5	94,95,139,199,147,191,243,273,118,139,126,165,139,130,142,84,119,109	ATAD2B
chi_circ_0023336	NC_030818.1	74820973	74833659	+	12686	475	gene-ATAD2B;		exon:74820974-74821072,exon:74827192-74827303,exon:74829186-74829360,exon:74833571-74833659	pit_501178,pit_501002,pit_660210,pit_660018,pit_501210,pit_711010,pit_711012,pit_603222,pit_706612,pit_660214,pit_612078,pit_601094,pit_601078,pit_L6064020,pit_L6053754,pit_501176,pit_601128,pit_712004,pit_708032,pit_711032	13,8,13,30,5,16,29,15,13,14,23,4,10,12,9,4,16,4,9,9	2.674e+59	ATAD2B
chi_circ_0023354	NC_030818.1	74884621	74903946	+	19325	412	gene-ATAD2B;		exon:74884622-74884781,exon:74893047-74893169,exon:74903818-74903946	pit_501178,pit_501002,pit_660210,pit_660018,pit_501210,pit_711010,pit_711012,pit_603222,pit_706612,pit_660214,pit_612078,pit_601094,pit_601078,pit_L6064020,pit_L6053754,pit_501176,pit_601128,pit_712004,pit_708032,pit_711032	6,4,31,34,5,40,14,11,22,22,54,9,8,4,9,8,12,5,7,5	72,61,360,255,100,169,127,182,216,149,180,112,52,101,95,54,60,61,68,80	ATAD2B
chi_circ_0023355	NC_030818.1	74893046	74903946	+	10900	252	gene-ATAD2B;		exon:74893047-74893169,exon:74903818-74903946	pit_501178,pit_660210,pit_660018,pit_501210,pit_711010,pit_711012,pit_603222,pit_660214,pit_612078,pit_601094,pit_601078,pit_L6064020,pit_L6053754,pit_501176,pit_601128,pit_712004,pit_708032	6,12,14,7,14,2,4,12,22,12,6,7,14,4,3,3,4	81,194,162,106,121,153,170,110,111,107,86,108,113,77,56,78,59	ATAD2B
chi_circ_0039143	NC_030833.1	10158183	10175290	+	17107	423	gene-ATE1;	4	exon:10158184-10158247,exon:10171897-10172126,exon:10175162-10175290	pit_501178,pit_501002,pit_660210,pit_660018,pit_501210,pit_711010,pit_711012,pit_603222,pit_706612,pit_660214,pit_612078,pit_601094,pit_601078,pit_L6064020,pit_L6053754,pit_501176,pit_601128,pit_712004,pit_708032,pit_711032	30,14,22,57,20,51,38,32,19,40,38,13,37,29,73,12,37,40,10,30	4.71343e+59	ATE1
chi_circ_0039145	NC_030833.1	10158183	10227690	+	69507	242	gene-ATE1;		exon:10158184-10158247,exon:10227513-10227690	pit_501178,pit_501002,pit_660210,pit_660018,pit_501210,pit_711010,pit_711012,pit_603222,pit_706612,pit_660214,pit_612078,pit_601094,pit_601078,pit_L6064020,pit_L6053754,pit_501176,pit_601128,pit_712004,pit_711032	8,12,5,20,4,24,20,10,16,8,19,6,9,11,11,6,6,5,3	4.93462e+56	ATE1
chi_circ_0039146	NC_030833.1	10158183	10235735	+	77552	311	gene-ATE1;		exon:10200305-10200337,exon:10227513-10227690,exon:10235636-10235735	pit_501178,pit_501002,pit_660210,pit_660018,pit_501210,pit_711010,pit_711012,pit_603222,pit_706612,pit_660214,pit_612078,pit_601094,pit_601078,pit_L6064020,pit_L6053754,pit_501176,pit_601128,pit_712004,pit_708032,pit_711032	26,26,14,38,16,33,32,30,15,31,34,13,19,41,26,16,36,19,16,12	4.5243e+59	ATE1
chi_circ_0039153	NC_030833.1	10167034	10175290	+	8256	233	gene-ATE1;		exon:10167035-10167138,exon:10175162-10175290	pit_501002,pit_660018,pit_711010,pit_711012,pit_603222,pit_706612,pit_660214,pit_612078,pit_601078,pit_L6064020,pit_L6053754,pit_601128,pit_712004,pit_708032,pit_711032	3,10,14,4,4,10,13,5,5,7,8,6,7,2,5	2.40684e+44	ATE1
chi_circ_0003212	NC_030809.1	114535657	114559056	-	23399	248	gene-ATF2;	5	exon:114558682-114558810,exon:114558938-114559056	pit_660018,pit_501210,pit_711010,pit_711012,pit_603222,pit_706612,pit_660214,pit_601128	3,2,3,7,2,4,2,2	1.49876e+29	ATF2
chi_circ_0003213	NC_030809.1	114535657	114562175	-	26518	454	gene-ATF2;		exon:114535658-114535864,exon:114538689-114538838,exon:114562079-114562175	pit_501002,pit_660210,pit_660018,pit_501210,pit_711010,pit_711012,pit_603222,pit_706612,pit_660214,pit_612078,pit_601094,pit_601078,pit_L6064020,pit_L6053754,pit_501176,pit_601128,pit_712004,pit_708032,pit_711032	9,24,30,7,16,9,17,25,25,23,7,13,6,5,4,4,4,11,7	5.84145e+64	ATF2
chi_circ_0003216	NC_030809.1	114549930	114562175	-	12245	299	gene-ATF2;		exon:114549931-114550017,exon:114553197-114553311,exon:114562079-114562175	pit_660210,pit_660018,pit_711010,pit_711012,pit_603222,pit_706612,pit_660214,pit_612078	8,8,4,3,5,7,8,8	1.08014e+27	ATF2
chi_circ_0003217	NC_030809.1	114549930	114575076	-	25146	444	gene-ATF2;		exon:114549931-114550017,exon:114553197-114553311,exon:114562079-114562175,exon:114573450-114573519,exon:114575002-114575076	pit_501178,pit_501002,pit_660210,pit_660018,pit_501210,pit_711010,pit_711012,pit_603222,pit_706612,pit_660214,pit_612078,pit_601078,pit_L6053754,pit_501176,pit_601128,pit_712004,pit_711032	8,3,8,13,8,10,7,6,9,6,15,3,3,5,2,7,5	7.96722e+58	ATF2
chi_circ_0003221	NC_030809.1	114558681	114575076	-	16395	490	gene-ATF2;		exon:114558682-114558810,exon:114558938-114559056,exon:114562079-114562175,exon:114573450-114573519,exon:114575002-114575076	pit_501178,pit_660210,pit_660018,pit_501210,pit_711010,pit_711012,pit_603222,pit_706612,pit_660214,pit_612078,pit_601128,pit_712004	10,3,6,3,6,8,4,4,3,7,3,4	8.9419e+43	ATF2
chi_circ_0005318	NC_030810.1	112330013	112335911	+	5898	189	gene-ATF6;	7	exon:112333801-112333888,exon:112335811-112335911	pit_501002,pit_660018,pit_711010,pit_711012,pit_603222,pit_706612,pit_660214,pit_612078,pit_601078,pit_501176,pit_601128,pit_711032	6,11,10,7,3,5,7,9,5,4,3,5	15,52,28,31,33,38,62,37,30,17,17,18	ATF6
chi_circ_0005332	NC_030810.1	112396138	112404231	+	8093	346	gene-ATF6;		exon:112396139-112396270,exon:112402925-112403038,exon:112404132-112404231	pit_501178,pit_501002,pit_660210,pit_660018,pit_501210,pit_711010,pit_711012,pit_603222,pit_706612,pit_660214,pit_612078,pit_601094,pit_601078,pit_L6064020,pit_L6053754,pit_501176,pit_601128,pit_712004,pit_708032,pit_711032	124,97,117,248,78,237,190,183,110,212,243,50,123,130,133,102,148,71,82,114	2.95371e+65	ATF6
chi_circ_0005333	NC_030810.1	112396138	112418943	+	22805	168	gene-ATF6;		exon:112404132-112404231,exon:112418876-112418943	pit_501178,pit_501002,pit_660210,pit_660018,pit_501210,pit_711010,pit_711012,pit_603222,pit_706612,pit_660214,pit_612078,pit_601078,pit_L6064020,pit_708032,pit_711032	10,3,3,11,2,8,13,7,6,3,6,4,5,3,7	2.63365e+47	ATF6
chi_circ_0005334	NC_030810.1	112396138	112423379	+	27241	529	gene-ATF6;		exon:112396139-112396270,exon:112402925-112403038,exon:112404132-112404231,exon:112418876-112418943,exon:112423265-112423379	pit_501178,pit_501002,pit_660210,pit_660018,pit_501210,pit_711010,pit_711012,pit_603222,pit_706612,pit_660214,pit_612078,pit_601094,pit_601078,pit_L6064020,pit_L6053754,pit_501176,pit_601128,pit_712004,pit_708032,pit_711032	27,51,66,156,47,100,90,101,40,115,160,25,52,55,25,40,40,46,44,38	2.45334e+62	ATF6
chi_circ_0005336	NC_030810.1	112396138	112484653	+	88515	614	gene-ATF6;		exon:112396139-112396270,exon:112402925-112403038,exon:112404132-112404231,exon:112418876-112418943,exon:112423265-112423379,exon:112484569-112484653	pit_501178,pit_501002,pit_660210,pit_660018,pit_501210,pit_711010,pit_711012,pit_603222,pit_706612,pit_660214,pit_612078,pit_601094,pit_601078,pit_L6064020,pit_L6053754,pit_501176,pit_601128,pit_712004,pit_708032,pit_711032	14,24,13,41,12,53,33,24,7,31,39,19,27,14,14,11,13,16,14,15	2.32282e+59	ATF6
chi_circ_0005339	NC_030810.1	112402924	112418943	+	16019	182	gene-ATF6;		exon:112402925-112403038,exon:112418876-112418943	pit_501178,pit_501002,pit_660210,pit_711010,pit_711012,pit_603222,pit_612078,pit_601078,pit_L6053754,pit_501176,pit_601128,pit_712004,pit_708032,pit_711032	3,2,5,4,4,3,6,5,2,2,3,4,6,3	3.07399e+42	ATF6
chi_circ_0005340	NC_030810.1	112402924	112423379	+	20455	397	gene-ATF6;		exon:112402925-112403038,exon:112404132-112404231,exon:112418876-112418943,exon:112423265-112423379	pit_501178,pit_501002,pit_660210,pit_660018,pit_501210,pit_711010,pit_711012,pit_603222,pit_706612,pit_660214,pit_612078,pit_601094,pit_601078,pit_L6064020,pit_L6053754,pit_501176,pit_601128,pit_712004,pit_708032,pit_711032	6,9,9,15,9,22,17,11,11,6,8,9,9,12,8,10,8,6,10,8	3.05393e+62	ATF6
chi_circ_0010182	NC_030812.1	26176904	26234475	+	57571	166	gene-ATF7;	1	exon:26176905-26176973,exon:26225384-26225480	pit_501178,pit_501002,pit_660210,pit_660018,pit_501210,pit_711010,pit_711012,pit_603222,pit_706612,pit_660214,pit_612078,pit_601094,pit_601078,pit_L6064020,pit_L6053754,pit_501176,pit_712004,pit_708032,pit_711032	7,6,10,13,7,9,7,9,10,15,10,2,8,3,5,3,4,7,5	86,72,109,126,174,130,182,223,128,139,114,123,87,63,133,83,101,79,84	ATF7
chi_circ_0011766	NC_030812.1	94009206	94012702	-	3496	799	gene-ATF7IP;	5	exon:94009207-94009842,exon:94011953-94012041,exon:94012629-94012702	pit_501178,pit_501002,pit_660210,pit_660018,pit_501210,pit_711010,pit_711012,pit_603222,pit_706612,pit_660214,pit_612078,pit_601094,pit_601078,pit_L6064020,pit_L6053754,pit_501176,pit_601128,pit_712004,pit_708032,pit_711032	15,24,37,86,14,51,53,31,34,50,64,16,24,26,34,10,12,16,21,23	89,76,143,194,216,296,236,384,160,225,129,293,165,139,239,101,168,128,87,114	ATF7IP
chi_circ_0011769	NC_030812.1	94022435	94032270	-	9835	434	gene-ATF7IP;		exon:94022436-94022501,exon:94029088-94029225,exon:94030656-94030801,exon:94032187-94032270	pit_501178,pit_501002,pit_660210,pit_660018,pit_501210,pit_711010,pit_711012,pit_603222,pit_660214,pit_612078,pit_601094,pit_601078,pit_L6064020,pit_L6053754,pit_501176,pit_601128,pit_712004,pit_708032,pit_711032	44,47,44,77,45,57,52,53,88,71,28,29,37,31,34,31,23,34,43	1.70134e+56	ATF7IP
chi_circ_0011770	NC_030812.1	94022435	94042196	-	19761	204	gene-ATF7IP;		exon:94022436-94022501,exon:94029088-94029225	pit_501178,pit_501002,pit_660018,pit_501210,pit_711010,pit_711012,pit_603222,pit_660214,pit_612078,pit_601094,pit_601078,pit_L6064020,pit_L6053754,pit_501176,pit_712004,pit_708032,pit_711032	2,5,12,3,8,3,3,2,4,4,2,5,7,3,4,5,3	1.45152e+50	ATF7IP
chi_circ_0011771	NC_030812.1	94029087	94032270	-	3183	368	gene-ATF7IP;		exon:94029088-94029225,exon:94030656-94030801,exon:94032187-94032270	pit_501178,pit_501002,pit_660210,pit_660018,pit_501210,pit_711010,pit_711012,pit_603222,pit_706612,pit_660214,pit_612078,pit_601094,pit_601078,pit_L6064020,pit_L6053754,pit_501176,pit_601128,pit_712004,pit_708032,pit_711032	24,21,15,29,18,36,26,15,8,10,25,4,14,14,21,16,12,8,10,13	1.94141e+59	ATF7IP
chi_circ_0011772	NC_030812.1	94029087	94042196	-	13109	284	gene-ATF7IP;		exon:94029088-94029225,exon:94030656-94030801	pit_501178,pit_501002,pit_660210,pit_660018,pit_501210,pit_711010,pit_711012,pit_603222,pit_706612,pit_660214,pit_612078,pit_601094,pit_601078,pit_L6064020,pit_L6053754,pit_501176,pit_601128,pit_712004,pit_708032,pit_711032	8,4,3,17,7,17,10,12,7,10,5,8,7,11,16,7,10,5,3,6	1.70158e+59	ATF7IP
chi_circ_0035660	NC_030828.1	60529679	60531923	-	2244	352	gene-ATG2B;	3	exon:60529680-60529750,exon:60530303-60530395,exon:60530553-60530659,exon:60531843-60531923	pit_501178,pit_501002,pit_660018,pit_501210,pit_711010,pit_711012,pit_603222,pit_706612,pit_660214,pit_612078,pit_601094,pit_601078,pit_L6064020,pit_L6053754,pit_501176,pit_712004,pit_708032,pit_711032	2,6,12,4,4,14,8,13,14,16,3,16,8,17,9,8,5,5	77,63,238,146,193,162,197,204,170,101,219,136,123,151,80,111,100,114	ATG2B
chi_circ_0035664	NC_030828.1	60546379	60567549	-	21170	274	gene-ATG2B;		exon:60546380-60546653	pit_501178,pit_501002,pit_660210,pit_660018,pit_501210,pit_711010,pit_711012,pit_603222,pit_706612,pit_660214,pit_612078,pit_601094,pit_601078,pit_L6064020,pit_L6053754,pit_501176,pit_601128,pit_708032,pit_711032	3,8,10,4,7,11,9,6,4,4,9,9,10,14,5,8,5,4,3	79,65,199,190,167,140,184,211,150,197,155,157,114,114,181,68,118,82,109	ATG2B
chi_circ_0035667	NC_030828.1	60558571	60567549	-	8978	343	gene-ATG2B;		exon:60558572-60558751,exon:60567387-60567549	pit_501178,pit_501002,pit_660018,pit_501210,pit_711010,pit_711012,pit_603222,pit_706612,pit_660214,pit_612078,pit_601094,pit_601078,pit_L6064020,pit_L6053754,pit_501176,pit_601128,pit_712004,pit_708032,pit_711032	7,10,9,2,6,9,2,4,3,11,2,18,12,4,2,13,11,12,6	39,54,130,84,110,112,170,145,97,126,119,85,83,126,52,76,82,88,70	ATG2B
chi_circ_0006087	NC_030810.1	38095021	38124535	+	29514	303	gene-ATG4C;	3	exon:38095022-38095160,exon:38112029-38112121,exon:38124465-38124535	pit_501002,pit_660210,pit_660018,pit_501210,pit_711010,pit_711012,pit_603222,pit_706612,pit_660214,pit_612078,pit_601094,pit_601078,pit_L6053754,pit_501176,pit_601128,pit_712004,pit_708032,pit_711032	5,9,8,5,14,20,5,5,9,16,11,2,3,4,6,6,5,5	1.94207e+53	ATG4C
chi_circ_0006090	NC_030810.1	38108753	38124535	+	15782	482	gene-ATG4C;		exon:38108754-38108837,exon:38112029-38112121,exon:38119736-38119969,exon:38124465-38124535	pit_501178,pit_501002,pit_660210,pit_660018,pit_501210,pit_711010,pit_711012,pit_603222,pit_706612,pit_660214,pit_612078,pit_601094,pit_601078,pit_L6064020,pit_L6053754,pit_501176,pit_601128,pit_712004,pit_708032,pit_711032	8,8,12,29,11,9,23,26,10,24,18,14,5,15,11,8,14,5,12,10	2.23175e+59	ATG4C
chi_circ_0006094	NC_030810.1	38119735	38124535	+	4800	305	gene-ATG4C;		exon:38119736-38119969,exon:38124465-38124535	pit_501178,pit_501002,pit_660210,pit_660018,pit_501210,pit_711010,pit_711012,pit_603222,pit_706612,pit_660214,pit_612078,pit_601094,pit_601078,pit_L6064020,pit_L6053754,pit_501176,pit_601128,pit_712004,pit_708032,pit_711032	18,5,15,31,6,15,15,13,18,11,37,3,13,7,14,5,27,13,3,17	2.37173e+59	ATG4C
chi_circ_0036856	NC_030829.1	55317020	55318868	+	1848	371	gene-ATG7;	1	exon:55317021-55317166,exon:55318181-55318350,exon:55318814-55318868	pit_501178,pit_501002,pit_660210,pit_501210,pit_711010,pit_711012,pit_603222,pit_706612,pit_660214,pit_612078,pit_601078,pit_L6064020,pit_L6053754,pit_501176,pit_601128,pit_712004,pit_708032,pit_711032	9,5,13,11,7,6,11,9,13,30,10,7,14,2,7,4,5,9	47,48,129,68,81,129,152,90,106,90,63,63,65,36,54,58,57,66	ATG7
chi_circ_0020589	NC_030817.1	59578100	59581034	-	2934	105	gene-ATL1;	1	exon:59578101-59578205	pit_501178,pit_501002,pit_660210,pit_660018,pit_501210,pit_711010,pit_711012,pit_603222,pit_706612,pit_660214,pit_612078,pit_601078,pit_L6064020,pit_L6053754,pit_501176,pit_601128,pit_712004,pit_708032,pit_711032	7,6,9,6,6,21,10,8,8,4,9,8,3,8,5,14,8,6,3	62,39,80,118,65,86,68,92,70,54,53,69,55,90,73,99,58,36,59	ATL1
chi_circ_0041616	NC_030836.1	42403888	42416376	-	12488	272	gene-ATL3;	2	exon:42405868-42405924,exon:42416162-42416376	pit_501178,pit_501002,pit_660210,pit_660018,pit_501210,pit_711010,pit_711012,pit_603222,pit_706612,pit_660214,pit_612078,pit_601094,pit_601078,pit_L6064020,pit_L6053754,pit_501176,pit_601128,pit_712004,pit_708032,pit_711032	8,17,7,23,2,18,13,9,4,18,22,9,14,9,7,9,18,11,11,7	5.19608e+60	ATL3
chi_circ_0041618	NC_030836.1	42415879	42416376	-	497	359	gene-ATL3;		exon:42415880-42416023,exon:42416162-42416376	pit_501178,pit_501002,pit_660210,pit_660018,pit_501210,pit_711010,pit_711012,pit_603222,pit_706612,pit_660214,pit_612078,pit_601094,pit_601078,pit_L6064020,pit_L6053754,pit_501176,pit_601128,pit_712004,pit_708032,pit_711032	34,12,37,28,9,32,25,37,39,37,36,6,28,22,18,9,26,21,17,13	4.52563e+59	ATL3
chi_circ_0028794	NC_030822.1	64396625	64441411	-	44786	395	gene-ATM;	1	exon:64396626-64396781,exon:64441076-64441231,exon:64441329-64441411	pit_501178,pit_501002,pit_660210,pit_660018,pit_501210,pit_711010,pit_711012,pit_603222,pit_706612,pit_660214,pit_612078,pit_601078,pit_L6064020,pit_L6053754,pit_501176,pit_601128,pit_712004,pit_708032,pit_711032	3,3,4,3,5,8,4,8,15,8,4,5,11,3,5,4,3,7,9	2.65196e+56	ATM
chi_circ_0012985	NC_030813.1	66759697	66762238	+	2541	291	gene-ATP10D;	5	exon:66759698-66759902,exon:66762153-66762238	pit_501178,pit_501002,pit_660210,pit_660018,pit_501210,pit_711010,pit_711012,pit_603222,pit_706612,pit_660214,pit_612078,pit_601094,pit_601078,pit_L6064020,pit_L6053754,pit_501176,pit_601128,pit_712004,pit_708032,pit_711032	109,75,110,270,121,230,180,206,139,205,288,52,65,101,106,77,127,70,109,97	2.76318e+59	ATP10D
chi_circ_0012987	NC_030813.1	66759697	66771101	+	11404	672	gene-ATP10D;		exon:66759698-66759902,exon:66762153-66762238,exon:66770612-66770739,exon:66770849-66771101	pit_501178,pit_501002,pit_660210,pit_660018,pit_501210,pit_711010,pit_711012,pit_603222,pit_706612,pit_660214,pit_612078,pit_601094,pit_601078,pit_L6064020,pit_L6053754,pit_501176,pit_601128,pit_712004,pit_708032,pit_711032	24,15,32,46,26,62,18,41,22,34,51,13,12,18,26,20,22,15,23,16	2.46222e+59	ATP10D
chi_circ_0012988	NC_030813.1	66759697	66783986	+	24289	444	gene-ATP10D;		exon:66759698-66759902,exon:66783748-66783986	pit_501178,pit_501002,pit_660210,pit_660018,pit_711010,pit_711012,pit_603222,pit_706612,pit_660214,pit_612078,pit_601094,pit_601078,pit_L6064020,pit_L6053754,pit_501176,pit_601128,pit_712004,pit_711032	5,6,12,19,14,8,5,16,13,15,8,7,4,4,4,7,8,5	1.9022e+53	ATP10D
chi_circ_0012992	NC_030813.1	66769688	66783986	+	14298	239	gene-ATP10D;		exon:66769689-66769795,exon:66770085-66770216	pit_501178,pit_501002,pit_660210,pit_660018,pit_501210,pit_711010,pit_711012,pit_603222,pit_706612,pit_660214,pit_612078,pit_601094,pit_601078,pit_L6064020,pit_L6053754,pit_501176,pit_601128,pit_708032,pit_711032	5,3,8,5,5,11,17,12,4,12,15,5,4,2,8,5,5,5,4	2.12263e+56	ATP10D
chi_circ_0012994	NC_030813.1	66800082	66802016	+	1934	312	gene-ATP10D;		exon:66800083-66800209,exon:66801832-66802016	pit_501178,pit_501002,pit_660210,pit_660018,pit_501210,pit_711010,pit_711012,pit_603222,pit_706612,pit_660214,pit_612078,pit_601094,pit_601078,pit_L6064020,pit_L6053754,pit_501176,pit_601128,pit_712004,pit_708032,pit_711032	22,11,30,93,25,52,38,50,34,75,98,9,21,29,28,26,32,12,30,33	1.6919e+59	ATP10D
chi_circ_0043223	NW_017189796.1	144375	150380	+	6005	294	gene-ATP11A;	3	exon:144376-144498,exon:149303-149392,exon:150300-150380	pit_501178,pit_501002,pit_660210,pit_660018,pit_501210,pit_711010,pit_711012,pit_603222,pit_660214,pit_612078,pit_601094,pit_601078,pit_L6064020,pit_L6053754,pit_501176,pit_601128,pit_712004,pit_708032,pit_711032	8,25,9,31,20,39,23,35,29,19,2,13,18,2,26,19,14,18,6	9.31201e+55	ATP11A
chi_circ_0043224	NW_017189796.1	144375	152927	+	8552	402	gene-ATP11A;		exon:144376-144498,exon:149303-149392,exon:150300-150380,exon:152820-152927	pit_501178,pit_660018,pit_501210,pit_711010,pit_711012,pit_603222,pit_706612,pit_660214,pit_612078,pit_601094,pit_601078,pit_L6064020,pit_L6053754,pit_501176,pit_601128,pit_712004,pit_708032,pit_711032	12,21,5,21,37,7,7,8,6,10,7,27,14,8,7,8,10,10	1.15456e+53	ATP11A
chi_circ_0043225	NW_017189796.1	144375	157942	+	13567	174	gene-ATP11A;		exon:144376-144498,exon:157892-157942	pit_501178,pit_501002,pit_660210,pit_660018,pit_501210,pit_711010,pit_711012,pit_603222,pit_660214,pit_612078,pit_601078,pit_L6064020,pit_L6053754,pit_501176,pit_601128	4,8,5,7,4,7,4,9,9,6,2,4,4,3,2	98,93,136,229,250,287,340,364,264,120,161,182,140,97,164	ATP11A
chi_circ_0042980	NW_017189517.1	7320429	7388030	+	67601	352	gene-ATP11C;	3	intron:7320430-7320592,intron:7385979-7386059,intron:7387923-7388030	pit_501178,pit_501002,pit_660210,pit_660018,pit_501210,pit_711010,pit_711012,pit_603222,pit_706612,pit_660214,pit_612078,pit_601094,pit_601078,pit_L6064020,pit_L6053754,pit_501176,pit_601128,pit_712004,pit_708032,pit_711032	7,6,4,15,7,19,25,13,2,4,8,7,12,9,13,6,8,7,3,6	97,55,164,225,136,168,163,172,130,146,182,94,107,116,180,72,100,109,129,90	ATP11C
chi_circ_0042981	NW_017189517.1	7377312	7388030	+	10718	399	gene-ATP11C;		exon:7377313-7377432,exon:7383646-7383735,exon:7385979-7386059,exon:7387923-7388030	pit_501178,pit_501002,pit_660210,pit_660018,pit_501210,pit_711010,pit_711012,pit_603222,pit_706612,pit_660214,pit_612078,pit_601094,pit_601078,pit_L6064020,pit_L6053754,pit_501176,pit_601128,pit_712004,pit_708032,pit_711032	70,45,110,270,60,167,127,153,104,164,233,66,85,126,105,79,120,64,68,91	170,89,348,479,211,325,287,321,363,294,450,151,181,212,304,107,167,181,218,154	ATP11C
chi_circ_0042982	NW_017189517.1	7377312	7403437	+	26125	528	gene-ATP11C;		exon:7377313-7377432,exon:7383646-7383735,exon:7385979-7386059,exon:7387923-7388030,exon:7403309-7403437	pit_501178,pit_501002,pit_660210,pit_660018,pit_501210,pit_711010,pit_711012,pit_603222,pit_706612,pit_660214,pit_612078,pit_601078,pit_L6064020,pit_L6053754,pit_501176,pit_601128,pit_712004,pit_708032,pit_711032	5,4,13,27,4,17,21,23,6,20,22,7,16,8,14,20,4,10,9	162,99,404,547,232,357,315,353,441,345,479,188,205,302,127,185,174,205,178	ATP11C
chi_circ_0002271	NC_030808.1	72836514	72839554	+	3040	504	gene-ATP13A3;	1	exon:72836515-72836639,exon:72838567-72838742,exon:72839274-72839396,exon:72839475-72839554	pit_501178,pit_501002,pit_660210,pit_660018,pit_501210,pit_711010,pit_711012,pit_603222,pit_706612,pit_660214,pit_612078,pit_601094,pit_601078,pit_L6064020,pit_L6053754,pit_501176,pit_601128,pit_712004,pit_708032,pit_711032	6,7,7,16,5,15,6,13,5,13,22,5,5,12,12,5,5,7,7,7	1.76227e+59	ATP13A3
chi_circ_0010055	NC_030812.1	19276242	19301219	-	24977	195	gene-ATP2B1;	3	exon:19276243-19276349,exon:19276713-19276800	pit_501002,pit_660210,pit_660018,pit_501210,pit_711010,pit_603222,pit_706612,pit_660214,pit_612078,pit_601094,pit_601078,pit_L6064020,pit_L6053754,pit_501176,pit_601128,pit_712004,pit_708032,pit_711032	3,12,12,9,13,4,6,6,7,3,5,2,9,3,3,3,8,9	2.78488e+53	ATP2B1
chi_circ_0010062	NC_030812.1	19296123	19306971	-	10848	465	gene-ATP2B1;		exon:19296124-19296264,exon:19300748-19300873,exon:19306774-19306971	pit_501178,pit_501002,pit_660210,pit_660018,pit_711010,pit_711012,pit_603222,pit_706612,pit_660214,pit_612078,pit_601094,pit_L6053754,pit_501176,pit_712004,pit_708032,pit_711032	4,14,2,9,2,4,5,7,3,4,9,7,3,5,7,3	2.87249e+47	ATP2B1
chi_circ_0010064	NC_030812.1	19318818	19319246	-	428	428	gene-ATP2B1;		exon:19318819-19319246	pit_501178,pit_501002,pit_660210,pit_660018,pit_501210,pit_711010,pit_603222,pit_660214,pit_612078,pit_601078,pit_L6064020,pit_L6053754,pit_501176,pit_601128,pit_712004,pit_708032	3,7,7,12,4,7,6,4,8,4,6,5,4,18,6,8	2.67223e+47	ATP2B1
chi_circ_0000760	NC_030808.1	138500002	138507772	-	7770	343	gene-ATP2C1;	7	exon:138500003-138500127,exon:138506675-138506841,exon:138507722-138507772	pit_501178,pit_501002,pit_660210,pit_660018,pit_501210,pit_711012,pit_603222,pit_706612,pit_660214,pit_612078,pit_601094,pit_L6053754,pit_712004,pit_708032,pit_711032	7,4,2,6,2,3,7,3,2,3,3,6,6,7,2	1.49114e+59	ATP2C1
chi_circ_0000762	NC_030808.1	138501612	138502771	-	1159	238	gene-ATP2C1;		exon:138501613-138501754,exon:138502676-138502771	pit_501178,pit_660210,pit_660018,pit_501210,pit_711010,pit_711012,pit_706612,pit_660214,pit_612078,pit_601094,pit_601078,pit_L6064020,pit_L6053754,pit_501176,pit_601128,pit_712004,pit_708032,pit_711032	2,35,14,6,29,4,19,25,15,4,6,11,5,13,8,9,8,2	1.19239e+70	ATP2C1
chi_circ_0000767	NC_030808.1	138516494	138527366	-	10872	291	gene-ATP2C1;		exon:138525222-138525326,exon:138527093-138527182,exon:138527271-138527366	pit_501178,pit_501002,pit_660210,pit_501210,pit_711010,pit_711012,pit_603222,pit_706612,pit_660214,pit_612078,pit_601094,pit_601078,pit_L6064020,pit_L6053754,pit_601128,pit_708032,pit_711032	11,4,29,19,32,4,13,24,6,7,7,22,25,9,2,5,4	1.62814e+67	ATP2C1
chi_circ_0000768	NC_030808.1	138516494	138534798	-	18304	296	gene-ATP2C1;		exon:138516495-138516665,exon:138534674-138534798	pit_660210,pit_711010,pit_711012,pit_603222,pit_706612,pit_660214,pit_612078,pit_601094,pit_L6064020,pit_501176,pit_601128,pit_712004,pit_711032	2,8,5,7,5,7,9,5,2,4,4,2,6	2.36232e+51	ATP2C1
chi_circ_0000778	NC_030808.1	138563717	138570146	-	6429	297	gene-ATP2C1;		exon:138563718-138563826,exon:138564180-138564241,exon:138567805-138567840,exon:138570057-138570146	pit_501002,pit_660210,pit_660018,pit_501210,pit_711010,pit_711012,pit_603222,pit_706612,pit_660214,pit_612078,pit_601094,pit_601078,pit_L6064020,pit_L6053754,pit_601128,pit_712004,pit_708032	4,16,27,7,34,22,9,9,16,9,3,3,6,12,2,12,7	1.03329e+65	ATP2C1
chi_circ_0000779	NC_030808.1	138563717	138575348	-	11631	627	gene-ATP2C1;		exon:138563718-138563826,exon:138564078-138564241,exon:138567805-138567840,exon:138570057-138570146,exon:138573833-138573949,exon:138575238-138575348	pit_501178,pit_501002,pit_660210,pit_660018,pit_501210,pit_711010,pit_711012,pit_603222,pit_706612,pit_660214,pit_612078,pit_601094,pit_601078,pit_L6064020,pit_L6053754,pit_501176,pit_601128,pit_712004,pit_708032,pit_711032	41,17,52,102,46,75,59,44,75,71,58,27,43,73,40,19,67,33,61,29	1.41013e+79	ATP2C1
chi_circ_0000780	NC_030808.1	138563717	138576593	-	12876	382	gene-ATP2C1;		exon:138563718-138563826,exon:138564180-138564241,exon:138567805-138567840,exon:138575238-138575348,exon:138576530-138576593	pit_501178,pit_501002,pit_660210,pit_660018,pit_501210,pit_711010,pit_711012,pit_603222,pit_660214,pit_612078,pit_601094,pit_601078,pit_L6064020,pit_L6053754,pit_501176,pit_601128,pit_712004,pit_708032,pit_711032	4,8,15,16,2,10,24,5,9,16,2,9,8,2,5,13,4,4,6	7.58645e+63	ATP2C1
chi_circ_0031700	NC_030825.1	12044505	12045645	+	1140	226	gene-ATP2C2;	1	exon:12044506-12044655,exon:12045570-12045645	pit_660210,pit_660018,pit_711010,pit_711012,pit_660214,pit_612078,pit_601094,pit_601078,pit_L6064020,pit_L6053754,pit_601128,pit_708032,pit_711032	2,6,4,2,5,12,4,4,3,2,7,5,2	17,34,29,28,19,25,27,23,11,22,14,19,11	ATP2C2
chi_circ_0030862	NC_030824.1	19227252	19234469	+	7217	531	gene-ATP6V0A2;	2	exon:19227253-19227331,exon:19230378-19230475,exon:19231832-19231969,exon:19233046-19233134,exon:19234343-19234469	pit_501178,pit_501002,pit_660210,pit_660018,pit_501210,pit_711010,pit_711012,pit_603222,pit_706612,pit_660214,pit_612078,pit_601094,pit_601078,pit_L6064020,pit_L6053754,pit_501176,pit_601128,pit_712004,pit_708032,pit_711032	6,10,15,34,11,47,32,36,27,31,44,15,7,16,26,13,16,13,27,15	1.71171e+59	ATP6V0A2
chi_circ_0030868	NC_030824.1	19249159	19253322	+	4163	445	gene-ATP6V0A2;		exon:19249160-19249296,exon:19249809-19249996,exon:19253203-19253322	pit_501178,pit_501002,pit_660210,pit_660018,pit_501210,pit_711010,pit_711012,pit_603222,pit_706612,pit_660214,pit_612078,pit_601094,pit_601078,pit_L6064020,pit_L6053754,pit_501176,pit_601128,pit_712004,pit_708032,pit_711032	13,15,15,53,18,25,46,31,18,24,20,15,24,27,15,8,20,14,11,19	1.57148e+59	ATP6V0A2
chi_circ_0016614	NC_030815.1	66918886	66935099	+	16213	330	gene-ATP6V1B2;	1	exon:66918887-66918942,exon:66923040-66923138,exon:66934925-66935099	pit_501178,pit_660210,pit_660018,pit_501210,pit_711010,pit_711012,pit_603222,pit_706612,pit_660214,pit_601078,pit_L6064020,pit_L6053754,pit_501176,pit_601128,pit_712004,pit_708032,pit_711032	7,3,6,2,6,7,5,2,8,6,5,5,5,6,3,7,3	5.99629e+53	ATP6V1B2
chi_circ_0026931	NC_030821.1	20737976	20754335	+	16359	236	gene-ATP6V1C1;	2	exon:20739364-20739431,exon:20752338-20752436,exon:20754267-20754335	pit_501178,pit_501002,pit_660210,pit_660018,pit_501210,pit_711010,pit_711012,pit_603222,pit_706612,pit_660214,pit_612078,pit_601094,pit_601078,pit_L6064020,pit_L6053754,pit_501176,pit_712004,pit_708032,pit_711032	3,5,11,14,3,3,8,14,19,13,12,6,5,5,13,4,5,9,4	3.92362e+57	ATP6V1C1
chi_circ_0026932	NC_030821.1	20737976	20758408	+	20432	491	gene-ATP6V1C1;		exon:20737977-20738143,exon:20739364-20739431,exon:20754267-20754335,exon:20758132-20758224,exon:20758315-20758408	pit_501178,pit_501002,pit_660210,pit_660018,pit_501210,pit_711010,pit_711012,pit_603222,pit_660214,pit_612078,pit_601094,pit_601078,pit_L6064020,pit_L6053754,pit_501176,pit_601128,pit_712004,pit_711032	3,4,4,10,3,11,6,4,10,4,6,6,5,7,5,2,2,4	3.57307e+53	ATP6V1C1
chi_circ_0042113	NW_017189516.1	3273732	3282379	+	8647	374	gene-ATP7A;	5	exon:3273733-3273894,exon:3275718-3275794,exon:3282245-3282379	pit_501178,pit_501002,pit_660018,pit_501210,pit_711010,pit_711012,pit_603222,pit_706612,pit_660214,pit_612078,pit_601094,pit_601078,pit_L6053754,pit_601128,pit_712004,pit_708032,pit_711032	2,6,13,3,5,10,5,4,5,13,6,2,2,10,3,6,8	111,122,228,184,240,189,314,202,155,193,196,133,178,135,85,115,118	ATP7A
chi_circ_0042114	NW_017189516.1	3278828	3298909	+	20081	220	gene-ATP7A;		exon:3278829-3278920,exon:3280746-3280873	pit_660210,pit_501210,pit_711010,pit_711012,pit_603222,pit_706612,pit_660214,pit_612078,pit_601078,pit_L6064020,pit_L6053754,pit_601128,pit_712004,pit_708032,pit_711032	5,5,2,3,6,6,10,7,4,6,8,4,3,3,3	144,119,198,151,205,171,129,153,129,121,161,92,97,68,94	ATP7A
chi_circ_0042115	NW_017189516.1	3278828	3301267	+	22439	210	gene-ATP7A;		exon:3278829-3278920,exon:3301150-3301267	pit_501178,pit_501002,pit_660210,pit_660018,pit_501210,pit_711010,pit_711012,pit_603222,pit_706612,pit_660214,pit_612078,pit_601094,pit_601078,pit_L6064020,pit_L6053754,pit_501176,pit_601128,pit_708032,pit_711032	6,16,9,14,4,11,20,13,9,7,12,2,10,4,9,6,4,7,5	77,76,180,193,107,209,123,182,188,138,148,158,94,84,136,63,94,60,90	ATP7A
chi_circ_0042116	NW_017189516.1	3280745	3298909	+	18164	426	gene-ATP7A;		exon:3280746-3280873,exon:3281876-3282030,exon:3298767-3298909	pit_501178,pit_501002,pit_660210,pit_660018,pit_501210,pit_711010,pit_711012,pit_603222,pit_706612,pit_660214,pit_612078,pit_601094,pit_601078,pit_L6064020,pit_L6053754,pit_501176,pit_601128,pit_712004,pit_708032,pit_711032	7,6,6,9,5,7,4,5,8,5,8,3,10,4,11,9,2,10,5,7	114,120,158,186,161,282,202,255,227,166,175,169,147,166,187,94,139,130,98,118	ATP7A
chi_circ_0042117	NW_017189516.1	3280745	3301267	+	20522	118	gene-ATP7A;		exon:3301150-3301267	pit_501178,pit_501002,pit_660210,pit_660018,pit_501210,pit_711010,pit_711012,pit_603222,pit_706612,pit_660214,pit_612078,pit_601094,pit_601078,pit_L6064020,pit_L6053754,pit_501176,pit_601128,pit_711032	2,2,13,10,3,7,13,7,6,4,33,5,6,3,7,5,13,7	97,98,194,226,149,293,174,232,244,175,171,208,112,129,162,77,141,114	ATP7A
chi_circ_0012939	NC_030813.1	61918039	61936068	-	18029	319	gene-ATP8A1;	3	exon:61918040-61918179,exon:61932648-61932753,exon:61935996-61936068	pit_501002,pit_660018,pit_711010,pit_711012,pit_603222,pit_706612,pit_660214,pit_612078,pit_501176,pit_712004	3,5,10,5,13,4,8,5,4,2	4.86771e+29	ATP8A1
chi_circ_0012946	NC_030813.1	61988379	61997766	-	9387	360	gene-ATP8A1;		exon:61988380-61988425,exon:61994330-61994428,exon:61995851-61995950,exon:61997652-61997766	pit_501178,pit_501002,pit_660210,pit_660018,pit_501210,pit_711010,pit_711012,pit_603222,pit_706612,pit_660214,pit_612078,pit_601094,pit_601078,pit_L6064020,pit_L6053754,pit_501176,pit_601128,pit_712004,pit_708032,pit_711032	26,46,25,43,21,47,55,53,25,22,40,11,16,20,27,25,24,19,30,24	4.67102e+64	ATP8A1
chi_circ_0012947	NC_030813.1	61994329	61997766	-	3437	314	gene-ATP8A1;		exon:61994330-61994428,exon:61995851-61995950,exon:61997652-61997766	pit_501002,pit_660210,pit_660018,pit_711010,pit_711012,pit_603222,pit_706612,pit_660214,pit_601128,pit_708032,pit_711032	4,3,4,7,2,4,2,5,3,7,4	1.06796e+37	ATP8A1
chi_circ_0024189	NC_030819.1	53206057	53215803	+	9746	277	gene-ATP8A2;	2	exon:53206058-53206132,exon:53213635-53213757,exon:53215725-53215803	pit_501178,pit_501002,pit_660210,pit_660018,pit_501210,pit_711010,pit_711012,pit_603222,pit_706612,pit_660214,pit_612078,pit_601094,pit_601078,pit_L6064020,pit_L6053754,pit_501176,pit_601128,pit_712004,pit_708032,pit_711032	17,9,3,34,13,28,37,23,5,22,20,11,14,15,3,12,18,12,15,15	34,10,38,86,55,101,87,92,56,61,43,93,37,59,62,38,29,38,34,44	ATP8A2
chi_circ_0024190	NC_030819.1	53206057	53233642	+	27585	504	gene-ATP8A2;		exon:53206058-53206132,exon:53213635-53213757,exon:53215725-53215803,exon:53230708-53230769,exon:53232112-53232168,exon:53233535-53233642	pit_501178,pit_660018,pit_501210,pit_711010,pit_711012,pit_603222,pit_706612,pit_660214,pit_612078,pit_601094,pit_601078,pit_L6064020,pit_L6053754,pit_501176,pit_601128,pit_712004,pit_708032,pit_711032	12,17,21,32,24,12,6,26,12,8,6,20,6,7,13,7,3,12	18,75,44,89,98,97,61,54,26,95,50,54,78,43,34,45,47,67	ATP8A2
chi_circ_0038318	NC_030831.1	57111875	57117071	-	5196	502	gene-ATP8B1;	1	exon:57111876-57111958,exon:57113775-57113845,exon:57113960-57114032,exon:57115277-57115338,exon:57115453-57115551,exon:57116958-57117071	pit_660210,pit_660018,pit_501210,pit_711010,pit_711012,pit_603222,pit_706612,pit_660214,pit_612078,pit_601094,pit_601078,pit_L6053754,pit_501176,pit_601128,pit_712004,pit_708032,pit_711032	6,10,5,9,14,4,5,9,5,4,11,6,3,5,7,6,6	99,116,43,63,119,113,91,90,34,101,90,71,24,49,24,39,20	ATP8B1
chi_circ_0026624	NC_030820.1	79035006	79044755	-	9749	368	gene-ATP9A;	1	exon:79035007-79035115,exon:79042349-79042462,exon:79044611-79044755	pit_501178,pit_501002,pit_660210,pit_660018,pit_501210,pit_711010,pit_711012,pit_603222,pit_706612,pit_660214,pit_612078,pit_601094,pit_601078,pit_L6064020,pit_L6053754,pit_501176,pit_601128,pit_712004,pit_708032,pit_711032	12,19,6,34,17,28,40,17,15,21,19,7,23,19,18,22,43,24,27,32	2.1826e+59	ATP9A
chi_circ_0038462	NC_030831.1	797559	833672	-	36113	314	gene-ATP9B;	14	exon:797560-797720,exon:826872-826948,exon:833597-833672	pit_501178,pit_501002,pit_660210,pit_501210,pit_711010,pit_711012,pit_603222,pit_706612,pit_660214,pit_612078,pit_601094,pit_601078,pit_L6064020,pit_L6053754,pit_501176,pit_601128,pit_712004,pit_708032,pit_711032	10,5,18,4,16,11,22,3,7,6,5,12,16,11,7,15,9,16,10	1.37117e+56	ATP9B
chi_circ_0038463	NC_030831.1	797559	839118	-	41559	395	gene-ATP9B;		exon:797560-797720,exon:826872-826948,exon:833597-833672,exon:839038-839118	pit_501178,pit_501002,pit_660018,pit_501210,pit_711010,pit_711012,pit_603222,pit_660214,pit_612078,pit_601094,pit_601078,pit_L6064020,pit_L6053754,pit_501176,pit_601128,pit_708032,pit_711032	7,4,15,3,8,8,14,9,8,7,5,4,4,8,6,4,5	1.52136e+50	ATP9B
chi_circ_0038465	NC_030831.1	797559	859903	-	62344	385	gene-ATP9B;		exon:797560-797720,exon:826872-826948,exon:847071-847165,exon:859852-859903	pit_501178,pit_501002,pit_660210,pit_660018,pit_501210,pit_711010,pit_711012,pit_603222,pit_706612,pit_660214,pit_612078,pit_601094,pit_601078,pit_L6064020,pit_L6053754,pit_501176,pit_601128,pit_712004,pit_708032	3,2,7,7,9,20,15,14,14,7,11,4,8,5,4,2,3,5,4	1.39132e+56	ATP9B
chi_circ_0038466	NC_030831.1	797559	865194	-	67635	601	gene-ATP9B;		exon:797560-797720,exon:826872-826948,exon:833597-833672,exon:839038-839118,exon:847071-847165,exon:859852-859903,exon:865136-865194	pit_501178,pit_660018,pit_501210,pit_711010,pit_711012,pit_603222,pit_706612,pit_660214,pit_601094,pit_L6053754,pit_501176,pit_708032,pit_711032	9,5,3,14,4,6,6,3,4,5,3,9,8	114,286,158,222,196,255,212,209,161,136,87,108,107	ATP9B
chi_circ_0038469	NC_030831.1	826871	847165	-	20294	329	gene-ATP9B;		exon:826872-826948,exon:833597-833672,exon:839038-839118,exon:847071-847165	pit_501178,pit_501002,pit_660210,pit_660018,pit_501210,pit_711010,pit_711012,pit_603222,pit_706612,pit_660214,pit_612078,pit_601078,pit_L6064020,pit_L6053754,pit_501176,pit_601128,pit_712004,pit_708032,pit_711032	5,4,9,23,3,9,7,10,2,14,13,11,19,8,13,8,9,11,4	1.82178e+56	ATP9B
chi_circ_0038482	NC_030831.1	839037	882922	-	43885	455	gene-ATP9B;		exon:839038-839118,exon:875669-875777,exon:876596-876709,exon:882772-882922	pit_501002,pit_660210,pit_660018,pit_501210,pit_711010,pit_711012,pit_603222,pit_660214,pit_612078,pit_601078,pit_L6064020,pit_L6053754,pit_501176,pit_601128,pit_712004,pit_708032,pit_711032	4,5,3,6,14,6,9,4,8,6,5,4,8,4,4,9,2	1.87229e+50	ATP9B
chi_circ_0038486	NC_030831.1	847070	865194	-	18124	206	gene-ATP9B;		exon:847071-847165,exon:859852-859903,exon:865136-865194	pit_501178,pit_501002,pit_660210,pit_660018,pit_501210,pit_711010,pit_711012,pit_603222,pit_706612,pit_660214,pit_612078,pit_601094,pit_601078,pit_L6064020,pit_L6053754,pit_501176,pit_601128,pit_712004,pit_708032,pit_711032	7,12,11,14,16,34,33,19,14,39,51,3,7,8,8,18,13,8,22,12	1.58138e+59	ATP9B
chi_circ_0038488	NC_030831.1	847070	882922	-	35852	580	gene-ATP9B;		exon:847071-847165,exon:859852-859903,exon:865136-865194,exon:875669-875777,exon:876596-876709,exon:882772-882922	pit_501178,pit_501002,pit_660210,pit_660018,pit_501210,pit_711010,pit_711012,pit_603222,pit_706612,pit_660214,pit_612078,pit_L6064020,pit_L6053754,pit_501176,pit_601128,pit_708032,pit_711032	3,2,5,7,3,4,7,5,3,17,10,7,8,2,5,7,4	2.31204e+50	ATP9B
chi_circ_0038489	NC_030831.1	847070	893549	-	46479	489	gene-ATP9B;		exon:847071-847165,exon:859852-859903,exon:865136-865194,exon:875669-875777,exon:893376-893549	pit_501002,pit_660210,pit_660018,pit_501210,pit_711010,pit_711012,pit_603222,pit_706612,pit_660214,pit_612078,pit_601094,pit_601078,pit_L6064020,pit_L6053754,pit_712004,pit_708032,pit_711032	4,7,11,6,9,7,4,6,6,6,5,5,5,7,7,5,6	1.82223e+50	ATP9B
chi_circ_0038498	NC_030831.1	859851	893549	-	33698	394	gene-ATP9B;		exon:859852-859903,exon:865136-865194,exon:875669-875777,exon:893376-893549	pit_501178,pit_501002,pit_660210,pit_660018,pit_501210,pit_711010,pit_603222,pit_706612,pit_660214,pit_612078,pit_L6064020,pit_L6053754,pit_501176,pit_601128,pit_712004,pit_711032	6,2,14,10,13,4,3,10,6,16,7,4,3,8,5,5	2.61189e+47	ATP9B
chi_circ_0038499	NC_030831.1	865135	882922	-	17787	433	gene-ATP9B;		exon:865136-865194,exon:875669-875777,exon:876596-876709,exon:882772-882922	pit_501178,pit_501002,pit_660210,pit_660018,pit_501210,pit_711010,pit_711012,pit_603222,pit_706612,pit_660214,pit_612078,pit_601094,pit_601078,pit_L6064020,pit_L6053754,pit_501176,pit_601128,pit_712004,pit_708032,pit_711032	17,15,13,19,13,21,16,23,18,27,20,13,13,14,13,16,14,9,14,20	1.91182e+59	ATP9B
chi_circ_0038500	NC_030831.1	865135	893549	-	28414	342	gene-ATP9B;		exon:865136-865194,exon:875669-875777,exon:893376-893549	pit_501178,pit_501002,pit_660018,pit_501210,pit_711010,pit_711012,pit_603222,pit_706612,pit_660214,pit_612078,pit_L6064020,pit_501176,pit_601128,pit_712004	3,2,9,3,11,9,9,6,2,13,5,3,2,6	2.1216e+41	ATP9B
chi_circ_0038501	NC_030831.1	875668	882922	-	7254	374	gene-ATP9B;		exon:875669-875777,exon:876596-876709,exon:882772-882922	pit_501178,pit_501002,pit_660210,pit_660018,pit_501210,pit_711010,pit_711012,pit_603222,pit_706612,pit_660214,pit_612078,pit_601094,pit_601078,pit_L6064020,pit_L6053754,pit_501176,pit_601128,pit_712004,pit_708032,pit_711032	9,11,14,21,9,16,21,20,14,10,18,7,12,23,7,11,8,14,5,11	2.03186e+59	ATP9B
chi_circ_0038502	NC_030831.1	875668	893549	-	17881	548	gene-ATP9B;		exon:875669-875777,exon:876596-876709,exon:882772-882922,exon:893376-893549	pit_501178,pit_501002,pit_660210,pit_660018,pit_501210,pit_711010,pit_711012,pit_603222,pit_706612,pit_660214,pit_612078,pit_601094,pit_601078,pit_L6064020,pit_L6053754,pit_501176,pit_601128,pit_712004,pit_708032,pit_711032	10,5,15,21,12,11,20,17,14,7,29,8,13,14,27,12,7,10,8,10	2.24164e+59	ATP9B
chi_circ_0000317	NC_030808.1	126020411	126030330	+	9919	192	gene-ATR;	3	exon:126020412-126020603	pit_501178,pit_501002,pit_660210,pit_660018,pit_501210,pit_711010,pit_711012,pit_603222,pit_706612,pit_612078,pit_601094,pit_601078,pit_L6064020,pit_L6053754,pit_601128,pit_712004,pit_708032,pit_711032	4,13,7,15,6,3,9,3,3,10,5,21,6,12,12,6,7,2	63,55,76,116,81,142,128,112,86,84,84,67,102,92,70,72,92,87	ATR
chi_circ_0000319	NC_030808.1	126020411	126059273	+	38862	230	gene-ATR;		exon:126055149-126055262,exon:126059158-126059273	pit_501178,pit_660210,pit_501210,pit_711010,pit_711012,pit_603222,pit_706612,pit_660214,pit_612078,pit_601094,pit_601078,pit_L6064020,pit_L6053754,pit_601128,pit_712004,pit_711032	3,11,5,5,2,4,3,4,8,3,3,7,2,4,2,3	60,63,71,114,106,95,89,48,58,76,64,89,77,73,67,83	ATR
chi_circ_0000323	NC_030808.1	126028770	126068863	+	40093	406	gene-ATR;		exon:126028771-126028965,exon:126068653-126068863	pit_501178,pit_501002,pit_660210,pit_660018,pit_501210,pit_711010,pit_711012,pit_603222,pit_706612,pit_660214,pit_612078,pit_601094,pit_601078,pit_L6064020,pit_L6053754,pit_501176,pit_601128,pit_712004,pit_708032,pit_711032	7,5,4,12,7,5,13,6,6,2,16,6,12,17,11,8,11,9,3,9	81,67,134,156,83,141,86,95,123,66,123,120,58,77,83,52,80,69,66,68	ATR
chi_circ_0026171	NC_030820.1	50905475	50935783	-	30308	364	gene-ATRN;	5	exon:50905476-50905590,exon:50914089-50914196,exon:50917632-50917710,exon:50935722-50935783	pit_501178,pit_501002,pit_660210,pit_660018,pit_501210,pit_711010,pit_711012,pit_603222,pit_706612,pit_660214,pit_612078,pit_601094,pit_601078,pit_L6064020,pit_L6053754,pit_501176,pit_601128,pit_712004,pit_708032,pit_711032	4,19,6,5,12,21,21,12,4,10,16,11,19,22,12,35,20,6,17,14	131,130,81,226,237,184,365,333,142,133,120,209,185,259,210,149,154,228,193,183	ATRN
chi_circ_0026177	NC_030820.1	50935721	50972117	-	36396	452	gene-ATRN;		exon:50935722-50935783,exon:50957120-50957277,exon:50968805-50968898,exon:50971980-50972117	pit_501178,pit_660210,pit_660018,pit_501210,pit_711010,pit_711012,pit_706612,pit_660214,pit_612078,pit_601094,pit_601078,pit_L6064020,pit_L6053754,pit_501176,pit_601128,pit_712004,pit_708032,pit_711032	2,16,33,8,9,14,13,19,32,2,6,6,5,4,8,4,6,10	1.12311e+53	ATRN
chi_circ_0026178	NC_030820.1	50957119	50961237	-	4118	332	gene-ATRN;		exon:50957120-50957277,exon:50958853-50958931,exon:50961143-50961237	pit_501178,pit_660210,pit_660018,pit_711010,pit_711012,pit_603222,pit_706612,pit_660214,pit_612078,pit_601078,pit_L6064020,pit_L6053754,pit_501176,pit_601128,pit_712004,pit_708032,pit_711032	10,5,11,8,4,14,2,10,14,4,10,3,2,9,5,10,6	2.09329e+50	ATRN
chi_circ_0026179	NC_030820.1	50957119	50972117	-	14998	564	gene-ATRN;		exon:50957120-50957277,exon:50958853-50958931,exon:50961143-50961237,exon:50968805-50968898,exon:50971980-50972117	pit_501178,pit_660210,pit_660018,pit_501210,pit_711010,pit_711012,pit_603222,pit_706612,pit_660214,pit_612078,pit_601094,pit_L6064020,pit_L6053754,pit_501176,pit_601128,pit_712004,pit_708032,pit_711032	9,19,61,6,19,13,22,22,75,49,8,2,8,7,8,7,5,6	1.14322e+53	ATRN
chi_circ_0026186	NC_030820.1	51016112	51029707	-	13595	253	gene-ATRN;		exon:51016113-51016281,exon:51029624-51029707	pit_660210,pit_660018,pit_501210,pit_711010,pit_711012,pit_660214,pit_612078,pit_601094,pit_601078,pit_L6064020,pit_L6053754,pit_601128,pit_712004,pit_708032	8,7,5,7,7,5,6,2,6,2,6,4,7,4	5.03836e+41	ATRN
chi_circ_0039299	NC_030833.1	16104132	16147793	-	43661	394	gene-ATRNL1;	6	exon:16104133-16104194,exon:16139695-16139852,exon:16141627-16141705,exon:16147699-16147793	pit_501178,pit_501002,pit_660210,pit_660018,pit_501210,pit_711010,pit_711012,pit_603222,pit_706612,pit_660214,pit_612078,pit_601094,pit_601078,pit_L6064020,pit_L6053754,pit_501176,pit_601128,pit_712004,pit_708032,pit_711032	10,3,7,22,11,13,19,9,13,24,9,7,17,26,9,17,11,8,14,7	75,33,131,133,89,114,111,157,161,97,138,98,65,92,105,59,70,39,39,75	ATRNL1
chi_circ_0039300	NC_030833.1	16139694	16147793	-	8099	332	gene-ATRNL1;		exon:16139695-16139852,exon:16141627-16141705,exon:16147699-16147793	pit_501178,pit_501002,pit_660210,pit_660018,pit_501210,pit_711010,pit_711012,pit_603222,pit_706612,pit_660214,pit_612078,pit_601094,pit_601078,pit_L6064020,pit_L6053754,pit_501176,pit_601128,pit_712004,pit_708032,pit_711032	22,15,17,24,33,37,21,38,22,33,56,9,21,37,18,20,35,10,22,10	80,39,155,148,104,129,126,174,168,99,158,104,90,95,104,66,66,38,47,92	ATRNL1
chi_circ_0039308	NC_030833.1	16265964	16274750	-	8786	434	gene-ATRNL1;		exon:16265965-16266146,exon:16269982-16270114,exon:16274632-16274750	pit_501178,pit_660210,pit_660018,pit_501210,pit_711010,pit_711012,pit_603222,pit_706612,pit_660214,pit_612078,pit_601094,pit_601078,pit_L6064020,pit_L6053754,pit_501176,pit_601128,pit_712004,pit_708032,pit_711032	12,4,10,9,20,11,15,4,22,13,6,24,19,7,6,14,10,13,19	81,119,96,78,130,93,130,110,62,78,118,64,102,116,68,90,52,66,82	ATRNL1
chi_circ_0039316	NC_030833.1	16367453	16388837	-	21384	129	gene-ATRNL1;		exon:16388709-16388837	pit_501178,pit_660210,pit_660018,pit_711010,pit_711012,pit_603222,pit_706612,pit_660214,pit_612078,pit_601078,pit_L6064020,pit_501176,pit_601128,pit_712004	4,4,5,8,16,7,5,6,7,3,8,6,3,2	2.11226e+41	ATRNL1
chi_circ_0039317	NC_030833.1	16367453	16399896	-	32443	198	gene-ATRNL1;		exon:16398592-16398705,exon:16399813-16399896	pit_501178,pit_501002,pit_660210,pit_660018,pit_501210,pit_711010,pit_711012,pit_603222,pit_706612,pit_660214,pit_612078,pit_601094,pit_601078,pit_L6064020,pit_L6053754,pit_501176,pit_601128,pit_712004,pit_708032,pit_711032	35,23,25,43,25,46,48,29,26,47,37,13,27,41,32,26,38,15,18,24	95,24,113,98,74,82,100,69,126,90,62,58,99,92,106,90,86,50,60,76	ATRNL1
chi_circ_0039322	NC_030833.1	16387151	16399896	-	12745	536	gene-ATRNL1;		exon:16387152-16387360,exon:16388709-16388837,exon:16398592-16398705,exon:16399813-16399896	pit_501178,pit_501002,pit_660210,pit_660018,pit_501210,pit_711010,pit_711012,pit_603222,pit_706612,pit_660214,pit_612078,pit_601094,pit_601078,pit_L6064020,pit_L6053754,pit_501176,pit_601128,pit_712004,pit_708032,pit_711032	65,36,53,100,76,121,63,100,69,92,109,52,81,113,65,67,109,46,62,67	123,36,179,168,111,169,162,133,174,121,120,116,119,141,148,112,115,65,111,94	ATRNL1
chi_circ_0042029	NW_017189516.1	2844656	2939556	-	94900	567	gene-ATRX;	15	exon:2844657-2844765,exon:2852568-2852674,exon:2855625-2855778,exon:2928394-2928496,exon:2939463-2939556	pit_501178,pit_501002,pit_660210,pit_660018,pit_501210,pit_711010,pit_711012,pit_603222,pit_706612,pit_660214,pit_612078,pit_601094,pit_601078,pit_L6064020,pit_L6053754,pit_501176,pit_601128,pit_712004,pit_708032,pit_711032	4,3,10,17,3,19,15,3,12,21,18,10,5,2,2,2,2,3,6,4	3.59323e+60	ATRX
chi_circ_0042036	NW_017189516.1	2852567	2939556	-	86989	458	gene-ATRX;		exon:2852568-2852674,exon:2855625-2855778,exon:2928394-2928496,exon:2939463-2939556	pit_501178,pit_501002,pit_660210,pit_660018,pit_711010,pit_711012,pit_603222,pit_706612,pit_660214,pit_612078,pit_601094,pit_601078,pit_L6064020,pit_L6053754,pit_601128,pit_708032,pit_711032	5,2,9,16,7,9,5,24,17,12,5,6,7,4,6,6,4	4.80396e+57	ATRX
chi_circ_0042042	NW_017189516.1	2885183	2895224	-	10041	173	gene-ATRX;		exon:2885184-2885356	pit_501178,pit_501002,pit_660210,pit_660018,pit_501210,pit_711010,pit_711012,pit_603222,pit_706612,pit_660214,pit_612078,pit_601094,pit_601078,pit_L6064020,pit_L6053754,pit_501176,pit_601128,pit_712004,pit_708032,pit_711032	7,2,6,16,7,24,25,11,4,10,33,3,7,14,5,6,5,4,4,2	6.3856e+67	ATRX
chi_circ_0042045	NW_017189516.1	2885183	2939556	-	54373	459	gene-ATRX;		exon:2885184-2885356,exon:2885486-2885574,exon:2928394-2928496,exon:2939463-2939556	pit_501178,pit_501002,pit_660210,pit_660018,pit_501210,pit_711010,pit_711012,pit_603222,pit_706612,pit_660214,pit_612078,pit_601094,pit_601078,pit_L6064020,pit_L6053754,pit_501176,pit_601128,pit_712004,pit_708032,pit_711032	33,24,95,117,37,70,85,59,105,102,133,16,38,33,27,39,31,33,19,55	4.72383e+63	ATRX
chi_circ_0042046	NW_017189516.1	2885183	2950017	-	64834	570	gene-ATRX;		exon:2885184-2885356,exon:2885486-2885574,exon:2949016-2949192,exon:2949887-2950017	pit_501178,pit_501002,pit_660210,pit_660018,pit_501210,pit_711010,pit_711012,pit_603222,pit_706612,pit_660214,pit_612078,pit_601094,pit_601078,pit_L6064020,pit_L6053754,pit_501176,pit_601128,pit_712004,pit_711032	3,4,26,23,2,22,23,24,3,23,26,9,3,7,8,15,10,8,13	4.98438e+63	ATRX
chi_circ_0042050	NW_017189516.1	2901939	2939556	-	37617	522	gene-ATRX;		exon:2901940-2902117,exon:2902270-2902416,exon:2928394-2928496,exon:2939463-2939556	pit_501178,pit_501002,pit_660210,pit_660018,pit_501210,pit_711010,pit_711012,pit_603222,pit_706612,pit_660214,pit_612078,pit_601094,pit_601078,pit_L6064020,pit_L6053754,pit_501176,pit_601128,pit_712004,pit_708032,pit_711032	24,14,33,36,8,40,27,24,24,47,36,11,14,12,9,16,9,8,10,15	5.75493e+69	ATRX
chi_circ_0042053	NW_017189516.1	2924601	2928496	-	3895	319	gene-ATRX;		exon:2924602-2924817,exon:2928394-2928496	pit_501178,pit_501002,pit_660210,pit_660018,pit_501210,pit_711010,pit_711012,pit_603222,pit_706612,pit_660214,pit_612078,pit_601094,pit_601078,pit_L6064020,pit_L6053754,pit_501176,pit_601128,pit_712004,pit_708032,pit_711032	18,23,12,32,18,22,32,29,7,42,38,21,24,23,14,23,29,18,19,23	6.64535e+66	ATRX
chi_circ_0042055	NW_017189516.1	2924601	2939556	-	14955	413	gene-ATRX;		exon:2924602-2924817,exon:2928394-2928496,exon:2939463-2939556	pit_501178,pit_501002,pit_660210,pit_660018,pit_501210,pit_711010,pit_711012,pit_603222,pit_706612,pit_660214,pit_612078,pit_601094,pit_601078,pit_L6064020,pit_L6053754,pit_501176,pit_601128,pit_712004,pit_708032,pit_711032	119,91,107,234,98,176,157,171,119,227,233,93,129,129,139,92,110,73,78,111	4.21298e+59	ATRX
chi_circ_0042056	NW_017189516.1	2924601	2950017	-	25416	524	gene-ATRX;		exon:2924602-2924817,exon:2949016-2949192,exon:2949887-2950017	pit_501178,pit_501002,pit_660210,pit_660018,pit_501210,pit_711010,pit_711012,pit_603222,pit_706612,pit_660214,pit_612078,pit_601094,pit_L6064020,pit_L6053754,pit_501176,pit_601128,pit_712004,pit_708032,pit_711032	58,40,28,82,42,101,82,61,30,84,47,33,57,39,24,31,41,46,39	4.47353e+56	ATRX
chi_circ_0042058	NW_017189516.1	2924601	2963720	-	39119	523	gene-ATRX;		exon:2924602-2924817,exon:2928394-2928496,exon:2949887-2950017,exon:2963648-2963720	pit_501178,pit_501002,pit_660210,pit_660018,pit_501210,pit_711010,pit_711012,pit_603222,pit_706612,pit_660214,pit_612078,pit_601094,pit_601078,pit_L6064020,pit_L6053754,pit_501176,pit_601128,pit_712004,pit_708032,pit_711032	8,8,10,22,9,11,20,21,17,16,17,15,7,9,9,7,19,4,6,8	3.903e+59	ATRX
chi_circ_0042062	NW_017189516.1	2939462	2950017	-	10555	402	gene-ATRX;		exon:2939463-2939556,exon:2949016-2949192,exon:2949887-2950017	pit_501178,pit_501002,pit_660210,pit_660018,pit_501210,pit_711010,pit_711012,pit_603222,pit_660214,pit_612078,pit_601094,pit_L6064020,pit_L6053754,pit_501176,pit_712004,pit_708032,pit_711032	4,6,4,10,5,8,10,5,11,11,5,3,8,7,3,6,2	6.27582e+59	ATRX
chi_circ_0042066	NW_017189516.1	2949015	2950017	-	1002	308	gene-ATRX;		exon:2949016-2949192,exon:2949887-2950017	pit_501178,pit_501002,pit_660210,pit_660018,pit_501210,pit_711010,pit_711012,pit_603222,pit_706612,pit_660214,pit_612078,pit_601078,pit_L6064020,pit_L6053754,pit_501176,pit_601128,pit_712004,pit_708032,pit_711032	4,3,4,11,9,18,12,6,9,20,13,7,5,4,11,4,4,9,8	4.09344e+61	ATRX
chi_circ_0042067	NW_017189516.1	2949015	2963720	-	14705	381	gene-ATRX;		exon:2949016-2949192,exon:2949887-2950017,exon:2963648-2963720	pit_501178,pit_501002,pit_660210,pit_660018,pit_501210,pit_711010,pit_711012,pit_603222,pit_706612,pit_660214,pit_612078,pit_601094,pit_601078,pit_L6064020,pit_L6053754,pit_501176,pit_601128,pit_712004,pit_708032,pit_711032	35,41,15,71,25,87,70,58,17,56,63,22,43,40,55,45,74,29,51,55	3.58294e+59	ATRX
chi_circ_0042069	NW_017189516.1	2949015	2982214	-	33199	542	gene-ATRX;		exon:2949016-2949192,exon:2949887-2950017,exon:2980230-2980354,exon:2981234-2981286,exon:2982159-2982214	pit_501178,pit_501002,pit_660210,pit_660018,pit_501210,pit_711010,pit_711012,pit_603222,pit_706612,pit_660214,pit_612078,pit_601078,pit_L6064020,pit_L6053754,pit_601128,pit_712004,pit_708032,pit_711032	7,7,4,18,3,11,4,4,6,10,22,5,9,4,13,3,6,12	4.3338e+53	ATRX
chi_circ_0042070	NW_017189516.1	2949015	3004438	-	55423	169	gene-ATRX;		exon:2982159-2982214,exon:3004326-3004438	pit_501178,pit_501002,pit_660210,pit_660018,pit_501210,pit_711010,pit_711012,pit_603222,pit_706612,pit_660214,pit_612078,pit_601094,pit_601078,pit_L6064020,pit_L6053754,pit_501176,pit_601128,pit_712004,pit_708032,pit_711032	10,10,5,24,6,17,18,7,11,7,13,11,11,6,13,5,12,13,12,7	4.24362e+59	ATRX
chi_circ_0009875	NC_030812.1	115017044	115041174	+	24130	535	gene-ATXN10;	5	exon:115017045-115017141,exon:115018862-115019020,exon:115038690-115038798,exon:115041005-115041174	pit_501178,pit_501002,pit_660210,pit_660018,pit_501210,pit_711010,pit_711012,pit_603222,pit_706612,pit_660214,pit_612078,pit_601094,pit_601078,pit_L6064020,pit_L6053754,pit_501176,pit_601128,pit_712004,pit_708032,pit_711032	30,34,18,83,43,43,68,34,53,34,43,27,29,29,54,24,39,27,34,18	5.41499e+65	ATXN10
chi_circ_0009876	NC_030812.1	115017044	115043583	+	26539	558	gene-ATXN10;		intron:115017045-115017141,intron:115018862-115019020,intron:115041005-115041174,intron:115043452-115043583	pit_501178,pit_501002,pit_660210,pit_660018,pit_501210,pit_711010,pit_711012,pit_603222,pit_706612,pit_660214,pit_612078,pit_601094,pit_601078,pit_L6064020,pit_L6053754,pit_501176,pit_601128,pit_712004,pit_708032,pit_711032	18,24,22,73,7,58,34,41,35,38,44,8,28,14,21,14,19,13,25,18	2.45198e+59	ATXN10
chi_circ_0009878	NC_030812.1	115018861	115030697	+	11836	406	gene-ATXN10;		exon:115018862-115019020,exon:115021595-115021675,exon:115030532-115030697	pit_501178,pit_501002,pit_660210,pit_660018,pit_501210,pit_711010,pit_711012,pit_603222,pit_706612,pit_660214,pit_612078,pit_601094,pit_601078,pit_L6064020,pit_L6053754,pit_501176,pit_601128,pit_712004,pit_708032,pit_711032	14,13,10,11,4,7,2,18,10,13,21,14,2,13,21,8,23,20,8,14	4.47378e+61	ATXN10
chi_circ_0009880	NC_030812.1	115018861	115043583	+	24722	372	gene-ATXN10;		intron:115018862-115019020,intron:115021595-115021675,intron:115043452-115043583	pit_501178,pit_501002,pit_660210,pit_660018,pit_501210,pit_711010,pit_711012,pit_603222,pit_706612,pit_660214,pit_612078,pit_601094,pit_601078,pit_L6064020,pit_L6053754,pit_501176,pit_601128,pit_712004,pit_708032,pit_711032	4,7,6,21,7,17,16,25,6,14,19,5,12,4,15,7,4,6,8,10	2.31189e+59	ATXN10
chi_circ_0009886	NC_030812.1	115030531	115041174	+	10643	445	gene-ATXN10;		exon:115030532-115030697,exon:115038690-115038798,exon:115041005-115041174	pit_501178,pit_501002,pit_660210,pit_660018,pit_501210,pit_711010,pit_711012,pit_603222,pit_706612,pit_660214,pit_612078,pit_601094,pit_601078,pit_L6064020,pit_L6053754,pit_501176,pit_601128,pit_712004,pit_711032	11,9,11,33,8,23,10,18,14,17,34,9,4,23,23,23,16,11,10	5.76523e+63	ATXN10
chi_circ_0030669	NC_030824.1	15987635	15990086	+	2451	354	gene-ATXN2;	2	exon:15987636-15987672,exon:15988772-15988865,exon:15989304-15989375,exon:15989936-15990086	pit_501178,pit_501002,pit_660210,pit_660018,pit_501210,pit_711010,pit_711012,pit_603222,pit_706612,pit_660214,pit_612078,pit_601094,pit_601078,pit_L6064020,pit_L6053754,pit_501176,pit_601128,pit_712004,pit_708032,pit_711032	5.73449e+63	1.46151e+59	ATXN2
chi_circ_0030669	NC_030824.1	15987637	15990086	+	2451	354	gene-ATXN2;		exon:15987636-15987672,exon:15988772-15988865,exon:15989304-15989375,exon:15989936-15990086	pit_501178,pit_501002,pit_660210,pit_660018,pit_501210,pit_711010,pit_711012,pit_603222,pit_706612,pit_660214,pit_612078,pit_601094,pit_601078,pit_L6064020,pit_L6053754,pit_501176,pit_601128,pit_712004,pit_708032,pit_711032	5.73449e+63	1.46151e+59	ATXN2
chi_circ_0036451	NC_030829.1	37547936	37548540	-	604	378	gene-ATXN7;	1	exon:37547937-37548005,exon:37548232-37548540	pit_501178,pit_501002,pit_501210,pit_711010,pit_711012,pit_603222,pit_601094,pit_601078,pit_L6064020,pit_L6053754,pit_501176,pit_601128,pit_712004,pit_708032,pit_711032	10,9,9,8,15,15,8,10,7,5,13,13,3,4,5	44,27,63,53,74,81,40,51,51,58,36,24,31,20,34	ATXN7
chi_circ_0017119	NC_030815.1	86441744	86448397	+	6653	287	gene-AUH;	1	exon:86441745-86441932,exon:86447117-86447167,exon:86448350-86448397	pit_501178,pit_501002,pit_660210,pit_660018,pit_711010,pit_711012,pit_603222,pit_706612,pit_660214,pit_612078,pit_601094,pit_601078,pit_L6064020,pit_L6053754,pit_501176,pit_601128,pit_712004,pit_708032,pit_711032	4,17,15,33,36,41,25,15,39,78,4,9,15,11,6,10,17,5,18	2.57304e+56	AUH
chi_circ_0038879	NC_030832.1	30515493	30515706	-	213	213	gene-AUTS2;	1	exon:30515494-30515706	pit_501178,pit_501002,pit_660210,pit_660018,pit_501210,pit_711010,pit_711012,pit_603222,pit_706612,pit_660214,pit_612078,pit_601094,pit_601078,pit_L6064020,pit_501176,pit_601128,pit_712004,pit_708032,pit_711032	2,4,5,17,4,20,17,10,2,14,21,6,5,2,6,3,10,10,6	40,38,102,68,49,57,100,77,73,80,44,85,41,30,32,53,24,38,46	AUTS2
chi_circ_0008725	NC_030811.1	56243025	56253826	+	10801	516	gene-AVL9;	2	exon:56243026-56243146,exon:56244824-56244909,exon:56248037-56248108,exon:56250691-56250780,exon:56251454-56251520,exon:56252576-56252616,exon:56253788-56253826	pit_501178,pit_501002,pit_660210,pit_660018,pit_501210,pit_711010,pit_711012,pit_603222,pit_706612,pit_660214,pit_612078,pit_601094,pit_601078,pit_L6064020,pit_L6053754,pit_501176,pit_601128,pit_712004,pit_708032,pit_711032	6,8,18,54,14,22,29,21,12,24,44,8,8,10,9,5,4,4,9,7	3.1028e+59	AVL9
chi_circ_0008729	NC_030811.1	56248036	56270351	+	22315	643	gene-AVL9;		exon:56248037-56248108,exon:56250691-56250780,exon:56251454-56251520,exon:56252576-56252616,exon:56253788-56253826,exon:56267787-56268002,exon:56270234-56270351	pit_501178,pit_501002,pit_660210,pit_660018,pit_501210,pit_711010,pit_711012,pit_603222,pit_706612,pit_660214,pit_601094,pit_601078,pit_L6064020,pit_L6053754,pit_501176,pit_601128,pit_712004,pit_708032,pit_711032	20,22,27,31,13,23,19,9,4,22,4,9,22,8,11,16,12,14,12	2.11206e+56	AVL9
chi_circ_0030197	NC_030823.1	59287356	59302324	+	14968	649	gene-AXDND1;	1	exon:59287357-59287413,exon:59288855-59288957,exon:59290173-59290294,exon:59294307-59294447,exon:59295120-59295224,exon:59302204-59302324	pit_501178,pit_501002,pit_660210,pit_660018,pit_501210,pit_711010,pit_711012,pit_603222,pit_706612,pit_660214,pit_612078,pit_601094,pit_601078,pit_L6064020,pit_L6053754,pit_501176,pit_601128,pit_712004,pit_708032,pit_711032	35,67,59,125,33,66,44,45,41,67,106,52,21,18,57,21,43,18,42,27	2,10,5,1,1,3,4,4,3,4,3,3,1,2,2,3,3,1,7,2	AXDND1
chi_circ_0041167	NC_030835.1	37131515	37150674	+	19159	539	gene-B3GALNT2;	1	exon:37131516-37131663,exon:37137703-37137803,exon:37142168-37142361,exon:37150579-37150674	pit_501178,pit_501002,pit_660210,pit_660018,pit_501210,pit_711010,pit_711012,pit_603222,pit_706612,pit_660214,pit_612078,pit_601094,pit_601078,pit_L6064020,pit_L6053754,pit_501176,pit_601128,pit_712004,pit_708032,pit_711032	61,43,17,83,59,71,78,95,33,36,58,50,47,71,57,56,62,40,49,41	80,97,167,231,111,154,227,193,133,132,180,57,112,134,88,104,111,140,159,102	B3GALNT2
chi_circ_0001839	NC_030808.1	63733036	63747883	-	14847	228	gene-B4GALT4;	1	exon:63733037-63733141,exon:63735554-63735676	pit_501178,pit_501002,pit_660210,pit_660018,pit_501210,pit_711010,pit_711012,pit_603222,pit_706612,pit_660214,pit_612078,pit_601094,pit_601078,pit_L6064020,pit_L6053754,pit_501176,pit_601128,pit_712004,pit_708032,pit_711032	6,6,11,11,8,14,17,7,5,9,9,5,8,9,28,2,8,4,3,8	122,124,66,122,104,65,168,150,87,89,71,83,91,111,134,144,100,139,77,153	B4GALT4
chi_circ_0037759	NC_030831.1	25784564	25813655	+	29091	356	gene-B4GALT6;	2	exon:25784565-25784681,exon:25794659-25794772,exon:25813531-25813655	pit_501178,pit_660018,pit_711010,pit_711012,pit_603222,pit_706612,pit_660214,pit_601078,pit_L6053754	3,5,2,3,5,7,4,2,2	83,152,172,146,168,179,249,65,69	B4GALT6
chi_circ_0037760	NC_030831.1	25784564	25819189	+	34625	359	gene-B4GALT6;		exon:25784565-25784681,exon:25813531-25813655,exon:25819073-25819189	pit_501178,pit_501002,pit_660210,pit_660018,pit_501210,pit_711010,pit_711012,pit_603222,pit_706612,pit_660214,pit_612078,pit_601094,pit_601078,pit_L6064020,pit_L6053754,pit_501176,pit_601128,pit_712004,pit_708032	23,20,13,33,7,43,31,28,23,43,23,22,7,10,24,5,6,7,18	86,78,114,113,90,142,111,137,135,210,117,105,61,57,71,33,62,66,93	B4GALT6
chi_circ_0013799	NC_030814.1	102948298	102948693	+	395	217	gene-BABAM1;	1	exon:102948299-102948428,exon:102948607-102948693	pit_501178,pit_501002,pit_660210,pit_660018,pit_501210,pit_711010,pit_711012,pit_603222,pit_706612,pit_660214,pit_612078,pit_601094,pit_601078,pit_L6064020,pit_L6053754,pit_501176,pit_601128,pit_712004,pit_708032,pit_711032	13,4,64,67,21,110,51,76,55,53,48,8,4,33,9,22,42,16,68,9	1.71215e+59	BABAM1
chi_circ_0033460	NC_030826.1	50967440	50968752	-	1312	272	gene-BAIAP2;	1	exon:50967441-50967578,exon:50968131-50968202,exon:50968691-50968752	pit_501178,pit_501002,pit_660210,pit_660018,pit_501210,pit_711010,pit_711012,pit_603222,pit_706612,pit_660214,pit_612078,pit_601094,pit_601078,pit_L6064020,pit_L6053754,pit_601128,pit_712004,pit_708032,pit_711032	10,4,10,17,3,10,11,7,8,14,16,6,5,11,3,5,4,12,6	1.44201e+56	BAIAP2
chi_circ_0031713	NC_030825.1	14802650	14808966	+	6316	231	gene-BANP;	2	exon:14802651-14802789,exon:14806378-14806469	pit_501178,pit_501002,pit_660210,pit_660018,pit_501210,pit_711010,pit_711012,pit_603222,pit_706612,pit_660214,pit_612078,pit_601094,pit_601078,pit_L6064020,pit_L6053754,pit_501176,pit_601128,pit_708032,pit_711032	16,15,3,62,7,24,23,12,20,14,28,4,5,19,12,6,13,7,5	88,50,84,149,134,150,156,154,114,149,85,73,111,60,122,59,105,101,76	BANP
chi_circ_0031714	NC_030825.1	14802650	14821504	+	18854	407	gene-BANP;		exon:14802651-14802789,exon:14806378-14806469,exon:14821329-14821504	pit_501178,pit_501002,pit_660210,pit_660018,pit_501210,pit_711010,pit_711012,pit_603222,pit_706612,pit_660214,pit_612078,pit_601094,pit_601078,pit_L6064020,pit_L6053754,pit_501176,pit_601128,pit_712004,pit_708032,pit_711032	10,2,6,49,16,22,22,21,17,17,27,5,7,20,4,9,10,11,21,13	74,44,70,125,134,116,139,160,89,129,70,72,111,58,129,58,114,60,111,70	BANP
chi_circ_0038961	NC_030832.1	33509218	33512744	+	3526	478	gene-BAZ1B;	2	exon:33509219-33509357,exon:33510137-33510270,exon:33511834-33511939,exon:33512646-33512744	pit_501178,pit_501002,pit_660210,pit_660018,pit_501210,pit_711010,pit_711012,pit_603222,pit_706612,pit_660214,pit_612078,pit_601094,pit_601078,pit_L6064020,pit_L6053754,pit_501176,pit_601128,pit_712004,pit_708032,pit_711032	8,8,17,26,8,23,11,6,12,37,35,4,13,18,15,6,7,7,7,15	1.41117e+59	BAZ1B
chi_circ_0038962	NC_030832.1	33509218	33515942	+	6724	562	gene-BAZ1B;		exon:33509219-33509357,exon:33510137-33510270,exon:33511834-33511939,exon:33515760-33515942	pit_501178,pit_501002,pit_660210,pit_660018,pit_501210,pit_711010,pit_711012,pit_603222,pit_706612,pit_660214,pit_612078,pit_601094,pit_601078,pit_L6053754,pit_501176,pit_601128,pit_712004,pit_708032,pit_711032	7,4,5,5,3,6,11,5,15,10,6,4,5,5,4,7,8,2,8	1.55144e+56	BAZ1B
chi_circ_0005042	NC_030809.1	99140410	99149948	-	9538	144	gene-BAZ2B;	8	exon:99140411-99140554	pit_501002,pit_660210,pit_660018,pit_501210,pit_711010,pit_711012,pit_603222,pit_706612,pit_660214,pit_612078,pit_601078,pit_L6053754,pit_601128	2,4,7,5,9,5,4,5,7,3,4,4,5	1.75685e+38	BAZ2B
chi_circ_0005047	NC_030809.1	99153641	99207329	-	53688	207	gene-BAZ2B;		exon:99184064-99184204,exon:99207264-99207329	pit_501178,pit_501002,pit_660210,pit_660018,pit_501210,pit_711010,pit_711012,pit_603222,pit_706612,pit_660214,pit_612078,pit_601094,pit_601078,pit_L6064020,pit_L6053754,pit_601128,pit_708032,pit_711032	3,6,5,9,6,11,6,9,2,10,8,4,3,5,4,3,4,4	2.27207e+53	BAZ2B
chi_circ_0005064	NC_030809.1	99207263	99223601	-	16338	508	gene-BAZ2B;		exon:99207264-99207329,exon:99208567-99208593,exon:99208813-99208857,exon:99211170-99211235,exon:99217326-99217418,exon:99223391-99223601	pit_501178,pit_501002,pit_660210,pit_660018,pit_501210,pit_711010,pit_711012,pit_603222,pit_706612,pit_660214,pit_612078,pit_601094,pit_601078,pit_L6064020,pit_L6053754,pit_501176,pit_601128,pit_712004,pit_708032,pit_711032	19,16,4,24,22,38,49,28,9,32,16,11,16,32,30,26,40,18,28,7	2.0918e+59	BAZ2B
chi_circ_0005068	NC_030809.1	99211169	99223601	-	12432	405	gene-BAZ2B;		exon:99211170-99211235,exon:99213368-99213433,exon:99217149-99217210,exon:99223391-99223601	pit_501178,pit_660210,pit_660018,pit_501210,pit_711010,pit_711012,pit_603222,pit_706612,pit_660214,pit_612078,pit_601094,pit_601078,pit_L6053754,pit_501176,pit_601128,pit_708032,pit_711032	5,5,15,6,7,14,3,11,18,15,3,3,5,4,3,2,6	2.09565e+50	BAZ2B
chi_circ_0005071	NC_030809.1	99217148	99223601	-	6453	366	gene-BAZ2B;		exon:99217149-99217210,exon:99217326-99217418,exon:99223391-99223601	pit_501178,pit_501002,pit_660210,pit_660018,pit_501210,pit_711010,pit_711012,pit_603222,pit_660214,pit_612078,pit_601094,pit_601078,pit_L6064020,pit_L6053754,pit_501176,pit_601128,pit_712004,pit_708032,pit_711032	6,7,12,8,8,12,13,12,15,23,3,6,6,3,11,9,4,7,14	2.63219e+56	BAZ2B
chi_circ_0005076	NC_030809.1	99258339	99264275	-	5936	551	gene-BAZ2B;		exon:99258340-99258533,exon:99259666-99259833,exon:99264087-99264275	pit_501178,pit_501002,pit_660210,pit_660018,pit_501210,pit_711010,pit_711012,pit_603222,pit_706612,pit_660214,pit_612078,pit_601094,pit_601078,pit_L6053754,pit_501176,pit_601128,pit_712004,pit_708032,pit_711032	29,19,33,80,25,56,49,49,57,43,61,17,32,53,26,47,26,25,52	3.82296e+56	BAZ2B
chi_circ_0005077	NC_030809.1	99258339	99286969	-	28630	692	gene-BAZ2B;		exon:99258340-99258533,exon:99259666-99259827,exon:99264087-99264275,exon:99286823-99286969	pit_501178,pit_501002,pit_660210,pit_660018,pit_501210,pit_711010,pit_711012,pit_603222,pit_706612,pit_660214,pit_612078,pit_601094,pit_601078,pit_L6064020,pit_L6053754,pit_501176,pit_601128,pit_712004,pit_708032,pit_711032	48,34,76,84,33,103,84,76,68,92,119,41,39,49,72,43,41,37,49,23	4.93384e+62	BAZ2B
chi_circ_0005078	NC_030809.1	99258339	99295485	-	37146	491	gene-BAZ2B;		exon:99258340-99258533,exon:99259666-99259833,exon:99295357-99295485	pit_501178,pit_501002,pit_660210,pit_660018,pit_501210,pit_711010,pit_711012,pit_603222,pit_706612,pit_660214,pit_612078,pit_601094,pit_601078,pit_L6053754,pit_501176,pit_601128,pit_712004,pit_708032,pit_711032	12,8,34,34,9,25,16,49,40,30,40,23,13,19,13,9,14,27,13	2.31166e+56	BAZ2B
chi_circ_0012486	NC_030813.1	3734569	3736739	+	2170	321	gene-BBS7;	1	exon:3734570-3734642,exon:3735064-3735180,exon:3736609-3736739	pit_501178,pit_501002,pit_660210,pit_660018,pit_501210,pit_711010,pit_711012,pit_603222,pit_706612,pit_660214,pit_612078,pit_601078,pit_L6064020,pit_L6053754,pit_501176,pit_601128,pit_712004,pit_708032,pit_711032	3,7,10,13,2,4,10,13,8,9,12,10,5,4,2,3,3,4,7	2.27247e+56	BBS7
chi_circ_0008746	NC_030811.1	56520025	56541237	+	21212	453	gene-BBS9;	12	exon:56520026-56520148,exon:56529583-56529733,exon:56532665-56532729,exon:56541124-56541237	pit_501178,pit_501002,pit_660210,pit_660018,pit_501210,pit_711010,pit_711012,pit_603222,pit_706612,pit_660214,pit_612078,pit_601094,pit_601078,pit_L6064020,pit_L6053754,pit_501176,pit_601128,pit_712004,pit_708032,pit_711032	7,10,10,20,10,19,19,8,10,14,8,5,21,8,13,11,15,6,11,10	30,19,92,83,70,86,65,113,74,61,75,94,73,75,92,44,59,58,56,47	BBS9
chi_circ_0008748	NC_030811.1	56529582	56541237	+	11655	330	gene-BBS9;		exon:56529583-56529733,exon:56532665-56532729,exon:56541124-56541237	pit_501178,pit_501002,pit_660018,pit_501210,pit_711010,pit_711012,pit_601094,pit_601078,pit_L6064020,pit_L6053754,pit_501176,pit_601128,pit_712004,pit_708032,pit_711032	2,5,3,11,7,3,4,8,4,2,4,7,6,4,2	33,20,69,68,60,60,70,63,80,79,59,60,58,52,56	BBS9
chi_circ_0008756	NC_030811.1	56703778	56732640	+	28862	259	gene-BBS9;		exon:56703779-56703960,exon:56709545-56709621	pit_501178,pit_501002,pit_660210,pit_660018,pit_501210,pit_711010,pit_711012,pit_603222,pit_706612,pit_660214,pit_612078,pit_601078,pit_L6064020,pit_L6053754,pit_501176,pit_601128,pit_711032	7,2,6,10,7,8,12,6,6,10,8,9,8,8,4,4,5	58,76,78,153,109,120,119,107,105,85,90,109,99,131,61,81,74	BBS9
chi_circ_0008758	NC_030811.1	56703778	56765980	+	62202	335	gene-BBS9;		exon:56703779-56703960,exon:56765828-56765980	pit_501178,pit_501002,pit_660210,pit_660018,pit_501210,pit_711010,pit_711012,pit_603222,pit_660214,pit_612078,pit_601078,pit_L6064020,pit_L6053754,pit_501176,pit_601128,pit_712004,pit_708032,pit_711032	5,4,2,11,5,5,7,2,4,11,8,4,4,5,6,2,7,7	43,43,61,155,95,110,103,131,74,89,84,98,115,52,76,74,57,56	BBS9
chi_circ_0008760	NC_030811.1	56709544	56732640	+	23096	321	gene-BBS9;		exon:56709545-56709621,exon:56722171-56722273,exon:56732500-56732640	pit_501178,pit_501002,pit_660210,pit_660018,pit_501210,pit_711010,pit_711012,pit_706612,pit_660214,pit_612078,pit_601094,pit_601078,pit_L6064020,pit_L6053754,pit_501176,pit_601128	2,10,2,9,2,7,8,2,8,5,6,5,3,11,3,3	72,80,81,191,116,142,139,149,109,124,137,117,115,127,64,90	BBS9
chi_circ_0008762	NC_030811.1	56709544	56765980	+	56436	387	gene-BBS9;		exon:56709545-56709621,exon:56713108-56713161,exon:56722171-56722273,exon:56765828-56765980	pit_501178,pit_501002,pit_660210,pit_660018,pit_501210,pit_711010,pit_711012,pit_603222,pit_660214,pit_612078,pit_601094,pit_601078,pit_L6064020,pit_L6053754,pit_501176,pit_601128,pit_711032	3,13,4,20,7,7,8,9,8,2,11,8,5,7,6,7,5	57,47,64,193,102,132,123,152,98,123,123,92,114,111,55,87,74	BBS9
chi_circ_0008763	NC_030811.1	56713107	56732640	+	19533	262	gene-BBS9;		exon:56713108-56713161,exon:56722171-56722273,exon:56725380-56725484	pit_501178,pit_501002,pit_660210,pit_660018,pit_501210,pit_711010,pit_711012,pit_603222,pit_706612,pit_660214,pit_612078,pit_601094,pit_601078,pit_L6064020,pit_L6053754,pit_501176,pit_601128,pit_712004,pit_708032,pit_711032	27,44,29,90,28,56,57,55,51,47,72,19,52,44,42,35,43,17,29,33	74,101,137,242,130,139,157,157,187,137,144,142,126,128,160,77,103,111,100,95	BBS9
chi_circ_0008765	NC_030811.1	56713107	56765980	+	52873	207	gene-BBS9;		exon:56713108-56713161,exon:56765828-56765980	pit_501178,pit_501002,pit_660210,pit_660018,pit_501210,pit_711010,pit_711012,pit_603222,pit_706612,pit_660214,pit_601094,pit_601078,pit_L6053754,pit_501176,pit_601128,pit_712004,pit_708032	6,3,3,6,6,9,9,8,6,16,7,3,9,5,2,2,2	59,68,121,244,116,129,142,181,162,126,128,104,144,68,101,106,71	BBS9
chi_circ_0008766	NC_030811.1	56722170	56732640	+	10470	208	gene-BBS9;		exon:56722171-56722273,exon:56725380-56725484	pit_501178,pit_501002,pit_660210,pit_660018,pit_501210,pit_711010,pit_711012,pit_603222,pit_706612,pit_660214,pit_612078,pit_601094,pit_601078,pit_L6064020,pit_L6053754,pit_501176,pit_601128,pit_712004,pit_708032,pit_711032	13,5,10,15,5,15,14,12,8,7,16,3,10,2,18,5,9,13,14,8	9.71202e+58	BBS9
chi_circ_0008767	NC_030811.1	56722170	56742330	+	20160	342	gene-BBS9;		exon:56722171-56722273,exon:56725380-56725484,exon:56739902-56739939,exon:56742235-56742330	pit_501178,pit_501002,pit_660210,pit_660018,pit_501210,pit_711010,pit_711012,pit_603222,pit_706612,pit_660214,pit_612078,pit_601094,pit_601078,pit_L6064020,pit_L6053754,pit_501176,pit_601128,pit_712004,pit_708032,pit_711032	6,24,10,31,10,24,22,17,4,11,19,13,5,18,18,13,4,11,8,10	1.12137e+59	BBS9
chi_circ_0008772	NC_030811.1	56739901	56765980	+	26079	460	gene-BBS9;		intron:56739902-56739939,intron:56742235-56742330,intron:56756746-56756918,intron:56765828-56765980	pit_501178,pit_501002,pit_660210,pit_660018,pit_501210,pit_711010,pit_711012,pit_603222,pit_660214,pit_612078,pit_L6064020,pit_L6053754,pit_501176,pit_601128,pit_712004,pit_708032,pit_711032	3,2,2,2,6,2,7,7,5,3,2,7,8,9,5,10,9	36,26,43,124,56,69,76,108,62,63,72,78,40,52,57,30,42	BBS9
chi_circ_0008775	NC_030811.1	56742234	56765980	+	23746	422	gene-BBS9;		exon:56742235-56742330,exon:56756746-56756918,exon:56765828-56765980	pit_501178,pit_501002,pit_660210,pit_660018,pit_501210,pit_711010,pit_711012,pit_603222,pit_706612,pit_660214,pit_612078,pit_601094,pit_601078,pit_L6064020,pit_L6053754,pit_501176,pit_601128,pit_712004,pit_708032,pit_711032	19,27,11,16,20,26,27,18,3,15,13,6,31,41,24,21,37,13,21,21	66,70,99,211,106,135,147,188,97,117,125,150,121,122,146,79,90,99,95,85	BBS9
chi_circ_0001613	NC_030808.1	52230200	52236204	+	6004	414	gene-BBX;	2	exon:52230201-52230371,exon:52235962-52236204	pit_501178,pit_501002,pit_660210,pit_660018,pit_501210,pit_711010,pit_711012,pit_603222,pit_706612,pit_660214,pit_612078,pit_601094,pit_601078,pit_L6064020,pit_L6053754,pit_501176,pit_601128,pit_712004,pit_708032,pit_711032	12,14,6,28,16,29,15,19,16,22,14,7,18,35,31,15,13,6,13,12	7.33683e+68	BBX
chi_circ_0001615	NC_030808.1	52230200	52249937	+	19737	438	gene-BBX;		exon:52230201-52230371,exon:52246008-52246206,exon:52249870-52249937	pit_501178,pit_501002,pit_660210,pit_660018,pit_501210,pit_711010,pit_711012,pit_603222,pit_706612,pit_660214,pit_612078,pit_601094,pit_601078,pit_L6064020,pit_L6053754,pit_501176,pit_601128,pit_712004,pit_708032,pit_711032	14,3,16,30,13,31,16,13,9,22,33,7,13,7,25,13,5,6,9,4	5.7861e+66	BBX
chi_circ_0032520	NC_030826.1	11747121	11769105	-	21984	426	gene-BCAS3;	4	exon:11747122-11747215,exon:11758358-11758528,exon:11765580-11765663,exon:11769029-11769105	pit_501178,pit_501002,pit_660210,pit_660018,pit_501210,pit_711010,pit_711012,pit_603222,pit_706612,pit_660214,pit_612078,pit_601094,pit_601078,pit_L6064020,pit_L6053754,pit_501176,pit_601128,pit_712004,pit_708032,pit_711032	8,16,11,21,9,35,19,15,9,27,10,7,21,12,13,14,11,18,12,10	101,88,150,205,155,169,158,217,142,150,123,189,107,105,166,90,85,107,106,103	BCAS3
chi_circ_0032521	NC_030826.1	11747121	11784468	-	37347	534	gene-BCAS3;		exon:11747122-11747215,exon:11758358-11758528,exon:11765580-11765663,exon:11783554-11783630,exon:11784361-11784468	pit_501002,pit_660210,pit_660018,pit_501210,pit_711010,pit_711012,pit_603222,pit_706612,pit_660214,pit_612078,pit_601094,pit_601078,pit_L6064020,pit_L6053754,pit_601128,pit_712004,pit_708032,pit_711032	8,2,17,7,10,10,5,8,11,14,4,6,8,3,7,5,4,6	87,139,173,157,165,142,214,140,132,103,199,109,87,155,73,88,92,86	BCAS3
chi_circ_0032523	NC_030826.1	11758357	11784468	-	26111	363	gene-BCAS3;		exon:11758358-11758528,exon:11765580-11765663,exon:11784361-11784468	pit_501178,pit_660210,pit_660018,pit_501210,pit_711010,pit_711012,pit_603222,pit_706612,pit_660214,pit_612078,pit_L6064020,pit_501176,pit_601128,pit_708032,pit_711032	9,4,6,6,13,9,10,4,2,16,8,2,5,5,2	84,125,190,166,164,158,221,128,125,95,96,85,80,110,82	BCAS3
chi_circ_0032524	NC_030826.1	11765579	11784468	-	18889	346	gene-BCAS3;		exon:11765580-11765663,exon:11769029-11769105,exon:11783554-11783630,exon:11784361-11784468	pit_501178,pit_501002,pit_660210,pit_660018,pit_501210,pit_711010,pit_711012,pit_603222,pit_706612,pit_660214,pit_612078,pit_601094,pit_601078,pit_L6064020,pit_L6053754,pit_501176,pit_601128,pit_712004,pit_708032	33,40,30,48,34,27,59,43,14,34,29,7,21,34,40,18,24,20,31	75,94,125,146,131,122,127,202,83,98,72,117,113,85,147,83,81,107,89	BCAS3
chi_circ_0011555	NC_030812.1	83757429	83763932	+	6503	416	gene-BCAT1;	3	exon:83757430-83757593,exon:83761541-83761649,exon:83763790-83763932	pit_501178,pit_660210,pit_660018,pit_711010,pit_711012,pit_603222,pit_660214,pit_612078,pit_601094,pit_601078,pit_L6064020,pit_L6053754,pit_501176,pit_601128,pit_712004,pit_708032,pit_711032	8,2,5,7,5,6,2,5,7,10,9,4,7,7,3,8,6	2.07229e+50	BCAT1
chi_circ_0011558	NC_030812.1	83763789	83776845	+	13056	445	gene-BCAT1;		exon:83763790-83763932,exon:83769828-83769913,exon:83774247-83774387,exon:83776771-83776845	pit_501178,pit_660018,pit_501210,pit_711010,pit_711012,pit_603222,pit_706612,pit_660214,pit_612078,pit_601094,pit_601078,pit_L6064020,pit_L6053754,pit_501176,pit_601128,pit_708032,pit_711032	9,15,2,10,11,12,12,11,12,9,8,17,4,6,5,5,8	1.80377e+50	BCAT1
chi_circ_0011559	NC_030812.1	83769827	83776845	+	7018	302	gene-BCAT1;		exon:83769828-83769913,exon:83774247-83774387,exon:83776771-83776845	pit_501178,pit_660210,pit_660018,pit_711010,pit_711012,pit_603222,pit_706612,pit_612078,pit_601094,pit_601078,pit_L6064020,pit_L6053754,pit_501176,pit_712004,pit_708032,pit_711032	8,3,14,4,7,4,3,5,2,3,12,4,6,5,8,6	1.99252e+47	BCAT1
chi_circ_0018805	NC_030816.1	7171166	7210598	+	39432	608	gene-BCKDHB;	1	exon:7171167-7171300,exon:7171523-7171678,exon:7174652-7174760,exon:7207135-7207232,exon:7210488-7210598	pit_501178,pit_501002,pit_660018,pit_501210,pit_711010,pit_711012,pit_603222,pit_706612,pit_660214,pit_612078,pit_601094,pit_601078,pit_L6064020,pit_L6053754,pit_501176,pit_601128,pit_712004,pit_708032,pit_711032	6,7,13,6,12,13,12,5,5,12,3,14,30,11,9,14,11,12,21	3.53315e+56	BCKDHB
chi_circ_0009767	NC_030812.1	108032266	108043978	+	11712	265	gene-BCL2L13;	1	exon:108032267-108032374,exon:108035247-108035403	pit_501178,pit_660018,pit_711010,pit_711012,pit_603222,pit_706612,pit_660214,pit_L6064020,pit_L6053754,pit_501176,pit_708032,pit_711032	6,9,5,10,5,4,4,2,5,4,5,6	2.48562e+35	BCL2L13
chi_circ_0033730	NC_030827.1	10034710	10038807	-	4097	356	gene-BDP1;	5	exon:10034711-10034915,exon:10038657-10038807	pit_660210,pit_660018,pit_501210,pit_711010,pit_711012,pit_603222,pit_706612,pit_660214,pit_612078,pit_601094,pit_L6064020,pit_L6053754,pit_501176,pit_601128,pit_712004,pit_708032,pit_711032	12,9,3,8,4,6,11,11,14,8,5,3,3,6,2,2,4	6.32757e+50	BDP1
chi_circ_0033738	NC_030827.1	10049532	10056399	-	6867	859	gene-BDP1;		exon:10049533-10049658,exon:10050270-10050657,exon:10055116-10055252,exon:10056192-10056399	pit_501178,pit_501002,pit_660210,pit_660018,pit_501210,pit_711010,pit_711012,pit_603222,pit_706612,pit_660214,pit_612078,pit_601094,pit_601078,pit_L6064020,pit_L6053754,pit_501176,pit_601128,pit_712004,pit_708032,pit_711032	127,65,140,244,94,246,199,202,199,198,300,85,62,98,140,65,126,87,108,102	2.61234e+59	BDP1
chi_circ_0033750	NC_030827.1	10072272	10090495	-	18223	306	gene-BDP1;		exon:10072273-10072428,exon:10083999-10084053,exon:10090401-10090495	pit_501178,pit_501002,pit_660210,pit_660018,pit_501210,pit_711010,pit_711012,pit_706612,pit_660214,pit_612078,pit_601094,pit_601078,pit_501176,pit_601128,pit_711032	3,4,5,10,10,16,8,2,8,13,2,2,2,3,2	4.34331e+44	BDP1
chi_circ_0033752	NC_030827.1	10072272	10095059	-	22787	496	gene-BDP1;		exon:10072273-10072428,exon:10076637-10076784,exon:10092964-10093095,exon:10095000-10095059	pit_501178,pit_501002,pit_660210,pit_660018,pit_501210,pit_711010,pit_711012,pit_603222,pit_706612,pit_660214,pit_612078,pit_601078,pit_L6064020,pit_L6053754,pit_501176,pit_601128,pit_712004,pit_708032	11,8,10,11,7,25,12,23,9,6,16,7,3,9,11,7,10,15	3.59321e+53	BDP1
chi_circ_0033754	NC_030827.1	10077920	10090495	-	12575	408	gene-BDP1;		exon:10077921-10078184,exon:10082154-10082297	pit_501178,pit_501002,pit_660210,pit_660018,pit_501210,pit_711010,pit_711012,pit_603222,pit_706612,pit_660214,pit_612078,pit_601094,pit_601078,pit_L6064020,pit_L6053754,pit_501176,pit_601128,pit_712004,pit_708032,pit_711032	6,11,20,40,14,22,16,23,26,22,59,20,10,16,27,7,15,12,12,3	3.89279e+59	BDP1
chi_circ_0005680	NC_030810.1	23323659	23329702	-	6043	363	gene-BEND5;	1	exon:23323660-23323873,exon:23329554-23329702	pit_501178,pit_501002,pit_660210,pit_660018,pit_501210,pit_711012,pit_603222,pit_660214,pit_601078,pit_L6053754,pit_501176,pit_601128,pit_712004,pit_708032,pit_711032	2,3,5,10,5,5,6,3,6,3,2,6,3,4,3	1.09123e+44	BEND5
chi_circ_0025679	NC_030820.1	27487873	27506618	-	18745	526	gene-BEND7;	1	exon:27487874-27488099,exon:27506319-27506618	pit_501178,pit_501002,pit_660210,pit_660018,pit_501210,pit_711010,pit_711012,pit_603222,pit_706612,pit_660214,pit_612078,pit_601094,pit_601078,pit_L6064020,pit_L6053754,pit_501176,pit_601128,pit_712004,pit_708032,pit_711032	11,7,6,25,11,33,41,11,18,19,30,17,18,25,11,6,37,12,16,26	36,37,40,61,70,52,71,82,50,27,33,88,44,52,75,42,41,38,46,29	BEND7
chi_circ_0040958	NC_030835.1	31223604	31234521	-	10917	352	gene-BICC1;	1	exon:31223605-31223761,exon:31233958-31234112,exon:31234482-31234521	pit_501178,pit_501002,pit_660210,pit_660018,pit_501210,pit_711010,pit_711012,pit_603222,pit_706612,pit_660214,pit_612078,pit_601094,pit_L6064020,pit_L6053754,pit_501176,pit_601128,pit_712004,pit_708032,pit_711032	4,3,14,18,11,8,26,6,9,9,10,6,11,14,9,6,3,17,2	16,9,59,49,36,34,50,59,39,41,51,22,34,41,21,34,24,33,29	BICC1
chi_circ_0011296	NC_030812.1	76092683	76101236	-	8553	208	gene-BICD1;	2	exon:76092684-76092891	pit_501178,pit_501002,pit_660210,pit_660018,pit_501210,pit_711012,pit_660214,pit_612078,pit_601078,pit_601128,pit_708032,pit_711032	4,9,9,2,5,7,9,10,17,3,2,4	34,52,55,66,85,61,55,57,39,36,28,44	BICD1
chi_circ_0011297	NC_030812.1	76096087	76101236	-	5149	152	gene-BICD1;		exon:76096088-76096239	pit_501178,pit_501002,pit_660210,pit_660018,pit_501210,pit_711010,pit_711012,pit_603222,pit_706612,pit_660214,pit_612078,pit_601094,pit_601078,pit_L6064020,pit_L6053754,pit_501176,pit_601128,pit_712004,pit_708032,pit_711032	11,12,13,34,4,10,16,18,13,19,33,4,15,8,8,8,14,5,11,13	44,31,94,110,95,90,70,141,99,106,72,133,47,42,34,61,40,67,30,45	BICD1
chi_circ_0031637	NC_030824.1	8661506	8668263	-	6757	350	gene-BICDL1;	1	exon:8661507-8661637,exon:8668045-8668263	pit_501178,pit_501002,pit_660210,pit_660018,pit_501210,pit_711010,pit_711012,pit_603222,pit_706612,pit_660214,pit_612078,pit_601094,pit_601078,pit_L6064020,pit_L6053754,pit_501176,pit_601128,pit_712004,pit_708032,pit_711032	5,13,6,17,9,14,8,7,7,18,17,11,2,9,5,11,10,3,9,4	2.31323e+59	BICDL1
chi_circ_0021809	NC_030818.1	14841628	14862366	+	20738	763	gene-BIRC6;	1	exon:14841629-14841810,exon:14843734-14843871,exon:14857284-14857506,exon:14857588-14857748,exon:14862308-14862366	pit_501178,pit_501002,pit_660210,pit_660018,pit_501210,pit_711010,pit_711012,pit_603222,pit_706612,pit_660214,pit_612078,pit_601094,pit_601078,pit_L6064020,pit_L6053754,pit_501176,pit_601128,pit_712004,pit_708032,pit_711032	12,6,33,58,32,46,55,44,14,25,40,27,30,33,30,23,34,19,19,27	1.98161e+59	BIRC6
chi_circ_0024680	NC_030819.1	7233461	7241725	-	8264	333	gene-BIVM;	1	exon:7233462-7233594,exon:7241308-7241402,exon:7241621-7241725	pit_501178,pit_501002,pit_660210,pit_660018,pit_501210,pit_711010,pit_711012,pit_603222,pit_706612,pit_660214,pit_612078,pit_601094,pit_601078,pit_L6064020,pit_L6053754,pit_501176,pit_601128,pit_712004,pit_708032,pit_711032	17,17,9,25,11,25,22,29,18,31,23,11,30,22,16,10,22,20,13,26	1.45185e+59	BIVM
chi_circ_0013670	NC_030813.1	94050543	94082130	+	31587	360	gene-BMP2K;	2	exon:94050544-94050662,exon:94077798-94077877,exon:94081970-94082130	pit_501178,pit_501002,pit_660210,pit_660018,pit_501210,pit_711010,pit_711012,pit_603222,pit_706612,pit_660214,pit_612078,pit_601094,pit_601078,pit_L6064020,pit_L6053754,pit_501176,pit_601128,pit_712004,pit_708032,pit_711032	10,4,3,8,7,9,30,13,10,14,8,8,11,8,7,11,6,11,8,8	26,28,65,127,107,120,124,127,87,134,80,71,46,107,83,58,79,75,81,79	BMP2K
chi_circ_0013674	NC_030813.1	94068480	94077877	+	9397	317	gene-BMP2K;		exon:94068481-94068613,exon:94074879-94074982,exon:94077798-94077877	pit_660018,pit_501210,pit_711010,pit_711012,pit_603222,pit_706612,pit_660214,pit_612078,pit_L6064020,pit_L6053754,pit_501176,pit_712004,pit_708032,pit_711032	11,2,12,7,13,7,7,5,10,4,4,2,8,11	309,135,269,238,250,195,247,220,110,96,88,71,86,115	BMP2K
chi_circ_0041288	NC_030835.1	4197352	4203791	-	6439	220	gene-BMPR1A;	2	exon:4203572-4203791	pit_660210,pit_501210,pit_711010,pit_711012,pit_603222,pit_706612,pit_660214,pit_612078,pit_L6064020,pit_501176,pit_711032	3,3,5,6,8,4,4,4,7,2,5	6.66455e+32	BMPR1A
chi_circ_0041289	NC_030835.1	4197352	4230559	-	33207	218	gene-BMPR1A;		exon:4197353-4197455,exon:4230445-4230559	pit_501178,pit_660210,pit_660018,pit_501210,pit_711012,pit_706612,pit_660214,pit_612078,pit_601078,pit_L6064020,pit_L6053754,pit_501176,pit_601128,pit_712004,pit_708032,pit_711032	5,4,7,5,10,3,2,6,6,7,4,8,3,6,10,4	4.85572e+48	BMPR1A
chi_circ_0040987	NC_030835.1	32292536	32295380	-	2844	333	gene-BMS1;	1	exon:32292537-32292713,exon:32293364-32293437,exon:32295299-32295380	pit_501178,pit_501002,pit_660210,pit_660018,pit_501210,pit_711010,pit_711012,pit_603222,pit_706612,pit_660214,pit_612078,pit_601094,pit_601078,pit_L6064020,pit_L6053754,pit_501176,pit_601128,pit_712004,pit_708032,pit_711032	24,17,43,64,21,31,31,38,30,65,93,12,33,29,12,30,51,26,23,42	2.22227e+59	BMS1
chi_circ_0008874	NC_030811.1	64702016	64716666	-	14650	402	gene-BMT2;	1	exon:64702017-64702187,exon:64712536-64712624,exon:64716525-64716666	pit_501178,pit_501002,pit_660210,pit_660018,pit_501210,pit_711010,pit_711012,pit_603222,pit_706612,pit_660214,pit_612078,pit_601094,pit_601078,pit_L6064020,pit_L6053754,pit_501176,pit_601128,pit_712004,pit_708032,pit_711032	41,35,53,101,24,52,55,60,48,47,68,19,18,52,37,36,49,41,43,29	2.53322e+59	BMT2
chi_circ_0016723	NC_030815.1	73432222	73447326	+	15104	184	gene-BNIP3L;	1	exon:73432223-73432406	pit_501178,pit_501002,pit_660210,pit_660018,pit_711010,pit_711012,pit_603222,pit_660214,pit_612078,pit_601094,pit_601078,pit_L6064020,pit_L6053754,pit_601128,pit_712004,pit_708032,pit_711032	6,6,4,7,3,3,8,20,12,2,4,4,7,5,4,4,2	7.36773e+57	BNIP3L
chi_circ_0011988	NC_030813.1	109070570	109082311	-	11741	347	gene-BOD1L1;	1	exon:109070571-109070650,exon:109072139-109072211,exon:109078907-109078950,exon:109081109-109081193,exon:109082247-109082311	pit_501002,pit_660210,pit_660018,pit_711010,pit_711012,pit_603222,pit_706612,pit_660214,pit_612078,pit_601078,pit_L6064020,pit_L6053754,pit_501176,pit_601128,pit_712004	2,7,26,10,8,7,4,5,8,9,3,4,3,4,3	57,174,153,186,129,218,184,115,130,69,94,153,55,74,86	BOD1L1
chi_circ_0024071	NC_030819.1	38918044	38932661	-	14617	466	gene-BORA;	1	exon:38918045-38918110,exon:38924763-38924844,exon:38928311-38928356,exon:38930645-38930751,exon:38932497-38932661	pit_501178,pit_501002,pit_660210,pit_660018,pit_501210,pit_711010,pit_711012,pit_603222,pit_706612,pit_660214,pit_612078,pit_601094,pit_601078,pit_L6064020,pit_L6053754,pit_501176,pit_601128,pit_712004,pit_708032,pit_711032	11,10,6,27,14,31,16,20,13,10,18,3,2,11,5,8,12,6,4,7	73,28,103,60,28,35,56,56,63,53,38,79,50,37,61,19,45,27,27,25	BORA
chi_circ_0033391	NC_030826.1	48601323	48603446	-	2123	109	gene-BPTF;	1	exon:48601324-48601432	pit_501178,pit_660210,pit_660018,pit_501210,pit_711010,pit_711012,pit_603222,pit_706612,pit_660214,pit_612078,pit_601094,pit_601078,pit_L6064020,pit_501176,pit_601128,pit_708032	4,3,20,3,2,17,13,13,14,18,4,2,3,4,3,3	1.43152e+47	BPTF
chi_circ_0007930	NC_030811.1	16303855	16318069	+	14214	367	gene-BRAF;	6	exon:16303856-16304119,exon:16317967-16318069	pit_501178,pit_501002,pit_660210,pit_660018,pit_501210,pit_711012,pit_603222,pit_706612,pit_660214,pit_612078,pit_L6053754,pit_708032,pit_711032	5,4,9,14,5,5,4,4,2,12,4,6,8	1.44182e+38	BRAF
chi_circ_0007935	NC_030811.1	16317005	16318069	+	1064	415	gene-BRAF;		exon:16317006-16317109,exon:16317497-16317624,exon:16317713-16317792,exon:16317967-16318069	pit_501178,pit_501002,pit_660210,pit_660018,pit_501210,pit_711010,pit_711012,pit_603222,pit_706612,pit_660214,pit_612078,pit_601094,pit_601078,pit_L6064020,pit_L6053754,pit_501176,pit_601128,pit_712004,pit_708032,pit_711032	27,15,26,45,17,31,27,17,9,12,37,11,15,22,14,7,34,10,16,13	118,110,204,246,156,171,210,222,229,200,161,226,147,150,206,96,122,111,117,122	BRAF
chi_circ_0007939	NC_030811.1	16317005	16344025	+	27020	549	gene-BRAF;		exon:16317006-16317109,exon:16317713-16317792,exon:16317967-16318069,exon:16342741-16342825,exon:16343849-16344025	pit_501178,pit_501002,pit_660210,pit_660018,pit_501210,pit_711010,pit_711012,pit_603222,pit_706612,pit_660214,pit_612078,pit_601094,pit_601078,pit_L6064020,pit_L6053754,pit_501176,pit_601128,pit_712004,pit_708032,pit_711032	7,13,12,12,3,9,17,7,5,8,10,3,3,7,10,6,16,13,12,12	1.49143e+59	BRAF
chi_circ_0007948	NC_030811.1	16325092	16344025	+	18933	326	gene-BRAF;		exon:16325093-16325241,exon:16343849-16344025	pit_501178,pit_501002,pit_660210,pit_660018,pit_501210,pit_711010,pit_711012,pit_706612,pit_660214,pit_612078,pit_601094,pit_601078,pit_L6064020,pit_501176,pit_601128,pit_708032	4,5,16,25,10,12,8,12,17,14,6,4,3,3,13,3	1.42163e+47	BRAF
chi_circ_0007960	NC_030811.1	16361477	16366467	+	4990	347	gene-BRAF;		exon:16361478-16361524,exon:16362325-16362443,exon:16364496-16364544,exon:16366336-16366467	pit_660210,pit_660018,pit_711010,pit_711012,pit_603222,pit_706612,pit_660214,pit_612078,pit_601094,pit_601078,pit_L6064020,pit_L6053754,pit_501176,pit_601128,pit_712004,pit_708032,pit_711032	4,6,5,7,11,10,14,9,4,4,11,9,3,10,4,5,9	2.4438e+50	BRAF
chi_circ_0007962	NC_030811.1	16361477	16379399	+	17922	587	gene-BRAF;		exon:16361478-16361524,exon:16362325-16362443,exon:16366336-16366467,exon:16375557-16375691,exon:16379246-16379399	pit_501178,pit_501002,pit_660210,pit_660018,pit_501210,pit_711010,pit_711012,pit_603222,pit_706612,pit_660214,pit_612078,pit_601094,pit_601078,pit_L6064020,pit_L6053754,pit_501176,pit_601128,pit_712004,pit_708032,pit_711032	12,12,16,23,15,9,16,14,7,13,16,8,14,14,7,5,11,6,13,13	1.43153e+59	BRAF
chi_circ_0013770	NC_030814.1	100849264	100853236	-	3972	457	gene-BRD4;	1	exon:100849265-100849402,exon:100852918-100853236	pit_501178,pit_501002,pit_660210,pit_660018,pit_501210,pit_711010,pit_711012,pit_603222,pit_706612,pit_660214,pit_612078,pit_601094,pit_601078,pit_L6064020,pit_L6053754,pit_501176,pit_601128,pit_712004,pit_708032,pit_711032	6,10,29,32,11,25,28,20,21,24,35,4,13,10,9,12,3,6,7,11	59,95,153,207,204,215,193,284,146,133,119,317,88,118,168,87,91,92,95,80	BRD4
chi_circ_0031748	NC_030825.1	18567834	18571113	+	3279	333	gene-BRD7;	2	exon:18567835-18567964,exon:18568287-18568344,exon:18570969-18571113	pit_501178,pit_660210,pit_660018,pit_501210,pit_711010,pit_711012,pit_603222,pit_660214,pit_612078,pit_601094,pit_601078,pit_L6053754,pit_501176,pit_601128,pit_712004,pit_708032,pit_711032	3,4,9,3,6,5,2,11,8,2,3,3,5,4,3,2,3	4.5584e+53	BRD7
chi_circ_0031754	NC_030825.1	18583318	18585884	+	2566	385	gene-BRD7;		exon:18583319-18583503,exon:18584769-18584892,exon:18585809-18585884	pit_501178,pit_501002,pit_660210,pit_711010,pit_711012,pit_603222,pit_706612,pit_660214,pit_612078,pit_601078,pit_L6064020,pit_L6053754,pit_501176,pit_601128,pit_712004,pit_708032,pit_711032	5,3,4,7,17,7,10,8,9,12,10,16,4,6,4,6,7	4.0641e+50	BRD7
chi_circ_0035900	NC_030828.1	68420690	68423817	+	3127	504	gene-BRF1;	1	exon:68420691-68420840,exon:68422195-68422288,exon:68423089-68423215,exon:68423599-68423638,exon:68423725-68423817	pit_501178,pit_501002,pit_660210,pit_660018,pit_501210,pit_711010,pit_711012,pit_603222,pit_706612,pit_660214,pit_612078,pit_601094,pit_601078,pit_L6064020,pit_L6053754,pit_501176,pit_601128,pit_712004,pit_708032,pit_711032	18,24,23,35,15,47,51,37,12,27,37,12,20,25,25,8,20,8,20,20	78,98,143,184,135,147,271,185,71,131,88,104,102,94,126,114,101,133,98,92	BRF1
chi_circ_0032487	NC_030826.1	10852431	10935608	+	83177	529	gene-BRIP1;	1	exon:10852432-10852545,exon:10854606-10854717,exon:10928774-10928914,exon:10935447-10935608	pit_501178,pit_501002,pit_660210,pit_660018,pit_501210,pit_711010,pit_711012,pit_603222,pit_706612,pit_660214,pit_612078,pit_601094,pit_601078,pit_L6064020,pit_L6053754,pit_501176,pit_601128,pit_712004,pit_708032,pit_711032	14,12,3,10,4,9,14,13,9,11,9,5,5,6,3,6,9,8,12,9	32,19,40,33,25,45,40,36,55,34,45,20,29,28,37,13,30,26,35,40	BRIP1
chi_circ_0035365	NC_030828.1	45448834	45453599	+	4765	264	gene-BRMS1L;	1	exon:45448835-45448931,exon:45451500-45451539,exon:45453473-45453599	pit_501002,pit_660210,pit_660018,pit_711010,pit_603222,pit_706612,pit_660214,pit_612078,pit_601078,pit_L6064020,pit_501176,pit_601128,pit_712004,pit_708032,pit_711032	3,3,19,12,12,6,11,13,13,7,2,6,4,12,3	3.07484e+44	BRMS1L
chi_circ_0000792	NC_030808.1	138890279	138901473	-	11194	429	gene-BRWD1;	9	exon:138890280-138890446,exon:138898355-138898501,exon:138900278-138900319,exon:138901401-138901473	pit_501178,pit_660018,pit_501210,pit_711010,pit_711012,pit_706612,pit_660214,pit_612078,pit_601094,pit_601078,pit_L6064020,pit_L6053754,pit_601128,pit_712004,pit_708032,pit_711032	2,22,2,6,7,7,6,5,4,4,4,5,2,2,3,7	2.5274e+47	BRWD1
chi_circ_0000799	NC_030808.1	138904358	138908800	-	4442	465	gene-BRWD1;		exon:138904359-138904484,exon:138905960-138906080,exon:138906300-138906455,exon:138908739-138908800	pit_501002,pit_660210,pit_660018,pit_501210,pit_711010,pit_603222,pit_706612,pit_660214,pit_612078,pit_601078,pit_L6064020,pit_L6053754,pit_501176,pit_601128,pit_712004,pit_708032,pit_711032	2,3,6,2,8,5,7,11,4,8,2,10,3,6,2,2,3	2.06687e+50	BRWD1
chi_circ_0000807	NC_030808.1	138909749	138949083	-	39334	678	gene-BRWD1;		exon:138909750-138909861,exon:138911229-138911311,exon:138911937-138912061,exon:138914403-138914510,exon:138945973-138946123,exon:138948985-138949083	pit_501178,pit_501002,pit_660210,pit_660018,pit_501210,pit_711010,pit_711012,pit_603222,pit_706612,pit_660214,pit_612078,pit_601094,pit_601078,pit_L6064020,pit_L6053754,pit_501176,pit_601128,pit_712004,pit_708032,pit_711032	38,21,82,185,43,123,90,66,82,142,166,27,53,60,31,32,49,27,50,32	3.08244e+59	BRWD1
chi_circ_0000815	NC_030808.1	138923111	138949083	-	25972	476	gene-BRWD1;		exon:138923112-138923243,exon:138927828-138927921,exon:138945973-138946123,exon:138948985-138949083	pit_501178,pit_501002,pit_660210,pit_660018,pit_501210,pit_711010,pit_711012,pit_603222,pit_706612,pit_660214,pit_612078,pit_601094,pit_601078,pit_L6064020,pit_L6053754,pit_501176,pit_601128,pit_712004,pit_708032,pit_711032	16,17,30,53,19,21,38,27,38,40,43,10,16,17,22,8,17,18,9,20	3.15262e+59	BRWD1
chi_circ_0000819	NC_030808.1	138927827	138949083	-	21256	528	gene-BRWD1;		exon:138927828-138927921,exon:138931023-138931206,exon:138945973-138946123,exon:138948985-138949083	pit_501178,pit_501002,pit_660210,pit_660018,pit_501210,pit_711010,pit_711012,pit_603222,pit_706612,pit_660214,pit_612078,pit_601094,pit_601078,pit_L6064020,pit_L6053754,pit_501176,pit_601128,pit_712004,pit_708032,pit_711032	24,16,23,38,19,41,21,27,15,39,54,18,21,26,21,17,15,19,21,21	3.41292e+59	BRWD1
chi_circ_0000827	NC_030808.1	138941245	138953353	-	12108	568	gene-BRWD1;		exon:138941246-138941471,exon:138941643-138941771,exon:138950619-138950659,exon:138951448-138951548,exon:138953283-138953353	pit_501002,pit_660018,pit_711010,pit_711012,pit_603222,pit_706612,pit_660214,pit_612078,pit_601094,pit_601078,pit_L6064020,pit_L6053754,pit_601128,pit_712004	7,13,13,10,5,7,11,28,6,5,5,9,8,5	2.46739e+41	BRWD1
chi_circ_0000829	NC_030808.1	138945616	138969434	-	23818	296	gene-BRWD1;		exon:138945617-138945751,exon:138969274-138969434	pit_501178,pit_501002,pit_660210,pit_660018,pit_501210,pit_711010,pit_711012,pit_603222,pit_660214,pit_612078,pit_L6064020,pit_L6053754,pit_501176,pit_708032	3,7,2,7,5,14,4,2,5,4,3,5,11,4	4.1431e+41	BRWD1
chi_circ_0000832	NC_030808.1	138950618	138969434	-	18816	697	gene-BRWD1;		exon:138950619-138950659,exon:138951448-138951548,exon:138953283-138953353,exon:138960590-138960690,exon:138968000-138968221,exon:138969274-138969434	pit_501178,pit_501002,pit_660210,pit_660018,pit_501210,pit_711010,pit_711012,pit_603222,pit_706612,pit_660214,pit_612078,pit_601094,pit_601078,pit_L6064020,pit_L6053754,pit_501176,pit_601128,pit_712004,pit_708032,pit_711032	21,14,23,61,9,27,42,31,14,31,44,15,13,25,16,20,20,11,20,17	3.8226e+59	BRWD1
chi_circ_0000837	NC_030808.1	138960589	138972203	-	11614	351	gene-BRWD1;		exon:138960590-138960690,exon:138969905-138970003,exon:138972053-138972203	pit_501178,pit_501002,pit_660018,pit_501210,pit_711010,pit_711012,pit_603222,pit_660214,pit_612078,pit_601078,pit_L6064020,pit_L6053754,pit_501176,pit_601128,pit_712004,pit_708032,pit_711032	8,9,9,5,11,11,8,7,7,13,12,10,4,14,7,7,9	5.84638e+50	BRWD1
chi_circ_0042536	NW_017189516.1	682345	708454	+	26109	594	gene-BRWD3;	8	intron:682346-682514,intron:687980-688140,intron:706957-707091,intron:708326-708454	pit_501178,pit_501002,pit_660210,pit_660018,pit_501210,pit_711010,pit_711012,pit_603222,pit_706612,pit_660214,pit_612078,pit_601094,pit_601078,pit_L6064020,pit_L6053754,pit_501176,pit_601128,pit_712004,pit_708032,pit_711032	22,10,15,43,9,26,17,45,20,32,32,9,12,14,19,25,19,16,12,17	91,95,170,165,129,198,194,201,194,125,152,171,75,106,116,86,102,70,88,76	BRWD3
chi_circ_0042538	NW_017189516.1	687979	689684	+	1705	383	gene-BRWD3;		exon:687980-688140,exon:689463-689684	pit_501178,pit_501002,pit_660210,pit_660018,pit_501210,pit_711010,pit_711012,pit_603222,pit_706612,pit_660214,pit_612078,pit_601094,pit_601078,pit_L6064020,pit_L6053754,pit_501176,pit_601128,pit_712004,pit_708032,pit_711032	14,13,5,30,13,18,23,18,17,11,17,10,10,31,21,13,34,18,13,19	9.61062e+58	BRWD3
chi_circ_0042546	NW_017189516.1	702570	708454	+	5884	523	gene-BRWD3;		exon:702571-702675,exon:703712-703865,exon:706957-707091,exon:708326-708454	pit_501178,pit_501002,pit_660210,pit_660018,pit_501210,pit_711010,pit_711012,pit_603222,pit_706612,pit_660214,pit_612078,pit_601094,pit_601078,pit_L6064020,pit_L6053754,pit_501176,pit_601128,pit_712004,pit_708032,pit_711032	18,14,27,47,22,52,46,23,9,43,36,4,8,30,7,9,33,17,14,14	1.50159e+59	BRWD3
chi_circ_0042548	NW_017189516.1	702570	722387	+	19817	503	gene-BRWD3;		exon:702571-702675,exon:703712-703865,exon:719577-719670,exon:722238-722387	pit_501178,pit_501002,pit_660210,pit_660018,pit_501210,pit_711010,pit_711012,pit_603222,pit_706612,pit_660214,pit_612078,pit_601094,pit_601078,pit_L6064020,pit_L6053754,pit_501176,pit_601128,pit_712004,pit_708032,pit_711032	8,11,9,18,7,14,21,16,7,13,12,7,5,5,7,5,10,5,18,9	1.24111e+59	BRWD3
chi_circ_0042549	NW_017189516.1	702570	725184	+	22614	563	gene-BRWD3;		exon:702571-702675,exon:703712-703865,exon:706957-707091,exon:725016-725184	pit_501178,pit_501002,pit_660210,pit_660018,pit_501210,pit_711010,pit_711012,pit_603222,pit_706612,pit_660214,pit_612078,pit_601094,pit_601078,pit_L6064020,pit_L6053754,pit_501176,pit_601128,pit_712004,pit_708032,pit_711032	13,10,11,15,12,9,12,13,6,11,12,6,7,13,2,9,4,5,10,7	1.33117e+59	BRWD3
chi_circ_0042550	NW_017189516.1	702570	726729	+	24159	219	gene-BRWD3;		exon:702571-702675,exon:726616-726729	pit_501178,pit_501002,pit_660210,pit_501210,pit_711010,pit_711012,pit_706612,pit_660214,pit_612078,pit_601094,pit_601078,pit_L6064020,pit_L6053754,pit_501176,pit_601128,pit_708032,pit_711032	11,5,14,3,17,14,14,9,13,10,7,4,5,4,6,4,3	1.58134e+50	BRWD3
chi_circ_0042557	NW_017189516.1	713554	725184	+	11630	414	gene-BRWD3;		exon:713555-713722,exon:724356-724432,exon:725016-725184	pit_660210,pit_660018,pit_501210,pit_711010,pit_711012,pit_603222,pit_706612,pit_660214,pit_612078,pit_601094,pit_L6064020,pit_L6053754,pit_501176,pit_601128,pit_708032,pit_711032	2,15,5,10,9,4,9,4,14,2,4,5,3,11,5,8	2.4428e+47	BRWD3
chi_circ_0042561	NW_017189516.1	722237	725184	+	2947	319	gene-BRWD3;		exon:722238-722387,exon:725016-725184	pit_501178,pit_501002,pit_660210,pit_660018,pit_501210,pit_711010,pit_711012,pit_603222,pit_706612,pit_660214,pit_612078,pit_L6064020,pit_601128,pit_712004,pit_711032	2,2,4,6,2,4,7,2,4,3,5,7,3,2,3	1.61109e+44	BRWD3
chi_circ_0039725	NC_030833.1	37877133	37877712	-	579	290	gene-BTAF1;	2	exon:37877134-37877273,exon:37877563-37877712	pit_501002,pit_660210,pit_660018,pit_501210,pit_711010,pit_711012,pit_603222,pit_706612,pit_660214,pit_612078,pit_601078,pit_L6064020,pit_L6053754,pit_501176,pit_601128,pit_712004,pit_708032,pit_711032	5,2,8,6,18,13,8,12,14,15,3,16,6,4,4,5,6,10	1.46333e+53	BTAF1
chi_circ_0039732	NC_030833.1	37899363	37909636	-	10273	426	gene-BTAF1;		exon:37899364-37899527,exon:37907705-37907851,exon:37909522-37909636	pit_501178,pit_501002,pit_660210,pit_660018,pit_501210,pit_711010,pit_711012,pit_603222,pit_706612,pit_660214,pit_612078,pit_601094,pit_601078,pit_L6064020,pit_L6053754,pit_501176,pit_601128,pit_712004,pit_708032,pit_711032	21,12,23,28,14,41,28,25,18,22,28,11,9,16,12,11,22,14,22,23	1.79199e+59	BTAF1
chi_circ_0034972	NC_030828.1	24438723	24451192	+	12469	198	gene-BTBD1;	1	exon:24450995-24451192	pit_501178,pit_501002,pit_660210,pit_660018,pit_501210,pit_711010,pit_711012,pit_603222,pit_706612,pit_660214,pit_612078,pit_601094,pit_L6064020,pit_L6053754,pit_601128,pit_712004,pit_711032	7,5,4,4,5,9,4,10,5,6,6,6,3,5,3,5,3	6.06567e+53	BTBD1
chi_circ_0028486	NC_030822.1	43061948	43068498	-	6550	421	gene-BTBD10;	2	exon:43061949-43062069,exon:43063525-43063627,exon:43068302-43068498	pit_501178,pit_501002,pit_660018,pit_501210,pit_711010,pit_711012,pit_706612,pit_660214,pit_601094,pit_L6064020,pit_L6053754,pit_501176,pit_601128,pit_712004,pit_708032,pit_711032	2,6,15,3,13,6,4,10,3,3,7,7,6,4,6,7	3.06251e+47	BTBD10
chi_circ_0028487	NC_030822.1	43061948	43096176	-	34228	276	gene-BTBD10;		exon:43061949-43062069,exon:43096022-43096176	pit_501178,pit_501002,pit_660210,pit_660018,pit_501210,pit_711010,pit_711012,pit_603222,pit_706612,pit_660214,pit_612078,pit_601078,pit_L6053754,pit_501176,pit_712004,pit_708032,pit_711032	2,8,7,11,3,12,7,7,6,7,10,2,4,5,6,3,3	2.46179e+50	BTBD10
chi_circ_0026225	NC_030820.1	5211690	5213705	+	2015	210	gene-BTBD3;	2	exon:5212939-5213029,exon:5213587-5213705	pit_501002,pit_660210,pit_660018,pit_501210,pit_711010,pit_711012,pit_603222,pit_706612,pit_660214,pit_612078,pit_L6053754,pit_501176,pit_712004,pit_708032,pit_711032	2,2,17,6,2,7,6,14,9,7,6,4,5,2,8	29,33,28,45,43,48,53,40,35,33,29,19,18,31,13	BTBD3
chi_circ_0026227	NC_030820.1	5212169	5213705	+	1536	493	gene-BTBD3;		exon:5212170-5212452,exon:5212939-5213029,exon:5213587-5213705	pit_501178,pit_501002,pit_660210,pit_660018,pit_501210,pit_711010,pit_711012,pit_603222,pit_706612,pit_660214,pit_612078,pit_601094,pit_L6064020,pit_L6053754,pit_501176,pit_601128,pit_712004,pit_708032,pit_711032	53,84,85,211,109,86,68,92,93,145,234,40,59,60,88,67,17,56,68	46,60,62,85,96,104,81,124,83,77,75,70,46,89,54,59,37,53,44	BTBD3
chi_circ_0035563	NC_030828.1	57376052	57377807	-	1755	188	gene-BTBD7;	1	exon:57377620-57377807	pit_501178,pit_501002,pit_660210,pit_660018,pit_501210,pit_711010,pit_711012,pit_603222,pit_706612,pit_660214,pit_612078,pit_601094,pit_601078,pit_L6064020,pit_L6053754,pit_601128,pit_712004,pit_708032,pit_711032	11,5,3,17,5,6,4,9,4,11,24,4,10,5,16,5,18,6,8	38,64,52,72,56,88,84,84,46,46,55,48,35,59,61,63,71,53,88	BTBD7
chi_circ_0037363	NC_030830.1	36364332	36370377	+	6045	265	gene-BTBD9;	2	exon:36370113-36370377	pit_501178,pit_501002,pit_660210,pit_660018,pit_501210,pit_711010,pit_711012,pit_706612,pit_660214,pit_612078,pit_601094,pit_601078,pit_L6064020,pit_L6053754,pit_501176,pit_601128,pit_712004,pit_708032,pit_711032	5,5,14,13,6,16,23,8,3,12,8,3,11,7,4,8,3,10,4	128,88,188,276,227,235,321,205,231,218,261,203,174,238,139,207,133,135,162	BTBD9
chi_circ_0037364	NC_030830.1	36364332	36382130	+	17798	552	gene-BTBD9;		exon:36364333-36364544,exon:36378584-36378803,exon:36382011-36382130	pit_501178,pit_501002,pit_660210,pit_660018,pit_501210,pit_711010,pit_711012,pit_603222,pit_706612,pit_660214,pit_612078,pit_601094,pit_601078,pit_L6064020,pit_L6053754,pit_501176,pit_712004,pit_708032,pit_711032	22,28,52,73,28,70,50,46,37,60,55,17,36,26,48,19,26,12,31	93,94,211,250,184,231,264,236,249,209,175,199,188,171,218,101,106,128,137	BTBD9
chi_circ_0039501	NC_030833.1	29423050	29441738	-	18688	346	gene-BTRC;	2	exon:29423051-29423140,exon:29432366-29432543,exon:29441661-29441738	pit_501178,pit_501002,pit_660210,pit_660018,pit_501210,pit_711010,pit_711012,pit_603222,pit_706612,pit_660214,pit_612078,pit_601094,pit_601078,pit_L6064020,pit_L6053754,pit_501176,pit_601128,pit_712004,pit_708032,pit_711032	16,18,18,39,11,48,24,33,26,28,33,11,37,32,23,13,30,15,26,16	1.25135e+59	BTRC
chi_circ_0039503	NC_030833.1	29423050	29481617	-	58567	338	gene-BTRC;		exon:29423051-29423140,exon:29441661-29441738,exon:29461037-29461098,exon:29481510-29481617	pit_501178,pit_501002,pit_660210,pit_660018,pit_501210,pit_711010,pit_711012,pit_603222,pit_706612,pit_660214,pit_612078,pit_601094,pit_601078,pit_L6064020,pit_L6053754,pit_501176,pit_601128,pit_712004,pit_708032,pit_711032	7,8,16,21,3,12,6,12,9,17,32,2,6,16,11,6,17,3,3,6	1.33162e+59	BTRC
chi_circ_0019885	NC_030817.1	32762028	32771216	+	9188	213	gene-C10H14orf37;	1	exon:32771004-32771216	pit_501178,pit_501002,pit_660210,pit_660018,pit_501210,pit_711010,pit_711012,pit_603222,pit_706612,pit_660214,pit_612078,pit_601094,pit_601078,pit_L6064020,pit_L6053754,pit_501176,pit_601128,pit_712004,pit_708032,pit_711032	7,26,31,45,10,37,14,25,21,22,40,12,6,11,10,5,23,18,13,7	2.55353e+59	C10H14orf37
chi_circ_0026198	NC_030820.1	51176360	51178806	+	2446	329	gene-C13H20orf194;	1	exon:51176361-51176485,exon:51177597-51177693,exon:51178700-51178806	pit_501178,pit_501002,pit_660210,pit_660018,pit_501210,pit_711010,pit_711012,pit_603222,pit_660214,pit_612078,pit_601094,pit_601078,pit_L6064020,pit_L6053754,pit_501176,pit_601128,pit_712004,pit_708032,pit_711032	14,11,20,30,9,16,31,20,16,23,18,20,23,15,28,36,23,28,26	100,84,230,192,130,146,193,231,171,196,190,134,126,178,101,89,94,99,85	C13H20orf194
chi_circ_0028984	NC_030822.1	75770157	75776508	+	6351	535	gene-C15H11orf70;	1	exon:75770158-75770233,exon:75771945-75772063,exon:75772855-75773021,exon:75776336-75776508	pit_501178,pit_501002,pit_660018,pit_501210,pit_711010,pit_711012,pit_603222,pit_706612,pit_660214,pit_612078,pit_601078,pit_L6053754,pit_501176,pit_601128,pit_708032,pit_711032	8,11,26,8,6,3,18,2,12,6,11,5,9,5,5,3	56,61,113,43,64,39,59,42,36,73,42,49,52,73,53,39	C15H11orf70
chi_circ_0028085	NC_030822.1	15861032	15866613	-	5581	142	gene-C15H11orf74;	1	intron:15866472-15866613	pit_501178,pit_501002,pit_660210,pit_660018,pit_501210,pit_711010,pit_711012,pit_603222,pit_706612,pit_660214,pit_612078,pit_601094,pit_601078,pit_L6064020,pit_501176,pit_708032,pit_711032	3,6,5,10,5,3,10,4,3,15,7,5,2,2,8,3,5	83,118,140,204,129,148,169,181,182,228,112,56,76,74,78,95,76	C15H11orf74
chi_circ_0029660	NC_030823.1	36002282	36010815	+	8533	333	gene-C16H1orf112;	1	exon:36002283-36002371,exon:36003739-36003843,exon:36010677-36010815	pit_501178,pit_501002,pit_711010,pit_711012,pit_603222,pit_706612,pit_660214,pit_601094,pit_L6064020,pit_L6053754,pit_501176,pit_601128,pit_712004,pit_711032	3,4,12,7,4,2,4,2,4,5,7,2,3,3	23,49,46,76,61,83,37,39,28,39,23,29,24,27	C16H1orf112
chi_circ_0029840	NC_030823.1	4196431	4196617	-	186	186	gene-C16H1orf116;	1	exon:4196432-4196617	pit_501178,pit_501002,pit_660210,pit_501210,pit_711010,pit_711012,pit_603222,pit_706612,pit_660214,pit_612078,pit_601078,pit_L6064020,pit_L6053754,pit_501176,pit_601128,pit_712004,pit_708032,pit_711032	6,16,9,15,19,26,6,8,18,28,8,33,15,25,6,17,17,5	11,12,4,9,12,20,16,2,13,9,0,13,11,8,12,15,13,11	C16H1orf116
chi_circ_0030367	NC_030823.1	66082331	66092982	+	10651	681	gene-C16H1orf27;	2	exon:66082332-66082466,exon:66085714-66085809,exon:66088351-66088457,exon:66089760-66089796,exon:66090565-66090705,exon:66091982-66092077,exon:66092914-66092982	pit_501178,pit_501002,pit_660210,pit_660018,pit_501210,pit_711010,pit_711012,pit_603222,pit_706612,pit_660214,pit_612078,pit_601094,pit_601078,pit_L6064020,pit_L6053754,pit_501176,pit_601128,pit_712004,pit_708032,pit_711032	62,54,73,176,71,136,140,98,74,99,125,28,59,98,67,17,82,52,59,50	1.83188e+59	C16H1orf27
chi_circ_0030375	NC_030823.1	66097892	66101983	+	4091	276	gene-C16H1orf27;		exon:66097893-66097982,exon:66101798-66101983	pit_501178,pit_501002,pit_660210,pit_660018,pit_501210,pit_711010,pit_711012,pit_603222,pit_706612,pit_660214,pit_612078,pit_601094,pit_601078,pit_L6064020,pit_L6053754,pit_501176,pit_601128,pit_712004,pit_708032,pit_711032	78,72,134,399,82,398,199,189,115,359,461,43,70,72,93,80,67,73,97,67	1.6416e+59	C16H1orf27
chi_circ_0000785	NC_030808.1	1388187	1394829	+	6642	368	gene-C1H21orf59;	1	exon:1388188-1388355,exon:1390060-1390127,exon:1394698-1394829	pit_501178,pit_501002,pit_660210,pit_660018,pit_711010,pit_711012,pit_603222,pit_706612,pit_660214,pit_612078,pit_601078,pit_L6053754,pit_501176,pit_601128,pit_711032	5,4,6,5,10,4,4,2,8,3,4,7,4,4,7	5.68517e+48	C1H21orf59
chi_circ_0034379	NC_030827.1	41919429	41921860	-	2431	493	gene-C20H5orf22;	2	exon:41919430-41919492,exon:41921431-41921860	pit_501178,pit_501002,pit_660210,pit_660018,pit_501210,pit_711010,pit_711012,pit_603222,pit_706612,pit_660214,pit_612078,pit_601094,pit_601078,pit_L6064020,pit_L6053754,pit_501176,pit_601128,pit_712004,pit_708032,pit_711032	7,5,8,20,10,12,18,15,14,18,22,5,6,13,16,8,7,5,9,11	60,55,106,86,109,113,127,124,133,95,113,101,95,85,140,55,78,70,65,65	C20H5orf22
chi_circ_0034380	NC_030827.1	41919429	41924488	-	5059	419	gene-C20H5orf22;		exon:41919430-41919492,exon:41921431-41921636,exon:41924339-41924488	pit_501178,pit_501002,pit_660210,pit_660018,pit_501210,pit_711010,pit_711012,pit_603222,pit_706612,pit_660214,pit_612078,pit_601094,pit_601078,pit_L6064020,pit_L6053754,pit_501176,pit_601128,pit_712004,pit_708032,pit_711032	15,15,30,59,16,55,46,62,40,52,51,18,28,25,28,18,26,20,19,22	61,57,101,97,92,114,139,124,133,100,116,90,93,81,132,61,80,79,62,83	C20H5orf22
chi_circ_0034218	NC_030827.1	37029712	37040929	+	11217	322	gene-C20H5orf42;	2	exon:37029713-37029869,exon:37040765-37040929	pit_501178,pit_501002,pit_660210,pit_660018,pit_501210,pit_711010,pit_711012,pit_603222,pit_706612,pit_660214,pit_612078,pit_601078,pit_L6053754,pit_601128,pit_711032	3,4,3,4,3,9,10,2,5,8,7,5,4,7,7	48,36,92,110,58,92,106,81,88,76,76,71,105,66,56	C20H5orf42
chi_circ_0034226	NC_030827.1	37077488	37079894	+	2406	55	gene-C20H5orf42;		exon:37079840-37079894	pit_501178,pit_501002,pit_660210,pit_660018,pit_501210,pit_711010,pit_711012,pit_603222,pit_660214,pit_612078,pit_601094,pit_601078,pit_L6064020,pit_501176,pit_601128,pit_712004	2,3,13,10,7,2,5,5,6,15,3,3,6,4,4,4	43,54,114,163,109,154,108,126,117,117,114,65,72,54,59,86	C20H5orf42
chi_circ_0036507	NC_030829.1	42385818	42429262	+	43444	437	gene-C22H3orf67;	2	exon:42385819-42385933,exon:42412487-42412643,exon:42429098-42429262	pit_501178,pit_501002,pit_660210,pit_660018,pit_501210,pit_711010,pit_711012,pit_603222,pit_706612,pit_660214,pit_612078,pit_601094,pit_601078,pit_L6064020,pit_L6053754,pit_501176,pit_601128,pit_712004,pit_711032	10,6,5,17,4,12,12,9,8,10,13,7,2,2,9,6,3,6,8	131,105,272,387,147,246,256,253,278,258,292,181,121,138,201,77,105,92,133	C22H3orf67
chi_circ_0036517	NC_030829.1	42476082	42488510	+	12428	266	gene-C22H3orf67;		exon:42476083-42476286,exon:42488449-42488510	pit_501178,pit_501002,pit_660210,pit_660018,pit_501210,pit_711010,pit_711012,pit_603222,pit_660214,pit_612078,pit_L6064020,pit_712004,pit_708032	6,10,5,5,4,7,13,8,7,3,2,3,6	1.41124e+38	C22H3orf67
chi_circ_0037418	NC_030830.1	39998227	40004138	+	5911	353	gene-C23H6orf106;	1	exon:39998228-39998382,exon:40003941-40004138	pit_501178,pit_501002,pit_660210,pit_660018,pit_501210,pit_711010,pit_711012,pit_603222,pit_706612,pit_660214,pit_612078,pit_601094,pit_601078,pit_L6064020,pit_L6053754,pit_501176,pit_601128,pit_712004,pit_708032,pit_711032	3.71383e+59	3.45374e+59	C23H6orf106
chi_circ_0038661	NC_030832.1	17072601	17074205	+	1604	276	gene-C25H16orf62;	1	exon:17072602-17072648,exon:17073448-17073559,exon:17074089-17074205	pit_501178,pit_501002,pit_660018,pit_501210,pit_711010,pit_711012,pit_603222,pit_706612,pit_660214,pit_612078,pit_601094,pit_601078,pit_L6064020,pit_L6053754,pit_501176,pit_601128,pit_712004,pit_708032,pit_711032	15,3,6,5,4,12,8,3,5,5,3,9,10,10,13,5,14,7,11	95,81,157,130,145,181,193,165,104,99,157,135,134,169,100,141,129,102,132	C25H16orf62
chi_circ_0039109	NC_030832.1	7777602	7777878	+	276	276	gene-C25H16orf72;	1	exon:7777603-7777878	pit_501178,pit_501002,pit_660210,pit_660018,pit_501210,pit_711010,pit_711012,pit_603222,pit_706612,pit_660214,pit_612078,pit_601094,pit_601078,pit_L6064020,pit_L6053754,pit_501176,pit_601128,pit_712004,pit_708032,pit_711032	23,20,18,39,18,65,49,54,30,28,65,27,23,23,17,25,24,16,24,16	2.06214e+59	C25H16orf72
chi_circ_0039479	NC_030833.1	28999831	29007388	+	7557	286	gene-C26H10orf76;	1	exon:28999832-28999914,exon:29000516-29000642,exon:29007313-29007388	pit_501178,pit_501002,pit_660210,pit_660018,pit_501210,pit_711010,pit_711012,pit_603222,pit_706612,pit_660214,pit_612078,pit_601078,pit_L6064020,pit_L6053754,pit_501176,pit_601128,pit_712004,pit_708032,pit_711032	7,10,22,54,8,15,9,6,37,42,59,6,9,9,13,18,8,17,7	52,55,142,142,111,200,124,197,129,133,123,72,86,103,67,65,80,56,56	C26H10orf76
chi_circ_0041778	NC_030836.1	562537	575033	-	12496	688	gene-C29H11orf54;	1	exon:562538-562687,exon:563834-564010,exon:564993-565094,exon:565274-565347,exon:573322-573420,exon:574948-575033	pit_501178,pit_501002,pit_660210,pit_660018,pit_501210,pit_711010,pit_711012,pit_603222,pit_706612,pit_660214,pit_612078,pit_601094,pit_601078,pit_L6064020,pit_L6053754,pit_501176,pit_601128,pit_712004,pit_708032,pit_711032	22,31,45,56,16,38,27,41,16,46,62,22,31,35,52,12,52,27,31,36	2.82325e+59	C29H11orf54
chi_circ_0011600	NC_030812.1	86264431	86275699	+	11268	347	gene-C2CD5;	2	exon:86264432-86264583,exon:86269911-86269996,exon:86275591-86275699	pit_501178,pit_501002,pit_660018,pit_711010,pit_711012,pit_603222,pit_706612,pit_660214,pit_612078,pit_L6064020,pit_501176,pit_601128,pit_712004,pit_708032,pit_711032	3,5,8,2,2,5,7,4,5,8,5,5,3,2,12	5.48585e+47	C2CD5
chi_circ_0011609	NC_030812.1	86297322	86305074	+	7752	498	gene-C2CD5;		exon:86297323-86297514,exon:86302896-86303060,exon:86304934-86305074	pit_501178,pit_501002,pit_660210,pit_660018,pit_501210,pit_711010,pit_711012,pit_603222,pit_706612,pit_660214,pit_612078,pit_601094,pit_L6064020,pit_L6053754,pit_601128,pit_712004,pit_708032,pit_711032	3,9,2,10,6,9,7,8,9,7,8,5,10,8,7,4,23,4	2.4027e+53	C2CD5
chi_circ_0004652	NC_030809.1	64978023	65008976	+	30953	379	gene-C2H2orf76;	2	exon:64978024-64978206,exon:64979416-64979560,exon:65008926-65008976	pit_501178,pit_501002,pit_660210,pit_660018,pit_501210,pit_711010,pit_711012,pit_603222,pit_706612,pit_660214,pit_612078,pit_601094,pit_601078,pit_L6064020,pit_L6053754,pit_501176,pit_601128,pit_712004,pit_708032,pit_711032	24,13,36,103,18,28,36,19,38,57,88,3,8,25,26,16,16,14,8,20	2.62181e+59	C2H2orf76
chi_circ_0004654	NC_030809.1	64978023	65023710	+	45687	386	gene-C2H2orf76;		exon:64978024-64978093,exon:64979416-64979560,exon:65008926-65008976,exon:65016811-65016848,exon:65023629-65023710	pit_501178,pit_501002,pit_660210,pit_660018,pit_501210,pit_711010,pit_711012,pit_603222,pit_706612,pit_660214,pit_612078,pit_601094,pit_601078,pit_L6064020,pit_L6053754,pit_501176,pit_601128,pit_712004,pit_708032	24,10,110,141,26,56,71,29,50,88,117,30,30,35,36,31,31,46,14	2.43161e+56	C2H2orf76
chi_circ_0005345	NC_030810.1	112986459	112998820	+	12361	251	gene-C3H1orf226;	1	exon:112986460-112986568,exon:112998679-112998820	pit_501002,pit_660018,pit_711010,pit_711012,pit_603222,pit_706612,pit_660214,pit_612078,pit_601094,pit_L6053754	2,6,12,4,3,7,13,2,2,5	19,50,24,69,76,23,31,15,77,26	C3H1orf226
chi_circ_0005987	NC_030810.1	35048348	35062115	-	13767	65	gene-C3H1orf87;	1	exon:35062051-35062115	pit_501178,pit_501002,pit_660210,pit_501210,pit_711010,pit_711012,pit_603222,pit_706612,pit_660214,pit_612078,pit_601094,pit_601078,pit_L6053754,pit_501176,pit_601128,pit_712004,pit_708032,pit_711032	12,7,12,5,24,7,7,4,5,5,3,6,4,8,5,4,16,8	14,8,26,22,16,11,6,16,18,21,22,35,9,8,11,12,6,21	C3H1orf87
chi_circ_0010185	NC_030812.1	26451025	26451725	-	700	458	gene-C5H12orf10;	1	exon:26451026-26451207,exon:26451325-26451447,exon:26451573-26451725	pit_501178,pit_501002,pit_660018,pit_501210,pit_711010,pit_711012,pit_603222,pit_660214,pit_612078,pit_601094,pit_601078,pit_L6064020,pit_L6053754,pit_601128,pit_708032,pit_711032	5,5,21,6,4,6,12,6,4,8,5,2,3,9,6,6	1.24182e+47	C5H12orf10
chi_circ_0009644	NC_030812.1	104534571	104536631	+	2060	434	gene-C5H12orf4;	1	exon:104534572-104534678,exon:104535488-104535685,exon:104536503-104536631	pit_501178,pit_501002,pit_660210,pit_660018,pit_501210,pit_711010,pit_711012,pit_603222,pit_706612,pit_660214,pit_612078,pit_601094,pit_601078,pit_L6064020,pit_L6053754,pit_601128,pit_712004,pit_708032,pit_711032	6,6,3,6,3,7,8,5,5,14,13,4,8,7,9,5,3,9,3	33,31,94,109,60,87,89,97,87,80,69,81,101,75,73,78,68,64,78	C5H12orf4
chi_circ_0034154	NC_030827.1	33558353	33559941	-	1588	396	gene-C7;	1	exon:33558354-33558582,exon:33559775-33559941	pit_660018,pit_711010,pit_711012,pit_603222,pit_601094,pit_601078,pit_L6064020,pit_L6053754,pit_501176,pit_601128,pit_712004,pit_708032,pit_711032	27,10,14,6,7,15,12,8,6,6,2,4,3	1.01683e+42	C7
chi_circ_0015586	NC_030815.1	17288787	17291687	+	2900	362	gene-CAAP1;	2	exon:17288788-17288988,exon:17290388-17290472,exon:17291612-17291687	pit_501178,pit_501002,pit_660210,pit_660018,pit_501210,pit_711010,pit_711012,pit_603222,pit_706612,pit_660214,pit_612078,pit_601094,pit_601078,pit_L6064020,pit_L6053754,pit_501176,pit_601128,pit_712004,pit_708032,pit_711032	3,4,8,9,3,13,20,5,2,8,13,2,7,13,11,4,7,5,5,2	3.35298e+59	CAAP1
chi_circ_0015587	NC_030815.1	17288787	17312241	+	23454	436	gene-CAAP1;		exon:17288788-17288988,exon:17290388-17290472,exon:17291612-17291687,exon:17312168-17312241	pit_501178,pit_501002,pit_660210,pit_660018,pit_501210,pit_711010,pit_711012,pit_603222,pit_706612,pit_660214,pit_612078,pit_601094,pit_601078,pit_L6064020,pit_L6053754,pit_501176,pit_601128,pit_712004,pit_708032,pit_711032	1.44171e+59	2.14182e+59	CAAP1
chi_circ_0003645	NC_030809.1	17117267	17144616	-	27349	275	gene-CAB39;	1	exon:17117268-17117386,exon:17144461-17144616	pit_501178,pit_501002,pit_660210,pit_660018,pit_501210,pit_711010,pit_711012,pit_603222,pit_660214,pit_612078,pit_L6064020,pit_501176,pit_601128,pit_712004,pit_708032,pit_711032	7,3,8,17,3,5,8,2,20,13,2,2,4,3,2,4	6.97623e+53	CAB39
chi_circ_0037890	NC_030831.1	33643971	33647626	-	3655	358	gene-CABLES1;	1	exon:33643972-33644075,exon:33645234-33645390,exon:33647530-33647626	pit_501178,pit_501002,pit_660210,pit_660018,pit_501210,pit_711010,pit_711012,pit_603222,pit_706612,pit_660214,pit_612078,pit_601094,pit_601078,pit_L6064020,pit_L6053754,pit_501176,pit_601128,pit_712004,pit_708032,pit_711032	2,3,6,12,7,15,23,11,11,5,8,5,8,20,3,7,13,4,3,9	4,7,25,24,26,16,38,54,20,18,16,15,9,26,23,15,13,10,12,11	CABLES1
chi_circ_0006152	NC_030810.1	40123632	40125132	+	1500	365	gene-CACHD1;	1	exon:40123633-40123793,exon:40124111-40124197,exon:40125016-40125132	pit_501178,pit_501002,pit_660210,pit_660018,pit_501210,pit_711010,pit_711012,pit_603222,pit_706612,pit_660214,pit_612078,pit_601078,pit_L6064020,pit_L6053754,pit_712004,pit_708032,pit_711032	4,2,10,8,4,10,3,17,10,10,10,6,15,8,6,7,8	19,5,77,79,27,82,66,101,85,64,63,53,68,57,42,56,27	CACHD1
chi_circ_0021647	NC_030818.1	105503772	105508072	-	4300	367	gene-CACNA1B;	2	exon:105503773-105503862,exon:105504905-105504961,exon:105505298-105505413,exon:105507969-105508072	pit_501178,pit_501002,pit_660018,pit_501210,pit_711010,pit_711012,pit_603222,pit_706612,pit_660214,pit_612078,pit_601078,pit_L6064020,pit_501176,pit_601128,pit_708032,pit_711032	4,9,16,12,15,9,15,3,9,15,4,17,2,13,13,12	20,12,34,41,12,64,54,9,12,14,32,37,29,29,25,42	CACNA1B
chi_circ_0021649	NC_030818.1	105532192	105536100	-	3908	436	gene-CACNA1B;		exon:105532193-105532383,exon:105534498-105534650,exon:105536009-105536100	pit_501178,pit_501002,pit_660210,pit_660018,pit_501210,pit_711010,pit_711012,pit_603222,pit_706612,pit_660214,pit_612078,pit_601094,pit_601078,pit_L6064020,pit_L6053754,pit_501176,pit_601128,pit_712004,pit_708032,pit_711032	31,49,3,34,16,35,79,31,11,14,37,27,34,53,52,36,45,38,25,26	14,14,20,52,26,52,94,63,37,19,18,67,29,36,25,27,39,36,35,33	CACNA1B
chi_circ_0009757	NC_030812.1	107373782	107377928	+	4146	428	gene-CACNA1C;	1	exon:107373783-107374104,exon:107377823-107377928	pit_501178,pit_501002,pit_660210,pit_660018,pit_501210,pit_711010,pit_711012,pit_603222,pit_660214,pit_612078,pit_601094,pit_601078,pit_L6064020,pit_L6053754,pit_501176,pit_601128,pit_712004,pit_708032,pit_711032	9,9,2,13,20,8,4,14,13,9,2,5,14,6,9,14,18,20,3	90,80,96,151,198,177,201,251,116,51,264,91,99,185,78,91,125,99,107	CACNA1C
chi_circ_0009195	NC_030811.1	81701968	81722460	-	20492	458	gene-CACNA2D1;	4	exon:81701969-81702056,exon:81703096-81703193,exon:81711111-81711171,exon:81713124-81713200,exon:81719506-81719567,exon:81722389-81722460	pit_501178,pit_501002,pit_660210,pit_660018,pit_501210,pit_711010,pit_711012,pit_603222,pit_706612,pit_660214,pit_612078,pit_601094,pit_601078,pit_L6064020,pit_L6053754,pit_501176,pit_601128,pit_712004,pit_708032,pit_711032	33,19,27,50,20,93,55,53,28,41,106,23,24,25,52,21,42,25,26,20	3.55301e+59	CACNA2D1
chi_circ_0009211	NC_030811.1	81753990	81814867	-	60877	264	gene-CACNA2D1;		exon:81753991-81754095,exon:81759146-81759304	pit_501178,pit_501002,pit_660210,pit_660018,pit_501210,pit_711010,pit_711012,pit_603222,pit_706612,pit_660214,pit_612078,pit_601094,pit_L6064020,pit_L6053754,pit_501176,pit_712004,pit_708032,pit_711032	9,5,3,22,4,16,18,5,3,5,34,3,9,6,6,8,3,3	2.77224e+53	CACNA2D1
chi_circ_0009213	NC_030811.1	81788477	81814867	-	26390	353	gene-CACNA2D1;		exon:81788478-81788577,exon:81792379-81792429,exon:81797682-81797751,exon:81814736-81814867	pit_501178,pit_501002,pit_660210,pit_660018,pit_501210,pit_711010,pit_711012,pit_603222,pit_706612,pit_660214,pit_612078,pit_601094,pit_601078,pit_L6064020,pit_L6053754,pit_501176,pit_601128,pit_712004,pit_708032,pit_711032	26,31,29,70,23,76,65,32,50,47,75,25,40,58,58,22,42,41,36,29	2.77225e+59	CACNA2D1
chi_circ_0009230	NC_030811.1	82056366	82115143	-	58777	281	gene-CACNA2D1;		intron:82056367-82056483,intron:82089778-82089859,intron:82115062-82115143	pit_501178,pit_501002,pit_660210,pit_660018,pit_501210,pit_711010,pit_711012,pit_603222,pit_706612,pit_660214,pit_601094,pit_L6064020,pit_L6053754,pit_501176,pit_601128,pit_712004,pit_708032,pit_711032	7,8,13,25,6,14,11,15,10,10,3,11,6,8,14,11,8,5	1.46123e+53	CACNA2D1
chi_circ_0025801	NC_030820.1	32285544	32291242	+	5698	260	gene-CACNB2;	2	exon:32285545-32285667,exon:32288050-32288186	pit_501178,pit_501002,pit_660210,pit_660018,pit_501210,pit_711010,pit_711012,pit_603222,pit_706612,pit_660214,pit_612078,pit_601094,pit_601078,pit_L6064020,pit_L6053754,pit_501176,pit_601128,pit_712004,pit_708032,pit_711032	120,111,90,291,77,242,224,197,104,183,344,57,177,258,205,113,218,153,182,119	1.72134e+59	CACNB2
chi_circ_0025804	NC_030820.1	32285544	32311625	+	26081	510	gene-CACNB2;		exon:32285545-32285667,exon:32288050-32288186,exon:32301427-32301507,exon:32301969-32302027,exon:32311516-32311625	pit_501178,pit_501002,pit_660210,pit_660018,pit_501210,pit_711010,pit_711012,pit_603222,pit_706612,pit_660214,pit_612078,pit_601094,pit_601078,pit_L6064020,pit_L6053754,pit_501176,pit_601128,pit_712004,pit_708032,pit_711032	42,42,122,193,49,85,54,75,60,138,157,24,54,50,40,26,32,30,40,30	126,97,285,314,256,205,306,288,263,281,267,167,148,164,223,112,124,135,129,143	CACNB2
chi_circ_0039258	NC_030833.1	12997376	13040750	+	43374	127	gene-CACUL1;	1	exon:12997377-12997503	pit_501178,pit_501002,pit_660210,pit_660018,pit_501210,pit_711010,pit_711012,pit_603222,pit_706612,pit_660214,pit_612078,pit_601094,pit_601078,pit_L6064020,pit_L6053754,pit_501176,pit_601128,pit_712004,pit_708032,pit_711032	13,7,11,23,3,25,15,7,6,21,16,2,2,10,14,6,14,7,10,3	65,81,148,238,232,185,233,333,246,202,148,271,146,183,188,106,160,140,147,130	CACUL1
chi_circ_0028671	NC_030822.1	56566165	56568029	+	1864	300	gene-CADM1;	2	exon:56566166-56566312,exon:56567877-56568029	pit_501178,pit_501002,pit_660210,pit_660018,pit_501210,pit_711010,pit_711012,pit_603222,pit_706612,pit_660214,pit_612078,pit_L6064020,pit_601128,pit_711032	2,3,3,4,3,3,6,2,5,9,17,5,8,5	1.27061e+53	CADM1
chi_circ_0028672	NC_030822.1	56566165	56577739	+	11574	444	gene-CADM1;		exon:56566166-56566312,exon:56574986-56575123,exon:56577581-56577739	pit_501178,pit_501002,pit_660210,pit_660018,pit_501210,pit_711010,pit_711012,pit_603222,pit_706612,pit_660214,pit_612078,pit_601094,pit_601078,pit_L6064020,pit_L6053754,pit_501176,pit_601128,pit_712004,pit_708032,pit_711032	8,6,26,26,5,33,33,33,14,25,30,5,9,13,3,6,13,6,14,7	1.1826e+74	CADM1
chi_circ_0036476	NC_030829.1	38778884	38841104	+	62220	564	gene-CADPS;	3	exon:38778885-38778991,exon:38784819-38784975,exon:38811188-38811262,exon:38812152-38812235,exon:38834037-38834069,exon:38840997-38841104	pit_501178,pit_501002,pit_660210,pit_660018,pit_501210,pit_711010,pit_711012,pit_603222,pit_660214,pit_612078,pit_601094,pit_601078,pit_L6064020,pit_L6053754,pit_501176,pit_601128,pit_712004,pit_711032	10,15,4,26,9,15,16,13,8,6,4,5,20,10,8,8,3,5	5.1265e+58	CADPS
chi_circ_0036482	NC_030829.1	38797170	38841104	+	43934	183	gene-CADPS;		exon:38811188-38811262,exon:38840997-38841104	pit_501178,pit_501002,pit_660210,pit_660018,pit_501210,pit_711010,pit_711012,pit_603222,pit_706612,pit_660214,pit_612078,pit_601094,pit_601078,pit_L6064020,pit_501176,pit_601128,pit_708032,pit_711032	4,3,2,16,2,14,3,8,2,17,6,6,4,8,7,3,4,4	6.63748e+60	CADPS
chi_circ_0036484	NC_030829.1	38811187	38841104	+	29917	300	gene-CADPS;		exon:38811188-38811262,exon:38812152-38812235,exon:38834037-38834069,exon:38840997-38841104	pit_501178,pit_501002,pit_660210,pit_660018,pit_501210,pit_711012,pit_603222,pit_706612,pit_660214,pit_612078,pit_601094,pit_601078,pit_L6064020,pit_L6053754,pit_501176,pit_601128,pit_712004,pit_708032,pit_711032	28,20,15,45,22,36,30,10,48,32,10,11,17,12,19,7,2,19,7	6.68789e+61	CADPS
chi_circ_0008331	NC_030811.1	33119249	33132930	+	13681	440	gene-CADPS2;	3	exon:33119250-33119330,exon:33125213-33125449,exon:33132809-33132930	pit_501178,pit_501002,pit_660210,pit_660018,pit_501210,pit_711010,pit_711012,pit_603222,pit_706612,pit_660214,pit_612078,pit_601094,pit_601078,pit_L6064020,pit_L6053754,pit_501176,pit_601128,pit_712004,pit_708032,pit_711032	9,10,13,7,8,7,21,11,9,16,7,3,2,17,4,8,17,7,8,6	1.63101e+59	CADPS2
chi_circ_0008340	NC_030811.1	33324223	33365952	+	41729	385	gene-CADPS2;		exon:33324224-33324347,exon:33352105-33352208,exon:33365796-33365952	pit_501178,pit_501002,pit_660210,pit_660018,pit_501210,pit_711010,pit_711012,pit_603222,pit_706612,pit_660214,pit_612078,pit_601078,pit_L6064020,pit_L6053754,pit_501176,pit_601128,pit_712004,pit_708032,pit_711032	8,4,8,11,7,15,14,17,14,8,22,8,28,11,8,14,12,16,10	105,59,238,280,153,225,204,238,274,193,197,145,211,145,110,148,112,152,98	CADPS2
chi_circ_0008346	NC_030811.1	33365795	33397226	+	31431	388	gene-CADPS2;		exon:33365796-33365952,exon:33387799-33387954,exon:33397152-33397226	pit_660210,pit_660018,pit_501210,pit_711010,pit_711012,pit_603222,pit_706612,pit_660214,pit_612078,pit_601094,pit_L6064020,pit_L6053754,pit_501176,pit_601128,pit_708032	6,24,4,13,5,7,16,9,7,2,8,6,8,5,5	2.74399e+44	CADPS2
chi_circ_0008273	NC_030811.1	27398590	27403192	-	4602	422	gene-CALU;	1	exon:27398591-27398651,exon:27398853-27399019,exon:27402999-27403192	pit_501178,pit_501002,pit_660210,pit_660018,pit_501210,pit_711010,pit_711012,pit_603222,pit_706612,pit_660214,pit_612078,pit_601078,pit_L6064020,pit_L6053754,pit_501176,pit_712004,pit_708032	8,2,10,11,4,9,14,8,5,7,10,4,8,9,8,2,9	2.81293e+50	CALU
chi_circ_0025153	NC_030820.1	16617436	16622452	+	5016	266	gene-CAMK1D;	2	exon:16617437-16617575,exon:16622326-16622452	pit_501178,pit_501002,pit_660210,pit_660018,pit_501210,pit_711010,pit_711012,pit_603222,pit_706612,pit_660214,pit_612078,pit_601094,pit_601078,pit_L6064020,pit_L6053754,pit_501176,pit_601128,pit_712004,pit_708032,pit_711032	9,4,7,6,6,6,13,13,7,31,10,9,11,7,6,9,3,4,10,4	21,30,48,72,156,107,147,167,67,84,82,195,73,53,53,36,30,44,39,42	CAMK1D
chi_circ_0025154	NC_030820.1	16617436	16643956	+	26520	342	gene-CAMK1D;		exon:16617437-16617575,exon:16622326-16622452,exon:16643881-16643956	pit_660018,pit_501210,pit_711010,pit_711012,pit_706612,pit_660214,pit_612078,pit_601094,pit_601078,pit_L6064020,pit_L6053754,pit_501176,pit_712004,pit_708032,pit_711032	3,2,4,12,7,12,9,3,6,4,4,10,4,3,3	57,146,104,118,53,76,67,191,64,47,49,30,48,34,37	CAMK1D
chi_circ_0013884	NC_030814.1	133176	202865	-	69689	385	gene-CAMK4;	4	exon:133177-133251,exon:135297-135387,exon:172120-172192,exon:199448-199530,exon:202803-202865	pit_501178,pit_501002,pit_660210,pit_660018,pit_501210,pit_711010,pit_711012,pit_603222,pit_706612,pit_660214,pit_612078,pit_601094,pit_601078,pit_L6064020,pit_L6053754,pit_501176,pit_601128,pit_712004,pit_708032,pit_711032	17,23,26,46,24,28,39,27,8,64,47,9,9,40,43,32,18,14,15,17	3.79391e+59	CAMK4
chi_circ_0013887	NC_030814.1	133176	230877	-	97701	464	gene-CAMK4;		exon:133177-133251,exon:135297-135387,exon:172120-172192,exon:199448-199530,exon:202803-202865,exon:230799-230877	pit_501178,pit_501002,pit_660210,pit_660018,pit_501210,pit_711010,pit_711012,pit_603222,pit_706612,pit_660214,pit_612078,pit_601094,pit_601078,pit_L6064020,pit_L6053754,pit_501176,pit_601128,pit_712004,pit_708032,pit_711032	52,46,89,152,48,75,65,91,72,148,151,28,49,63,69,67,65,62,44,48	4.3849e+59	CAMK4
chi_circ_0014063	NC_030814.1	172119	230877	-	58758	593	gene-CAMK4;		exon:172120-172192,exon:195041-195211,exon:199448-199530,exon:202803-202865,exon:204449-204572,exon:230799-230877	pit_501178,pit_501002,pit_660210,pit_660018,pit_501210,pit_711010,pit_711012,pit_603222,pit_706612,pit_660214,pit_612078,pit_601094,pit_601078,pit_L6064020,pit_L6053754,pit_501176,pit_601128,pit_712004,pit_708032,pit_711032	3.74409e+59	5.56569e+61	CAMK4
chi_circ_0014100	NC_030814.1	199447	230877	-	31430	342	gene-CAMK4;		exon:199448-199530,exon:201636-201752,exon:202803-202865,exon:230799-230877	pit_501178,pit_501002,pit_660210,pit_660018,pit_501210,pit_711010,pit_711012,pit_603222,pit_706612,pit_660214,pit_612078,pit_601094,pit_601078,pit_L6064020,pit_L6053754,pit_501176,pit_601128,pit_712004,pit_708032,pit_711032	14,13,11,38,13,27,20,13,7,42,29,9,12,25,21,26,22,9,15,8	5.86612e+62	CAMK4
chi_circ_0021629	NC_030818.1	102883876	102885038	-	1162	425	gene-CAMSAP1;	1	exon:102883877-102884038,exon:102884776-102885038	pit_501178,pit_501002,pit_660210,pit_660018,pit_501210,pit_711010,pit_711012,pit_603222,pit_706612,pit_660214,pit_612078,pit_601094,pit_601078,pit_L6064020,pit_L6053754,pit_501176,pit_601128,pit_712004,pit_708032,pit_711032	26,30,23,81,40,82,67,39,38,42,83,15,38,71,104,34,60,41,59,66	61,58,70,102,161,157,145,244,133,116,97,203,94,59,121,39,71,64,85,50	CAMSAP1
chi_circ_0030534	NC_030823.1	77989725	78002594	+	12869	528	gene-CAMSAP2;	1	exon:77989726-77989887,exon:77992793-77992876,exon:78001953-78002094,exon:78002455-78002594	pit_501178,pit_501002,pit_660210,pit_660018,pit_501210,pit_711010,pit_711012,pit_603222,pit_706612,pit_660214,pit_612078,pit_601094,pit_601078,pit_L6064020,pit_L6053754,pit_501176,pit_601128,pit_712004,pit_708032,pit_711032	34,35,40,119,35,86,77,85,37,86,79,28,35,40,28,29,43,29,36,28	91,97,190,375,299,325,398,429,306,290,154,262,129,132,251,107,139,182,179,134	CAMSAP2
chi_circ_0029912	NC_030823.1	45110653	45131007	-	20354	189	gene-CAMTA1;	2	intron:45110654-45110772,intron:45115592-45115661	pit_501178,pit_501002,pit_660210,pit_660018,pit_501210,pit_711010,pit_711012,pit_603222,pit_706612,pit_660214,pit_612078,pit_601094,pit_601078,pit_L6064020,pit_L6053754,pit_501176,pit_601128,pit_712004,pit_708032,pit_711032	16,2,7,8,17,13,14,17,6,14,6,12,10,10,6,12,14,2,4,16	94,65,81,106,66,74,126,86,94,74,95,73,82,78,113,73,72,108,80,58	CAMTA1
chi_circ_0029913	NC_030823.1	45110653	45133311	-	22658	263	gene-CAMTA1;		intron:45110654-45110772,intron:45115592-45115661,intron:45133238-45133311	pit_501178,pit_501002,pit_660210,pit_660018,pit_501210,pit_711010,pit_711012,pit_603222,pit_706612,pit_660214,pit_612078,pit_601094,pit_L6064020,pit_501176,pit_601128,pit_712004,pit_708032	6,6,4,29,13,9,15,11,10,2,15,5,16,4,5,2,17	81,75,78,103,70,66,129,82,85,69,90,67,72,73,75,111,78	CAMTA1
chi_circ_0037013	NC_030830.1	10466482	10473727	+	7245	336	gene-CAP2;	1	exon:10466483-10466626,exon:10466952-10467037,exon:10473622-10473727	pit_501178,pit_501002,pit_660210,pit_501210,pit_711010,pit_711012,pit_603222,pit_706612,pit_660214,pit_612078,pit_601094,pit_601078,pit_L6064020,pit_L6053754,pit_501176,pit_601128,pit_712004,pit_708032,pit_711032	9,7,10,13,31,24,21,9,12,15,8,7,16,13,13,23,21,9,5	192,85,295,233,337,372,348,267,248,288,165,140,177,199,155,204,230,215,144	CAP2
chi_circ_0028108	NC_030822.1	18242685	18244338	-	1653	405	gene-CAPRIN1;	2	exon:18242686-18242794,exon:18242917-18243072,exon:18244122-18244208,exon:18244286-18244338	pit_501178,pit_501002,pit_660210,pit_660018,pit_501210,pit_711010,pit_711012,pit_603222,pit_706612,pit_660214,pit_612078,pit_601078,pit_L6064020,pit_501176,pit_601128,pit_712004,pit_708032,pit_711032	7,5,13,18,7,12,7,20,5,6,19,3,11,6,5,2,5,5	8.50895e+64	CAPRIN1
chi_circ_0028110	NC_030822.1	18242685	18251244	-	8559	415	gene-CAPRIN1;		exon:18242686-18242794,exon:18242917-18243072,exon:18244122-18244208,exon:18251182-18251244	pit_501178,pit_501002,pit_660018,pit_711012,pit_660214,pit_612078,pit_601094,pit_601078,pit_L6064020,pit_L6053754,pit_708032,pit_711032	4,5,10,7,8,8,4,9,3,4,6,2	1.32213e+47	CAPRIN1
chi_circ_0011336	NC_030812.1	77338107	77343427	+	5320	83	gene-CAPRIN2;	2	exon:77338108-77338190	pit_660018,pit_711010,pit_711012,pit_603222,pit_601094,pit_L6064020,pit_L6053754,pit_501176,pit_601128,pit_712004,pit_708032,pit_711032	4,7,4,4,3,2,6,2,4,4,3,3	185,146,130,204,181,104,141,111,85,73,76,76	CAPRIN2
chi_circ_0011339	NC_030812.1	77356107	77358606	+	2499	393	gene-CAPRIN2;		exon:77356108-77356276,exon:77357683-77357805,exon:77358506-77358606	pit_501178,pit_501002,pit_660210,pit_660018,pit_501210,pit_711010,pit_711012,pit_603222,pit_706612,pit_612078,pit_601094,pit_601078,pit_L6064020,pit_L6053754,pit_501176,pit_601128,pit_712004,pit_708032,pit_711032	18,12,11,34,8,14,10,20,7,24,6,7,8,18,5,9,7,12,4	53,76,199,156,86,172,126,185,173,141,82,77,89,91,77,71,69,78,54	CAPRIN2
chi_circ_0003827	NC_030809.1	2693048	2731662	-	38614	326	gene-CAPZB;	1	exon:2693049-2693162,exon:2698437-2698558,exon:2731573-2731662	pit_501178,pit_501002,pit_660210,pit_660018,pit_501210,pit_711010,pit_711012,pit_603222,pit_706612,pit_660214,pit_612078,pit_601094,pit_601078,pit_L6064020,pit_L6053754,pit_501176,pit_601128,pit_712004,pit_708032,pit_711032	27,39,19,89,16,64,81,47,35,45,74,17,42,29,35,17,45,24,21,51	70,54,36,74,126,89,126,218,39,79,41,209,92,90,88,76,81,94,72,49	CAPZB
chi_circ_0037149	NC_030830.1	17582283	17600977	+	18694	347	gene-CARMIL1;	6	exon:17582284-17582359,exon:17588705-17588793,exon:17590152-17590246,exon:17600891-17600977	pit_501178,pit_501002,pit_660210,pit_660018,pit_501210,pit_711010,pit_711012,pit_603222,pit_706612,pit_660214,pit_612078,pit_601094,pit_601078,pit_L6064020,pit_L6053754,pit_501176,pit_601128,pit_712004,pit_708032,pit_711032	22,23,43,57,29,39,43,27,45,41,49,9,25,72,28,36,30,17,40,18	82,70,218,264,165,212,251,285,255,144,154,127,114,134,159,111,118,129,76,110	CARMIL1
chi_circ_0037159	NC_030830.1	17634927	17636754	+	1827	242	gene-CARMIL1;		exon:17634928-17635100,exon:17636686-17636754	pit_501178,pit_501002,pit_660210,pit_660018,pit_501210,pit_711010,pit_711012,pit_603222,pit_706612,pit_660214,pit_612078,pit_601078,pit_L6064020,pit_L6053754,pit_501176,pit_601128,pit_712004,pit_708032,pit_711032	21,8,24,32,16,45,32,17,18,44,57,7,31,20,11,22,8,10,10	112,88,345,310,272,366,352,365,303,238,264,127,192,206,119,176,130,118,114	CARMIL1
chi_circ_0037160	NC_030830.1	17634927	17646135	+	11208	337	gene-CARMIL1;		exon:17634928-17635100,exon:17636686-17636754,exon:17646041-17646135	pit_501178,pit_660210,pit_660018,pit_501210,pit_711010,pit_711012,pit_603222,pit_706612,pit_660214,pit_612078,pit_601094,pit_601078,pit_501176,pit_601128,pit_708032,pit_711032	5,2,4,5,6,11,3,8,5,8,2,2,7,9,4,2	1.17291e+47	CARMIL1
chi_circ_0037161	NC_030830.1	17634927	17658846	+	23919	401	gene-CARMIL1;		exon:17634928-17635100,exon:17646037-17646135,exon:17658718-17658846	pit_501178,pit_501002,pit_660210,pit_660018,pit_501210,pit_711010,pit_711012,pit_603222,pit_660214,pit_612078,pit_501176,pit_708032,pit_711032	4,3,10,11,3,7,10,5,4,11,3,2,8	90,71,330,294,205,319,331,319,266,234,124,109,105	CARMIL1
chi_circ_0037164	NC_030830.1	17634927	17673956	+	39029	411	gene-CARMIL1;		exon:17634928-17635100,exon:17671228-17671315,exon:17673807-17673956	pit_501178,pit_501002,pit_660210,pit_660018,pit_501210,pit_711010,pit_711012,pit_603222,pit_706612,pit_660214,pit_612078,pit_L6064020,pit_L6053754,pit_501176,pit_601128,pit_708032,pit_711032	3,5,17,7,2,16,20,10,4,18,16,9,10,4,11,2,6	88,62,346,291,175,277,281,268,314,231,184,151,157,97,135,98,90	CARMIL1
chi_circ_0037166	NC_030830.1	17658717	17673956	+	15239	411	gene-CARMIL1;		exon:17658718-17658846,exon:17659875-17660006,exon:17673807-17673956	pit_501178,pit_501002,pit_660210,pit_660018,pit_501210,pit_711010,pit_711012,pit_603222,pit_706612,pit_660214,pit_612078,pit_L6064020,pit_L6053754,pit_501176,pit_712004,pit_708032,pit_711032	5,8,4,7,5,7,4,11,7,11,5,5,3,3,3,6,8	82,60,175,194,181,184,227,217,169,150,95,123,159,116,68,87,84	CARMIL1
chi_circ_0016332	NC_030815.1	50875203	50878658	-	3455	255	gene-CARNMT1;	2	exon:50875204-50875317,exon:50878518-50878658	pit_501178,pit_501002,pit_660210,pit_660018,pit_501210,pit_711010,pit_711012,pit_603222,pit_706612,pit_660214,pit_612078,pit_601094,pit_601078,pit_L6064020,pit_L6053754,pit_501176,pit_601128,pit_712004	7,4,5,30,4,10,9,10,20,9,32,7,24,6,7,6,3,3	1.27106e+53	CARNMT1
chi_circ_0016334	NC_030815.1	50875203	50892252	-	17049	653	gene-CARNMT1;		exon:50875204-50875317,exon:50877374-50877552,exon:50891069-50891232,exon:50892057-50892252	pit_501178,pit_501002,pit_660210,pit_660018,pit_501210,pit_711010,pit_711012,pit_603222,pit_706612,pit_660214,pit_612078,pit_601094,pit_601078,pit_L6064020,pit_L6053754,pit_501176,pit_601128,pit_712004,pit_708032,pit_711032	15,16,22,42,12,59,20,19,26,34,46,18,15,33,19,8,16,10,19,19	183,180,127,246,149,189,181,192,204,190,199,95,181,129,162,97,149,151,151,129	CARNMT1
chi_circ_0011512	NC_030812.1	83437963	83458216	+	20253	562	gene-CASC1;	10	exon:83437964-83438048,exon:83440087-83440178,exon:83445244-83445381,exon:83455523-83455669,exon:83458117-83458216	pit_501178,pit_501002,pit_660210,pit_660018,pit_501210,pit_711010,pit_711012,pit_603222,pit_706612,pit_660214,pit_612078,pit_601094,pit_601078,pit_L6064020,pit_L6053754,pit_501176,pit_601128,pit_712004,pit_708032,pit_711032	8,10,8,20,7,13,12,15,12,15,22,13,11,5,3,4,5,5,6,4	7.66752e+68	CASC1
chi_circ_0011513	NC_030812.1	83437963	83460950	+	22987	1015	gene-CASC1;		exon:83437964-83438085,exon:83440087-83440178,exon:83444070-83444171,exon:83445244-83445381,exon:83455523-83455669,exon:83458113-83458216,exon:83460641-83460950	pit_501178,pit_501002,pit_660210,pit_660018,pit_501210,pit_711010,pit_711012,pit_603222,pit_706612,pit_660214,pit_612078,pit_601094,pit_601078,pit_L6064020,pit_L6053754,pit_501176,pit_601128,pit_712004,pit_708032,pit_711032	1.83165e+59	2.97229e+59	CASC1
chi_circ_0011519	NC_030812.1	83437963	83504264	+	66301	253	gene-CASC1;		exon:83437964-83438048,exon:83504097-83504264	pit_501178,pit_660210,pit_660018,pit_501210,pit_711010,pit_711012,pit_603222,pit_706612,pit_660214,pit_612078,pit_601094,pit_601078,pit_L6053754,pit_601128,pit_708032,pit_711032	5,19,12,7,22,4,8,10,8,17,5,10,3,7,3,5	1.57168e+47	CASC1
chi_circ_0011521	NC_030812.1	83440086	83445381	+	5295	332	gene-CASC1;		exon:83440087-83440178,exon:83444070-83444171,exon:83445244-83445381	pit_501178,pit_501002,pit_660210,pit_660018,pit_501210,pit_711010,pit_711012,pit_603222,pit_706612,pit_660214,pit_612078,pit_601094,pit_601078,pit_L6064020,pit_L6053754,pit_501176,pit_601128,pit_712004,pit_708032,pit_711032	6,5,11,12,7,16,7,8,8,17,9,15,18,6,9,9,11,6,6,2	8.73895e+70	CASC1
chi_circ_0011522	NC_030812.1	83440086	83458216	+	18130	835	gene-CASC1;		exon:83440087-83440178,exon:83444070-83444171,exon:83445154-83445381,exon:83454993-83455154,exon:83455523-83455669,exon:83458113-83458216	pit_501178,pit_501002,pit_660210,pit_660018,pit_501210,pit_711010,pit_711012,pit_603222,pit_706612,pit_660214,pit_612078,pit_601094,pit_601078,pit_L6064020,pit_L6053754,pit_501176,pit_601128,pit_712004,pit_708032,pit_711032	143,84,167,398,106,268,163,211,160,333,286,92,109,123,122,106,118,100,95,100	9.04904e+69	CASC1
chi_circ_0011523	NC_030812.1	83440086	83460930	+	20844	92	gene-CASC1;		exon:83440087-83440178	pit_660018,pit_501210,pit_711010,pit_711012,pit_603222,pit_706612,pit_660214,pit_612078,pit_L6053754,pit_601128	7,7,10,3,2,2,5,5,4,4	1.29464e+33	CASC1
chi_circ_0011524	NC_030812.1	83440086	83460950	+	20864	983	gene-CASC1;		exon:83440087-83440178,exon:83444070-83444171,exon:83445154-83445381,exon:83455523-83455669,exon:83458113-83458216,exon:83460641-83460950	pit_501178,pit_501002,pit_660210,pit_660018,pit_501210,pit_711010,pit_711012,pit_603222,pit_706612,pit_660214,pit_612078,pit_601094,pit_601078,pit_L6064020,pit_L6053754,pit_501176,pit_601128,pit_712004,pit_708032,pit_711032	4.43448e+64	4.3538e+62	CASC1
chi_circ_0011527	NC_030812.1	83440086	83502026	+	61940	588	gene-CASC1;		exon:83440087-83440178,exon:83445244-83445381,exon:83497580-83497722,exon:83501812-83502026	pit_501178,pit_501002,pit_660210,pit_660018,pit_501210,pit_711010,pit_711012,pit_603222,pit_706612,pit_660214,pit_612078,pit_601094,pit_601078,pit_L6064020,pit_L6053754,pit_501176,pit_601128,pit_712004,pit_708032,pit_711032	14,13,12,35,4,20,21,17,16,23,25,13,10,19,4,10,12,11,7,10	2.81277e+59	CASC1
chi_circ_0011537	NC_030812.1	83445243	83460950	+	15707	285	gene-CASC1;		exon:83445244-83445381,exon:83455523-83455669	pit_501002,pit_660210,pit_660018,pit_501210,pit_711010,pit_711012,pit_603222,pit_706612,pit_660214,pit_612078,pit_601078,pit_L6053754,pit_501176,pit_601128,pit_712004,pit_708032,pit_711032	4,8,16,5,4,4,5,12,14,17,3,4,2,2,2,6,4	9.59184e+61	CASC1
chi_circ_0011543	NC_030812.1	83493445	83497736	+	4291	394	gene-CASC1;		exon:83493446-83493521,exon:83494554-83494714,exon:83497580-83497736	pit_501178,pit_501002,pit_660210,pit_660018,pit_501210,pit_711010,pit_711012,pit_603222,pit_706612,pit_660214,pit_612078,pit_601094,pit_601078,pit_L6064020,pit_L6053754,pit_501176,pit_601128,pit_712004,pit_708032,pit_711032	10,11,12,31,5,14,16,9,7,21,18,9,5,20,12,13,15,10,3,21	142,97,250,373,127,158,136,260,167,199,227,131,83,109,114,82,84,121,85,106	CASC1
chi_circ_0020121	NC_030817.1	437682	438897	-	1215	270	gene-CASC4;	7	exon:437683-437853,exon:438799-438897	pit_501178,pit_501002,pit_660210,pit_660018,pit_501210,pit_711010,pit_711012,pit_603222,pit_706612,pit_660214,pit_612078,pit_601094,pit_601078,pit_L6064020,pit_L6053754,pit_501176,pit_601128,pit_712004,pit_708032,pit_711032	65,49,86,229,49,42,67,64,131,104,157,27,66,44,48,58,82,58,69,61	5.98649e+69	CASC4
chi_circ_0020122	NC_030817.1	437682	461336	-	23654	496	gene-CASC4;		exon:437683-437853,exon:438799-438897,exon:460818-460898,exon:461192-461336	pit_501178,pit_501002,pit_660210,pit_660018,pit_501210,pit_711010,pit_711012,pit_603222,pit_706612,pit_660214,pit_612078,pit_601094,pit_601078,pit_L6064020,pit_L6053754,pit_501176,pit_601128,pit_712004,pit_708032,pit_711032	8,13,20,21,10,32,25,22,14,27,27,13,18,12,13,12,12,9,14,21	6.84762e+69	CASC4
chi_circ_0020123	NC_030817.1	437682	467623	-	29941	690	gene-CASC4;		exon:437683-437853,exon:438799-438897,exon:460818-460898,exon:461192-461336,exon:465964-466054,exon:467521-467623	pit_501002,pit_660210,pit_660018,pit_501210,pit_711010,pit_711012,pit_603222,pit_706612,pit_660214,pit_612078,pit_601094,pit_601078,pit_L6064020,pit_L6053754,pit_501176,pit_601128,pit_712004,pit_708032,pit_711032	2,25,21,3,22,10,15,8,20,23,6,7,5,12,9,6,3,9,8	6.2889e+64	CASC4
chi_circ_0020124	NC_030817.1	437682	472837	-	35155	394	gene-CASC4;		exon:461192-461336,exon:465964-466054,exon:467521-467623,exon:472783-472837	pit_501178,pit_501002,pit_660210,pit_660018,pit_501210,pit_711010,pit_711012,pit_603222,pit_660214,pit_612078,pit_601078,pit_L6064020,pit_L6053754,pit_501176,pit_601128,pit_712004,pit_708032,pit_711032	2,5,27,15,3,12,13,9,10,28,7,6,5,3,4,4,4,5	6.62703e+61	CASC4
chi_circ_0020192	NC_030817.1	460817	461336	-	519	328	gene-CASC4;		exon:460818-460898,exon:461090-461336	pit_501002,pit_660210,pit_660018,pit_501210,pit_711010,pit_711012,pit_603222,pit_706612,pit_660214,pit_612078,pit_601094,pit_601078,pit_L6064020,pit_L6053754,pit_501176,pit_601128,pit_712004,pit_708032,pit_711032	10,10,26,9,49,19,13,9,15,13,6,10,10,12,4,8,13,13,5	7.95142e+66	CASC4
chi_circ_0020193	NC_030817.1	460817	467623	-	6806	275	gene-CASC4;		exon:460818-460898,exon:465964-466054,exon:467521-467623	pit_501178,pit_501002,pit_660210,pit_660018,pit_501210,pit_711010,pit_711012,pit_603222,pit_706612,pit_660214,pit_612078,pit_601078,pit_L6064020,pit_L6053754,pit_501176,pit_601128,pit_712004,pit_708032,pit_711032	7,8,14,24,2,48,35,6,10,19,33,7,19,2,4,11,13,10,6	6.5378e+65	CASC4
chi_circ_0020196	NC_030817.1	465963	472837	-	6874	249	gene-CASC4;		exon:465964-466054,exon:467521-467623,exon:472783-472837	pit_501178,pit_501002,pit_660210,pit_660018,pit_501210,pit_711010,pit_711012,pit_603222,pit_706612,pit_660214,pit_612078,pit_601094,pit_601078,pit_L6064020,pit_L6053754,pit_501176,pit_601128,pit_712004,pit_708032,pit_711032	21,8,39,59,18,78,35,54,26,72,94,5,18,23,25,21,25,16,42,24	6.97831e+69	CASC4
chi_circ_0007692	NC_030811.1	108701310	108713190	-	11880	423	gene-CASD1;	2	exon:108712768-108713190	pit_501178,pit_501002,pit_660210,pit_660018,pit_501210,pit_711010,pit_711012,pit_603222,pit_706612,pit_660214,pit_612078,pit_601078,pit_L6064020,pit_L6053754,pit_501176,pit_601128,pit_712004,pit_711032	27,14,13,31,22,28,34,13,21,42,53,15,16,10,10,16,7,19	4.25343e+54	CASD1
chi_circ_0007694	NC_030811.1	108706891	108713190	-	6299	543	gene-CASD1;		exon:108706892-108707011,exon:108712768-108713190	pit_501002,pit_660210,pit_660018,pit_711010,pit_711012,pit_603222,pit_706612,pit_660214,pit_612078,pit_712004,pit_708032,pit_711032	3,8,13,7,2,6,8,7,9,3,7,6	3.2169e+35	CASD1
chi_circ_0043113	NW_017189629.1	487665	506588	-	18923	310	gene-CASK;	1	exon:487666-487749,exon:495411-495533,exon:506486-506588	pit_501178,pit_501002,pit_660210,pit_660018,pit_501210,pit_711010,pit_711012,pit_603222,pit_706612,pit_660214,pit_612078,pit_601078,pit_L6064020,pit_L6053754,pit_501176,pit_601128,pit_712004,pit_708032,pit_711032	8,6,4,5,8,6,15,5,5,4,6,5,15,10,3,2,12,10,3	1.7521e+56	CASK
chi_circ_0001943	NC_030808.1	66394549	66395237	+	688	338	gene-CASR;	1	intron:66394550-66394656,intron:66395007-66395237	pit_501178,pit_501002,pit_660210,pit_660018,pit_711010,pit_711012,pit_603222,pit_706612,pit_660214,pit_612078,pit_601094,pit_501176,pit_708032,pit_711032	10,4,5,2,12,7,3,10,4,7,3,2,6,4	107,315,127,324,446,513,486,241,349,103,171,92,277,157	CASR
chi_circ_0013915	NC_030814.1	14437311	14446622	-	9311	372	gene-CAST;	3	exon:14437312-14437377,exon:14443010-14443081,exon:14444398-14444490,exon:14444921-14444968,exon:14446530-14446622	pit_501178,pit_501002,pit_660210,pit_660018,pit_501210,pit_711010,pit_711012,pit_603222,pit_706612,pit_660214,pit_612078,pit_601078,pit_L6064020,pit_L6053754,pit_501176,pit_601128,pit_712004,pit_708032,pit_711032	11,4,18,47,6,23,18,19,13,26,27,15,17,17,3,10,12,8,13	2.53271e+56	CAST
chi_circ_0013916	NC_030814.1	14443009	14446622	-	3613	258	gene-CAST;		exon:14443010-14443081,exon:14444398-14444490,exon:14446530-14446622	pit_501002,pit_660210,pit_660018,pit_501210,pit_711010,pit_711012,pit_603222,pit_660214,pit_612078,pit_601094,pit_601078,pit_L6064020,pit_L6053754,pit_501176,pit_601128,pit_712004,pit_708032,pit_711032	8,4,30,5,13,18,9,23,19,4,12,16,9,2,13,8,30,3	2.65389e+53	CAST
chi_circ_0013924	NC_030814.1	14473571	14480547	-	6976	336	gene-CAST;		exon:14473572-14473652,exon:14475162-14475260,exon:14476559-14476627,exon:14480461-14480547	pit_501178,pit_660210,pit_660018,pit_501210,pit_711010,pit_711012,pit_603222,pit_660214,pit_612078,pit_601094,pit_601078,pit_L6064020,pit_L6053754,pit_501176,pit_601128,pit_712004,pit_708032,pit_711032	5,4,9,6,8,22,9,20,8,4,5,15,14,7,6,6,9,10	2.03638e+53	CAST
chi_circ_0028100	NC_030822.1	17927791	17940013	-	12222	231	gene-CAT;	2	exon:17939193-17939318,exon:17939909-17940013	pit_501002,pit_660210,pit_660018,pit_711010,pit_711012,pit_603222,pit_706612,pit_660214,pit_612078,pit_601094,pit_601078,pit_L6053754,pit_501176,pit_712004,pit_711032	2,6,19,5,9,3,2,2,8,3,7,2,10,9,3	3.71637e+46	CAT
chi_circ_0028102	NC_030822.1	17934271	17940013	-	5742	153	gene-CAT;		exon:17934272-17934424	pit_501178,pit_501002,pit_660210,pit_660018,pit_501210,pit_711010,pit_711012,pit_603222,pit_706612,pit_660214,pit_612078,pit_601094,pit_601078,pit_L6064020,pit_L6053754,pit_501176,pit_601128,pit_712004,pit_708032,pit_711032	2,6,10,34,11,14,12,10,13,24,24,14,5,9,10,13,4,3,10,2	5.27443e+63	CAT
chi_circ_0015154	NC_030814.1	91937844	91951527	+	13683	410	gene-CATSPERD;	3	exon:91937845-91937921,exon:91938714-91938786,exon:91950870-91950952,exon:91951351-91951527	pit_501178,pit_501002,pit_660210,pit_660018,pit_501210,pit_711010,pit_711012,pit_603222,pit_706612,pit_660214,pit_612078,pit_601094,pit_601078,pit_L6064020,pit_L6053754,pit_501176,pit_601128,pit_712004,pit_708032,pit_711032	16,2,5,14,11,22,21,19,12,8,25,5,22,8,18,2,14,11,11,4	12,16,24,32,29,26,37,52,39,27,18,45,9,12,39,22,12,24,13,27	CATSPERD
chi_circ_0015157	NC_030814.1	91940711	91945613	+	4902	196	gene-CATSPERD;		intron:91943717-91943784,intron:91945486-91945613	pit_501178,pit_501002,pit_660210,pit_660018,pit_501210,pit_711010,pit_711012,pit_603222,pit_706612,pit_660214,pit_612078,pit_601094,pit_601078,pit_L6064020,pit_L6053754,pit_501176,pit_601128,pit_712004,pit_708032	5,6,12,9,5,26,16,10,8,27,20,2,5,12,9,8,6,4,5	28,52,51,52,41,88,70,80,41,56,57,69,57,29,64,28,36,33,30	CATSPERD
chi_circ_0015160	NC_030814.1	91947931	91951527	+	3596	591	gene-CATSPERD;		exon:91947932-91948015,exon:91949132-91949282,exon:91950004-91950099,exon:91950870-91950952,exon:91951351-91951527	pit_501178,pit_501002,pit_660210,pit_660018,pit_501210,pit_711010,pit_711012,pit_603222,pit_706612,pit_660214,pit_612078,pit_601094,pit_601078,pit_L6064020,pit_L6053754,pit_501176,pit_601128,pit_712004,pit_708032,pit_711032	16,33,14,53,33,46,57,40,19,38,73,20,35,43,50,32,38,31,34,14	22,38,45,51,20,54,62,66,16,27,28,47,34,19,49,31,28,30,16,45	CATSPERD
chi_circ_0001593	NC_030808.1	50172586	50186023	-	13437	518	gene-CBLB;	2	exon:50178860-50179000,exon:50181735-50181866,exon:50181980-50182077,exon:50185877-50186023	pit_501178,pit_660210,pit_660018,pit_501210,pit_711010,pit_711012,pit_603222,pit_706612,pit_660214,pit_612078,pit_601094,pit_601078,pit_L6064020,pit_L6053754,pit_501176,pit_601128,pit_712004,pit_711032	3,10,15,3,6,14,18,18,10,22,10,11,3,4,5,11,3,3	8,35,37,46,59,49,79,38,44,26,100,41,41,43,15,17,23,16	CBLB
chi_circ_0001596	NC_030808.1	50232322	50250902	-	18580	424	gene-CBLB;		exon:50232323-50232526,exon:50247811-50247942,exon:50250815-50250902	pit_501178,pit_501002,pit_660210,pit_660018,pit_501210,pit_711010,pit_711012,pit_603222,pit_706612,pit_660214,pit_612078,pit_601094,pit_601078,pit_L6064020,pit_L6053754,pit_501176,pit_601128,pit_712004,pit_708032,pit_711032	6,8,7,17,6,10,12,12,4,21,10,7,4,10,9,12,4,4,11,10	43,41,119,118,96,117,103,147,104,89,81,152,57,63,126,38,58,50,34,39	CBLB
chi_circ_0017247	NC_030815.1	981166	984483	-	3317	389	gene-CBR4;	1	exon:981167-981301,exon:983611-983743,exon:984363-984483	pit_501178,pit_501002,pit_660210,pit_660018,pit_501210,pit_711010,pit_711012,pit_603222,pit_706612,pit_660214,pit_612078,pit_601078,pit_L6053754,pit_501176,pit_601128,pit_712004,pit_708032,pit_711032	9,12,6,20,7,21,17,19,7,22,35,8,3,6,6,8,5,7	3.31334e+53	CBR4
chi_circ_0011996	NC_030813.1	110947584	110963845	+	16261	221	gene-CC2D2A;	5	exon:110947585-110947673,exon:110963714-110963845	pit_501178,pit_501002,pit_660210,pit_660018,pit_501210,pit_711010,pit_711012,pit_603222,pit_660214,pit_612078,pit_601078,pit_L6053754,pit_601128	2,7,5,7,2,6,2,2,9,8,5,4,6	80,62,111,165,96,99,135,175,100,106,68,101,77	CC2D2A
chi_circ_0012000	NC_030813.1	110953522	110959751	+	6229	430	gene-CC2D2A;		exon:110953523-110953624,exon:110954335-110954499,exon:110959589-110959751	pit_501178,pit_660018,pit_501210,pit_711010,pit_711012,pit_603222,pit_706612,pit_660214,pit_612078,pit_601094,pit_L6064020,pit_L6053754,pit_501176,pit_712004,pit_708032	6,15,2,18,2,8,4,8,10,2,2,6,6,5,4	68,196,111,203,199,260,130,238,161,159,104,90,66,68,76	CC2D2A
chi_circ_0012004	NC_030813.1	110959588	110963845	+	4257	432	gene-CC2D2A;		exon:110959589-110959751,exon:110961514-110961650,exon:110963714-110963845	pit_501178,pit_501002,pit_660210,pit_660018,pit_501210,pit_711010,pit_711012,pit_603222,pit_660214,pit_612078,pit_601094,pit_601078,pit_L6064020,pit_L6053754,pit_501176,pit_601128,pit_712004,pit_708032,pit_711032	17,8,5,13,13,8,12,7,11,8,6,5,18,4,5,16,8,8,10	51,64,101,144,103,114,148,198,106,83,160,71,79,97,74,79,61,50,87	CC2D2A
chi_circ_0012015	NC_030813.1	111001274	111006899	+	5625	389	gene-CC2D2A;		exon:111001275-111001478,exon:111004291-111004383,exon:111006808-111006899	pit_501178,pit_501002,pit_660210,pit_660018,pit_501210,pit_711010,pit_711012,pit_603222,pit_706612,pit_660214,pit_612078,pit_601094,pit_601078,pit_L6064020,pit_L6053754,pit_501176,pit_601128,pit_712004,pit_708032,pit_711032	5,8,13,26,6,13,14,19,8,11,18,6,13,11,8,8,8,13,15,13	60,39,81,107,67,131,97,153,73,131,103,122,51,53,45,37,99,44,30,65	CC2D2A
chi_circ_0012016	NC_030813.1	111001274	111010712	+	9438	557	gene-CC2D2A;		exon:111001275-111001478,exon:111004291-111004383,exon:111006808-111006899,exon:111010545-111010712	pit_501178,pit_501002,pit_660210,pit_660018,pit_501210,pit_711010,pit_711012,pit_603222,pit_706612,pit_660214,pit_612078,pit_601094,pit_601078,pit_L6064020,pit_L6053754,pit_501176,pit_601128,pit_712004,pit_708032,pit_711032	16,11,16,30,3,19,20,23,16,24,38,10,7,20,5,3,11,7,3,10	51,30,63,49,61,115,77,139,42,44,63,85,56,47,42,45,90,45,36,43	CC2D2A
chi_circ_0040746	NC_030835.1	20550574	20552866	-	2292	266	gene-CCAR1;	2	exon:20550575-20550760,exon:20552787-20552866	pit_501002,pit_660210,pit_660018,pit_501210,pit_711010,pit_603222,pit_706612,pit_660214,pit_612078,pit_601094,pit_601078,pit_L6064020,pit_L6053754,pit_501176,pit_601128,pit_712004,pit_708032,pit_711032	4,2,7,4,6,4,4,4,12,8,5,4,5,7,3,2,9,8	1.58249e+53	CCAR1
chi_circ_0040755	NC_030835.1	20573232	20582007	-	8775	335	gene-CCAR1;		exon:20573233-20573394,exon:20581835-20582007	pit_501178,pit_501002,pit_660210,pit_660018,pit_501210,pit_711010,pit_711012,pit_603222,pit_706612,pit_660214,pit_612078,pit_601094,pit_L6064020,pit_L6053754,pit_601128,pit_711032	3,10,11,9,2,18,13,11,4,12,16,4,7,3,3,6	1.88156e+47	CCAR1
chi_circ_0021486	NC_030817.1	97104780	97105643	+	863	467	gene-CCDC112;	1	exon:97104781-97104856,exon:97105253-97105643	pit_501178,pit_501002,pit_660210,pit_660018,pit_501210,pit_711010,pit_711012,pit_603222,pit_706612,pit_660214,pit_612078,pit_601094,pit_601078,pit_L6064020,pit_L6053754,pit_501176,pit_601128,pit_712004,pit_708032,pit_711032	12,4,12,15,9,24,10,15,18,17,10,5,13,7,18,4,8,8,6,8	1.27101e+59	CCDC112
chi_circ_0002015	NC_030808.1	68107045	68108031	-	986	322	gene-CCDC14;	1	exon:68107046-68107168,exon:68107259-68107328,exon:68107577-68107649,exon:68107976-68108031	pit_501178,pit_501002,pit_660210,pit_660018,pit_501210,pit_711010,pit_711012,pit_603222,pit_706612,pit_660214,pit_612078,pit_601094,pit_601078,pit_L6064020,pit_L6053754,pit_501176,pit_601128,pit_712004,pit_708032,pit_711032	12,10,8,20,13,9,18,35,2,25,40,12,6,14,13,11,11,9,13,17	51,59,136,78,56,55,52,124,98,77,65,82,43,45,82,37,78,53,63,69	CCDC14
chi_circ_0003328	NC_030809.1	118388030	118421536	-	33506	312	gene-CCDC141;	1	exon:118388031-118388225,exon:118421420-118421536	pit_501178,pit_501002,pit_660210,pit_660018,pit_501210,pit_711010,pit_711012,pit_660214,pit_612078,pit_601078,pit_L6053754,pit_601128,pit_712004,pit_708032	7,5,7,11,3,4,9,6,7,10,2,23,5,8	87,83,126,113,83,29,110,164,62,74,39,66,35,56	CCDC141
chi_circ_0009094	NC_030811.1	76347468	76366197	+	18729	688	gene-CCDC146;	3	exon:76347469-76347645,exon:76352006-76352233,exon:76353052-76353238,exon:76366102-76366197	pit_501178,pit_501002,pit_660210,pit_660018,pit_501210,pit_711010,pit_711012,pit_603222,pit_706612,pit_660214,pit_612078,pit_601094,pit_L6064020,pit_L6053754,pit_501176,pit_601128,pit_712004,pit_711032	9,10,16,26,18,20,12,22,13,26,23,20,4,19,4,8,15,20	3.0616e+53	CCDC146
chi_circ_0009097	NC_030811.1	76351057	76353238	+	2181	74	gene-CCDC146;		exon:76351058-76351131	pit_501178,pit_501002,pit_660210,pit_501210,pit_711010,pit_711012,pit_603222,pit_706612,pit_660214,pit_612078,pit_601078,pit_L6053754,pit_501176,pit_601128,pit_712004,pit_708032	16,7,16,7,16,11,16,4,26,15,4,8,7,9,4,4	3.40189e+47	CCDC146
chi_circ_0009099	NC_030811.1	76351057	76367266	+	16209	170	gene-CCDC146;		exon:76351058-76351131,exon:76366102-76366197	pit_501178,pit_501002,pit_660210,pit_660018,pit_501210,pit_711010,pit_711012,pit_603222,pit_706612,pit_660214,pit_612078,pit_601094,pit_601078,pit_L6064020,pit_L6053754,pit_501176,pit_601128,pit_712004,pit_708032,pit_711032	11,2,15,15,4,10,10,8,3,8,23,5,3,2,10,4,11,5,9,3	3.29155e+59	CCDC146
chi_circ_0012595	NC_030813.1	44881100	44898099	-	16999	309	gene-CCDC149;	1	exon:44881101-44881208,exon:44896176-44896214,exon:44897938-44898099	pit_501178,pit_501002,pit_660210,pit_660018,pit_501210,pit_711010,pit_711012,pit_603222,pit_706612,pit_660214,pit_612078,pit_601094,pit_601078,pit_L6064020,pit_L6053754,pit_501176,pit_601128,pit_712004,pit_708032,pit_711032	8,12,17,26,17,38,24,18,17,24,10,4,13,20,18,12,18,12,12,15	75,97,96,227,157,173,200,171,120,174,172,103,66,86,115,55,69,92,82,61	CCDC149
chi_circ_0041537	NC_030836.1	27757486	27772458	+	14972	509	gene-CCDC15;	2	exon:27757487-27757606,exon:27759672-27759788,exon:27764427-27764501,exon:27772107-27772199,exon:27772355-27772458	pit_501178,pit_501002,pit_660210,pit_660018,pit_501210,pit_711010,pit_711012,pit_603222,pit_706612,pit_660214,pit_612078,pit_601094,pit_601078,pit_L6064020,pit_L6053754,pit_501176,pit_601128,pit_712004,pit_708032,pit_711032	20,16,21,57,9,37,35,19,18,40,33,14,21,11,14,12,13,14,22,22	54,45,84,75,66,86,57,109,53,78,67,98,28,40,58,41,37,44,37,38	CCDC15
chi_circ_0041539	NC_030836.1	27764426	27772458	+	8032	272	gene-CCDC15;		exon:27764427-27764501,exon:27772107-27772199,exon:27772355-27772458	pit_501178,pit_501002,pit_660210,pit_660018,pit_501210,pit_711010,pit_711012,pit_603222,pit_706612,pit_660214,pit_612078,pit_601094,pit_601078,pit_L6064020,pit_L6053754,pit_501176,pit_601128,pit_712004,pit_708032,pit_711032	14,7,12,29,10,26,15,11,4,7,31,4,12,20,15,11,14,5,8,5	51,46,87,111,82,103,84,93,52,109,73,84,37,55,43,40,29,61,56,50	CCDC15
chi_circ_0004398	NC_030809.1	50654652	50657153	-	2501	94	gene-CCDC150;	1	exon:50654653-50654746	pit_501178,pit_501002,pit_660210,pit_660018,pit_501210,pit_711010,pit_711012,pit_603222,pit_706612,pit_660214,pit_612078,pit_601094,pit_601078,pit_L6064020,pit_L6053754,pit_501176,pit_601128,pit_712004,pit_708032,pit_711032	6,8,4,18,3,8,9,10,7,3,19,2,6,10,15,6,7,2,6,10	27,26,50,65,50,47,62,92,50,77,54,22,20,41,31,18,38,31,26,21	CCDC150
chi_circ_0013566	NC_030813.1	91723806	91736087	-	12281	227	gene-CCDC158;	3	exon:91723807-91723965,exon:91730174-91730241	pit_501178,pit_501002,pit_660210,pit_660018,pit_711012,pit_603222,pit_706612,pit_660214,pit_612078,pit_601094,pit_601078,pit_L6064020,pit_L6053754,pit_601128,pit_712004,pit_711032	2,5,7,5,5,5,6,7,8,3,7,8,3,3,8,3	48,52,136,172,102,131,158,128,135,121,89,79,114,80,72,74	CCDC158
chi_circ_0013567	NC_030813.1	91723806	91748490	-	24684	413	gene-CCDC158;		exon:91723807-91723965,exon:91730174-91730241,exon:91732768-91732827,exon:91748365-91748490	pit_501178,pit_660210,pit_660018,pit_501210,pit_711010,pit_711012,pit_603222,pit_706612,pit_660214,pit_612078,pit_601094,pit_601078,pit_L6064020,pit_L6053754,pit_501176,pit_601128,pit_712004,pit_708032,pit_711032	9,2,12,8,6,11,14,9,8,20,5,3,13,4,3,5,6,10,5	44,170,173,110,172,109,137,144,149,151,127,79,69,104,54,46,65,51,77	CCDC158
chi_circ_0013586	NC_030813.1	91777756	91785702	-	7946	433	gene-CCDC158;		intron:91777757-91777974,intron:91782013-91782156,intron:91785632-91785702	pit_501178,pit_501002,pit_660210,pit_660018,pit_501210,pit_711010,pit_711012,pit_603222,pit_706612,pit_660214,pit_612078,pit_601094,pit_601078,pit_L6064020,pit_L6053754,pit_501176,pit_601128,pit_712004,pit_708032,pit_711032	8,14,22,22,6,29,21,26,9,22,39,23,8,12,14,19,18,6,19,19	91,114,363,319,146,307,241,288,283,282,311,123,175,139,218,92,129,131,135,112	CCDC158
chi_circ_0015854	NC_030815.1	28522540	28599589	-	77049	371	gene-CCDC171;	5	exon:28522541-28522657,exon:28592219-28592379,exon:28599497-28599589	pit_660018,pit_501210,pit_711010,pit_711012,pit_603222,pit_706612,pit_660214,pit_612078,pit_601078,pit_L6064020,pit_L6053754,pit_712004,pit_711032	4,7,7,7,7,5,5,5,8,3,10,5,5	165,92,133,102,161,121,136,168,90,94,94,74,74	CCDC171
chi_circ_0015860	NC_030815.1	28545157	28599589	-	54432	450	gene-CCDC171;		exon:28545158-28545346,exon:28547118-28547285,exon:28599497-28599589	pit_501178,pit_501002,pit_660210,pit_660018,pit_501210,pit_711010,pit_711012,pit_603222,pit_706612,pit_660214,pit_612078,pit_601078,pit_L6064020,pit_L6053754,pit_601128,pit_712004,pit_708032,pit_711032	5,9,6,9,5,8,15,5,5,13,19,12,10,7,8,7,5,9	93,85,161,186,89,129,102,174,115,157,147,104,95,96,67,60,83,93	CCDC171
chi_circ_0015863	NC_030815.1	28570193	28599589	-	29396	496	gene-CCDC171;		exon:28570194-28570296,exon:28583865-28584003,exon:28592219-28592379,exon:28599497-28599589	pit_501178,pit_501002,pit_660210,pit_660018,pit_501210,pit_711010,pit_711012,pit_603222,pit_706612,pit_660214,pit_612078,pit_601094,pit_601078,pit_L6064020,pit_L6053754,pit_501176,pit_601128,pit_712004,pit_708032,pit_711032	43,40,27,46,32,28,34,26,22,40,19,18,30,63,34,35,21,13,28,20	104,84,181,221,100,143,169,225,130,135,172,146,103,124,120,108,80,88,87,109	CCDC171
chi_circ_0015870	NC_030815.1	28592218	28644012	-	51794	429	gene-CCDC171;		exon:28592219-28592379,exon:28599497-28599589,exon:28643838-28644012	pit_501002,pit_660210,pit_660018,pit_501210,pit_711010,pit_711012,pit_603222,pit_706612,pit_660214,pit_612078,pit_601078,pit_L6064020,pit_L6053754,pit_501176,pit_601128,pit_708032	4,12,16,4,7,10,9,6,12,8,5,3,5,7,5,4	110,273,319,154,222,171,209,258,274,306,133,129,162,106,82,140	CCDC171
chi_circ_0015871	NC_030815.1	28599496	28644012	-	44516	240	gene-CCDC171;		exon:28599497-28599589,exon:28612832-28612978	pit_660210,pit_660018,pit_501210,pit_711010,pit_711012,pit_603222,pit_706612,pit_660214,pit_612078,pit_L6053754,pit_601128,pit_708032	6,2,2,3,5,4,5,5,6,6,2,4	230,262,101,126,132,176,216,194,244,136,52,107	CCDC171
chi_circ_0003021	NC_030809.1	109663950	109670786	-	6836	525	gene-CCDC173;	1	exon:109663951-109664107,exon:109670324-109670517,exon:109670613-109670786	pit_501178,pit_660018,pit_501210,pit_711012,pit_603222,pit_660214,pit_612078,pit_601094,pit_601078,pit_501176,pit_601128,pit_712004,pit_708032,pit_711032	4,9,3,5,12,6,2,9,3,3,8,3,4,7	37,132,89,84,66,80,64,119,44,25,51,32,32,45	CCDC173
chi_circ_0019834	NC_030817.1	31386778	31408907	+	22129	654	gene-CCDC175;	5	exon:31386779-31387007,exon:31400651-31400773,exon:31404301-31404410,exon:31404761-31404870,exon:31408826-31408907	pit_501178,pit_501002,pit_660210,pit_660018,pit_501210,pit_711010,pit_711012,pit_603222,pit_706612,pit_660214,pit_612078,pit_601094,pit_601078,pit_L6064020,pit_L6053754,pit_501176,pit_601128,pit_712004,pit_708032,pit_711032	50,28,32,115,37,77,31,32,33,69,53,14,44,33,22,21,32,22,38,25	79,57,73,180,56,162,91,124,115,173,123,51,100,78,76,60,43,59,62,48	CCDC175
chi_circ_0019838	NC_030817.1	31386778	31430315	+	43537	636	gene-CCDC175;		exon:31386779-31387007,exon:31400651-31400773,exon:31419907-31419978,exon:31421682-31421813,exon:31430236-31430315	pit_501178,pit_501002,pit_660210,pit_711010,pit_711012,pit_603222,pit_706612,pit_660214,pit_612078,pit_L6053754,pit_601128,pit_712004,pit_708032,pit_711032	2,8,12,17,2,16,20,18,18,7,7,3,6,14	51,38,61,90,67,58,50,107,50,44,24,30,42,24	CCDC175
chi_circ_0019840	NC_030817.1	31386778	31443962	+	57184	618	gene-CCDC175;		exon:31386779-31387007,exon:31400651-31400773,exon:31438815-31438917,exon:31443800-31443962	pit_501178,pit_501002,pit_660210,pit_660018,pit_501210,pit_711010,pit_711012,pit_603222,pit_706612,pit_660214,pit_612078,pit_601094,pit_601078,pit_L6064020,pit_L6053754,pit_501176,pit_601128,pit_712004,pit_708032,pit_711032	11,9,12,34,12,29,11,10,15,27,15,12,14,5,5,11,5,5,9,12	48,27,71,81,40,61,40,48,48,57,55,42,45,29,40,49,31,19,24,20	CCDC175
chi_circ_0019842	NC_030817.1	31400650	31408907	+	8257	425	gene-CCDC175;		exon:31400651-31400773,exon:31404301-31404410,exon:31404761-31404870,exon:31408826-31408907	pit_501178,pit_501002,pit_660210,pit_660018,pit_501210,pit_711010,pit_711012,pit_603222,pit_706612,pit_660214,pit_612078,pit_601094,pit_601078,pit_L6064020,pit_L6053754,pit_501176,pit_601128,pit_712004,pit_708032,pit_711032	36,45,43,90,33,61,43,41,58,77,68,38,38,75,62,59,55,43,32,47	114,94,140,306,98,259,132,184,164,295,191,111,186,121,106,97,82,103,116,84	CCDC175
chi_circ_0019843	NC_030817.1	31400650	31430315	+	29665	603	gene-CCDC175;		exon:31400651-31400773,exon:31404301-31404410,exon:31408826-31408907,exon:31418689-31418799,exon:31419907-31419978,exon:31430211-31430315	pit_501178,pit_501002,pit_660210,pit_660018,pit_501210,pit_711010,pit_711012,pit_603222,pit_706612,pit_660214,pit_612078,pit_601094,pit_601078,pit_L6064020,pit_L6053754,pit_501176,pit_601128,pit_712004,pit_708032,pit_711032	13,30,22,60,21,36,21,42,20,40,40,17,21,20,19,9,14,26,19,17	84,77,128,270,92,188,109,120,101,231,118,100,147,81,80,79,64,74,96,61	CCDC175
chi_circ_0006783	NC_030810.1	70282797	70291374	+	8577	418	gene-CCDC18;	9	exon:70282798-70282933,exon:70283437-70283611,exon:70291268-70291374	pit_501178,pit_501002,pit_660210,pit_660018,pit_501210,pit_711010,pit_711012,pit_603222,pit_706612,pit_660214,pit_612078,pit_601094,pit_601078,pit_L6064020,pit_L6053754,pit_501176,pit_601128,pit_712004,pit_708032,pit_711032	7,4,14,22,8,10,3,16,18,22,12,5,7,8,19,8,12,4,9,2	79,60,173,135,86,105,110,102,123,108,93,99,72,69,114,41,53,48,50,54	CCDC18
chi_circ_0006794	NC_030810.1	70286899	70331805	+	44906	294	gene-CCDC18;		exon:70286900-70287061,exon:70331674-70331805	pit_501178,pit_501002,pit_660210,pit_660018,pit_501210,pit_711010,pit_711012,pit_603222,pit_706612,pit_660214,pit_612078,pit_L6064020,pit_L6053754,pit_501176,pit_601128,pit_708032,pit_711032	4,3,8,12,4,6,7,8,4,10,6,4,7,2,8,4,6	69,44,207,193,117,128,136,134,190,153,130,71,115,69,60,92,63	CCDC18
chi_circ_0006798	NC_030810.1	70291267	70313083	+	21816	528	gene-CCDC18;		exon:70291268-70291374,exon:70293258-70293386,exon:70312792-70313083	pit_501178,pit_501002,pit_660210,pit_660018,pit_501210,pit_711010,pit_711012,pit_603222,pit_706612,pit_660214,pit_612078,pit_601078,pit_L6064020,pit_L6053754,pit_501176,pit_601128,pit_712004,pit_708032,pit_711032	9,12,19,46,3,13,5,8,9,28,39,8,9,15,8,13,8,6,11	90,53,205,161,130,168,153,173,172,195,164,97,114,142,72,85,88,76,45	CCDC18
chi_circ_0006802	NC_030810.1	70291267	70331805	+	40538	479	gene-CCDC18;		exon:70291268-70291374,exon:70293258-70293386,exon:70331093-70331203,exon:70331674-70331805	pit_501178,pit_501002,pit_660210,pit_660018,pit_501210,pit_711010,pit_711012,pit_603222,pit_706612,pit_660214,pit_612078,pit_601094,pit_601078,pit_L6064020,pit_L6053754,pit_501176,pit_601128,pit_712004,pit_708032,pit_711032	5,7,9,21,10,10,15,4,9,17,19,3,11,4,11,5,13,4,6,3	73,46,254,225,137,167,162,147,206,175,183,171,77,93,122,74,66,72,71,61	CCDC18
chi_circ_0006805	NC_030810.1	70291267	70365269	+	74002	374	gene-CCDC18;		exon:70291268-70291374,exon:70293258-70293386,exon:70365132-70365269	pit_501178,pit_501002,pit_660210,pit_660018,pit_501210,pit_711010,pit_711012,pit_603222,pit_706612,pit_660214,pit_612078,pit_601094,pit_601078,pit_L6053754,pit_501176,pit_601128,pit_712004,pit_708032	9,5,23,26,15,20,11,11,28,38,7,10,12,4,4,9,6,5	67,56,196,148,97,145,122,123,140,124,109,106,55,115,70,57,67,45	CCDC18
chi_circ_0006814	NC_030810.1	70319817	70350277	+	30460	469	gene-CCDC18;		exon:70319818-70319975,exon:70347821-70347988,exon:70350135-70350277	pit_501178,pit_660018,pit_501210,pit_711010,pit_711012,pit_603222,pit_706612,pit_660214,pit_612078,pit_601094,pit_601078,pit_L6064020,pit_L6053754,pit_601128,pit_712004,pit_708032,pit_711032	5,10,3,9,7,7,6,6,8,4,5,2,4,4,2,5,8	49,93,117,152,126,131,148,156,107,152,77,88,123,68,44,80,41	CCDC18
chi_circ_0006815	NC_030810.1	70329788	70331805	+	2017	353	gene-CCDC18;		exon:70329789-70330009,exon:70331674-70331805	pit_501178,pit_660018,pit_501210,pit_711010,pit_711012,pit_603222,pit_706612,pit_660214,pit_612078,pit_601094,pit_601078,pit_L6064020,pit_L6053754,pit_501176	8,11,6,9,3,4,5,16,5,2,2,11,2,8	74,276,148,209,169,204,272,248,222,240,106,110,131,69	CCDC18
chi_circ_0006821	NC_030810.1	70360761	70371750	+	10989	318	gene-CCDC18;		exon:70360762-70360878,exon:70371550-70371750	pit_501178,pit_660210,pit_660018,pit_501210,pit_711010,pit_603222,pit_706612,pit_660214,pit_612078,pit_601094,pit_601078,pit_L6064020,pit_L6053754,pit_601128,pit_708032,pit_711032	3,3,20,4,2,4,3,18,8,2,5,5,6,3,2,2	64,141,75,81,78,77,108,86,54,92,59,58,101,43,49,52	CCDC18
chi_circ_0006825	NC_030810.1	70383967	70384426	+	459	459	gene-CCDC18;		exon:70383968-70384426	pit_501178,pit_501002,pit_660210,pit_660018,pit_501210,pit_711010,pit_711012,pit_603222,pit_706612,pit_660214,pit_612078,pit_601094,pit_601078,pit_L6064020,pit_L6053754,pit_501176,pit_601128,pit_712004,pit_708032,pit_711032	28,30,40,85,50,74,45,42,63,89,38,14,40,46,34,24,26,19,36,34	27,20,74,31,37,39,48,61,61,46,25,49,32,46,64,31,24,19,25,20	CCDC18
chi_circ_0001807	NC_030808.1	58406554	58442399	-	35845	102	gene-CCDC191;	2	exon:58442298-58442399	pit_501178,pit_501002,pit_660210,pit_660018,pit_501210,pit_711010,pit_711012,pit_603222,pit_706612,pit_660214,pit_612078,pit_601094,pit_601078,pit_L6064020,pit_L6053754,pit_501176,pit_601128,pit_712004,pit_708032,pit_711032	8,17,8,16,14,12,17,8,8,7,28,4,5,18,25,5,9,14,2,6	45,54,62,83,54,53,102,93,55,51,86,44,52,44,87,46,55,66,78,51	CCDC191
chi_circ_0001809	NC_030808.1	58425444	58442399	-	16955	395	gene-CCDC191;		exon:58425445-58425588,exon:58426084-58426148,exon:58441444-58441527,exon:58442298-58442399	pit_501178,pit_501002,pit_660210,pit_660018,pit_501210,pit_711010,pit_711012,pit_603222,pit_706612,pit_660214,pit_612078,pit_601094,pit_601078,pit_L6064020,pit_L6053754,pit_501176,pit_601128,pit_712004,pit_708032,pit_711032	8,14,6,11,8,11,7,12,6,16,10,4,4,12,10,8,12,8,8,14	68,52,103,140,69,96,132,130,109,82,181,60,62,93,106,68,70,80,69,56	CCDC191
chi_circ_0002506	NC_030808.1	86059319	86077538	+	18219	600	gene-CCDC39;	2	exon:86059320-86059528,exon:86063783-86063906,exon:86076825-86076984,exon:86077432-86077538	pit_501178,pit_501002,pit_660210,pit_660018,pit_501210,pit_711010,pit_711012,pit_603222,pit_706612,pit_660214,pit_612078,pit_601094,pit_601078,pit_L6064020,pit_L6053754,pit_501176,pit_601128,pit_712004,pit_708032,pit_711032	11,17,18,25,11,32,13,36,18,18,29,12,10,10,9,10,9,6,4,7	41,58,113,108,64,71,64,107,54,96,70,37,44,58,82,43,45,25,18,37	CCDC39
chi_circ_0002507	NC_030808.1	86063782	86077538	+	13756	284	gene-CCDC39;		exon:86063783-86063906,exon:86076825-86076984	pit_501178,pit_501002,pit_660210,pit_660018,pit_501210,pit_711010,pit_711012,pit_660214,pit_612078,pit_L6064020,pit_L6053754,pit_501176,pit_601128,pit_712004,pit_708032,pit_711032	7,3,12,10,4,8,4,7,8,4,3,12,6,2,4,2	54,50,177,151,83,103,55,107,110,64,84,71,33,22,21,56	CCDC39
chi_circ_0002301	NC_030808.1	75731775	75745838	-	14063	399	gene-CCDC50;	2	exon:75731776-75731893,exon:75741521-75741611,exon:75744809-75744935,exon:75745776-75745838	pit_501178,pit_501002,pit_660210,pit_660018,pit_501210,pit_711010,pit_711012,pit_603222,pit_706612,pit_660214,pit_612078,pit_601094,pit_601078,pit_L6064020,pit_L6053754,pit_501176,pit_601128,pit_712004,pit_708032,pit_711032	18,14,52,60,25,90,38,39,16,73,74,14,55,60,49,15,36,32,38,29	2.51202e+59	CCDC50
chi_circ_0002302	NC_030808.1	75741520	75745838	-	4318	281	gene-CCDC50;		exon:75741521-75741611,exon:75744809-75744935,exon:75745776-75745838	pit_501178,pit_501002,pit_660210,pit_660018,pit_501210,pit_711010,pit_711012,pit_603222,pit_706612,pit_660214,pit_612078,pit_601094,pit_L6064020,pit_L6053754,pit_501176,pit_601128,pit_712004,pit_708032,pit_711032	14,10,5,37,11,34,24,15,9,20,10,13,24,6,8,10,11,15,13	2.14175e+56	CCDC50
chi_circ_0040939	NC_030835.1	30041561	30045276	+	3715	258	gene-CCDC6;	2	exon:30041562-30041718,exon:30045176-30045276	pit_501178,pit_501002,pit_660210,pit_660018,pit_501210,pit_711010,pit_711012,pit_603222,pit_706612,pit_660214,pit_612078,pit_601094,pit_601078,pit_L6064020,pit_L6053754,pit_501176,pit_601128,pit_712004,pit_708032,pit_711032	21,13,35,90,12,70,29,25,24,70,48,6,15,28,18,22,26,13,23,19	112,71,259,378,314,432,360,480,307,426,285,394,172,209,286,149,146,164,210,156	CCDC6
chi_circ_0040940	NC_030835.1	30041561	30054303	+	12742	383	gene-CCDC6;		exon:30041562-30041718,exon:30045176-30045276,exon:30054179-30054303	pit_501178,pit_501002,pit_660210,pit_660018,pit_501210,pit_711010,pit_711012,pit_603222,pit_660214,pit_612078,pit_601078,pit_L6064020,pit_L6053754,pit_601128,pit_712004,pit_708032,pit_711032	10,8,6,30,5,17,21,11,16,28,8,5,11,8,4,11,5	101,70,266,408,285,450,354,507,443,285,193,193,275,134,165,193,156	CCDC6
chi_circ_0030798	NC_030824.1	18484956	18488252	+	3296	269	gene-CCDC62;	1	exon:18484957-18485123,exon:18488151-18488252	pit_660210,pit_660018,pit_501210,pit_711010,pit_603222,pit_706612,pit_660214,pit_612078,pit_601078,pit_L6064020,pit_L6053754,pit_501176,pit_601128,pit_712004,pit_708032,pit_711032	8,35,4,7,14,12,8,29,6,5,7,6,8,3,2,3	209,199,127,130,202,140,137,131,68,86,87,56,67,52,56,68	CCDC62
chi_circ_0036626	NC_030829.1	44353159	44359673	-	6514	570	gene-CCDC66;	1	exon:44353160-44353261,exon:44354221-44354379,exon:44357444-44357613,exon:44359535-44359673	pit_501178,pit_501002,pit_660210,pit_660018,pit_501210,pit_711010,pit_711012,pit_603222,pit_706612,pit_660214,pit_612078,pit_601094,pit_601078,pit_L6064020,pit_L6053754,pit_501176,pit_601128,pit_712004,pit_708032,pit_711032	8,5,16,48,14,53,31,26,19,40,31,14,13,14,17,18,23,6,12,9	2.15163e+59	CCDC66
chi_circ_0038260	NC_030831.1	54525352	54527377	-	2025	255	gene-CCDC68;	3	exon:54525353-54525481,exon:54527252-54527377	pit_501178,pit_501002,pit_660210,pit_660018,pit_501210,pit_711010,pit_711012,pit_603222,pit_706612,pit_660214,pit_612078,pit_601094,pit_601078,pit_L6064020,pit_501176,pit_712004,pit_708032,pit_711032	4,2,21,58,11,49,14,14,14,35,36,2,8,6,8,7,17,13	54,11,118,210,52,198,107,126,317,151,141,51,64,122,63,85,78,106	CCDC68
chi_circ_0038265	NC_030831.1	54528632	54532584	-	3950	357	gene-CCDC68;		exon:54528635-54528775,exon:54530608-54530694,exon:54532456-54532584	pit_501178,pit_501002,pit_660210,pit_660018,pit_501210,pit_711010,pit_711012,pit_603222,pit_706612,pit_660214,pit_612078,pit_601094,pit_601078,pit_L6064020,pit_L6053754,pit_501176,pit_601128,pit_712004,pit_708032,pit_711032	15,4,9,21,3,18,41,20,23,16,9,4,9,25,28,13,9,20,36,23	76,18,170,342,87,228,163,186,454,208,225,54,134,251,99,110,165,170,131,207	CCDC68
chi_circ_0038265	NC_030831.1	54528634	54532584	-	3950	357	gene-CCDC68;		exon:54528635-54528775,exon:54530608-54530694,exon:54532456-54532584	pit_501178,pit_501002,pit_660210,pit_660018,pit_501210,pit_711010,pit_711012,pit_603222,pit_706612,pit_660214,pit_612078,pit_601094,pit_601078,pit_L6064020,pit_L6053754,pit_501176,pit_601128,pit_712004,pit_708032,pit_711032	15,4,9,21,3,18,41,20,23,16,9,4,9,25,28,13,9,20,36,23	76,18,170,342,87,228,163,186,454,208,225,54,134,251,99,110,165,170,131,207	CCDC68
chi_circ_0025416	NC_030820.1	19580262	19587171	-	6909	343	gene-CCDC7;	6	exon:19580263-19580484,exon:19583192-19583257,exon:19587117-19587171	pit_501178,pit_501002,pit_660210,pit_660018,pit_501210,pit_711010,pit_711012,pit_603222,pit_706612,pit_660214,pit_612078,pit_601094,pit_601078,pit_L6064020,pit_L6053754,pit_501176,pit_601128,pit_712004,pit_708032,pit_711032	7,30,12,16,7,27,18,11,5,50,40,4,12,5,3,3,14,3,16,16	1.93232e+59	CCDC7
chi_circ_0025418	NC_030820.1	19580262	19616742	-	36480	393	gene-CCDC7;		exon:19580263-19580484,exon:19583192-19583257,exon:19615561-19615581,exon:19616659-19616742	pit_501178,pit_501002,pit_660210,pit_660018,pit_711010,pit_711012,pit_603222,pit_706612,pit_660214,pit_601078	4,3,2,5,8,10,2,6,5,5	1.31127e+29	CCDC7
chi_circ_0025422	NC_030820.1	19583191	19593893	-	10702	288	gene-CCDC7;		exon:19583192-19583257,exon:19583829-19583909,exon:19587117-19587171,exon:19593808-19593893	pit_501178,pit_660210,pit_660018,pit_501210,pit_711010,pit_711012,pit_603222,pit_706612,pit_660214,pit_612078,pit_601094,pit_601078,pit_L6064020,pit_L6053754,pit_501176,pit_601128,pit_712004,pit_708032,pit_711032	7,21,34,11,27,32,24,17,37,38,10,9,10,7,9,11,4,19,18	3.40597e+57	CCDC7
chi_circ_0025430	NC_030820.1	19583191	19622427	-	39236	321	gene-CCDC7;		exon:19583192-19583257,exon:19587117-19587171,exon:19593808-19593893,exon:19615561-19615581,exon:19622335-19622427	pit_501178,pit_501002,pit_660210,pit_660018,pit_501210,pit_711010,pit_711012,pit_603222,pit_706612,pit_660214,pit_612078,pit_601094,pit_601078,pit_L6064020,pit_L6053754,pit_501176,pit_601128,pit_712004,pit_708032,pit_711032	15,17,8,39,15,21,12,24,28,24,24,7,22,15,7,10,4,12,7,10	2.37217e+59	CCDC7
chi_circ_0025440	NC_030820.1	19593807	19604928	-	11121	283	gene-CCDC7;		exon:19593808-19593893,exon:19598196-19598285,exon:19598718-19598748,exon:19604853-19604928	pit_501002,pit_660210,pit_711010,pit_711012,pit_603222,pit_706612,pit_660214,pit_612078,pit_708032	7,2,3,3,2,7,6,5,5	3.76618e+26	CCDC7
chi_circ_0025445	NC_030820.1	19593807	19622427	-	28620	391	gene-CCDC7;		exon:19593808-19593893,exon:19598718-19598748,exon:19604853-19604928,exon:19615561-19615581,exon:19616659-19616742,exon:19622335-19622427	pit_501178,pit_501002,pit_660210,pit_660018,pit_501210,pit_711010,pit_711012,pit_603222,pit_706612,pit_660214,pit_612078,pit_601094,pit_601078,pit_L6064020,pit_L6053754,pit_501176,pit_601128,pit_712004,pit_708032,pit_711032	17,5,9,21,8,25,13,14,6,19,25,9,10,12,6,14,10,4,10,8	2.93329e+59	CCDC7
chi_circ_0022503	NC_030818.1	37613502	37618604	-	5102	824	gene-CCDC88A;	4	exon:37613503-37613603,exon:37617689-37618151,exon:37618345-37618604	pit_501178,pit_501002,pit_660210,pit_660018,pit_501210,pit_711010,pit_711012,pit_603222,pit_706612,pit_660214,pit_612078,pit_601094,pit_601078,pit_L6064020,pit_L6053754,pit_501176,pit_601128,pit_712004,pit_708032,pit_711032	84,143,120,292,82,302,168,163,115,170,232,35,86,87,107,87,101,64,109,105	90,121,164,217,154,262,152,218,269,182,157,115,91,130,157,110,111,119,105,103	CCDC88A
chi_circ_0022507	NC_030818.1	37645192	37661444	-	16252	350	gene-CCDC88A;		exon:37645193-37645357,exon:37661260-37661444	pit_501178,pit_501002,pit_660210,pit_660018,pit_501210,pit_711010,pit_711012,pit_603222,pit_706612,pit_660214,pit_612078,pit_601094,pit_601078,pit_L6064020,pit_L6053754,pit_501176,pit_601128,pit_712004,pit_708032,pit_711032	11,2,8,41,11,20,5,17,13,7,16,11,7,3,7,10,9,7,6,5	1.92176e+59	CCDC88A
chi_circ_0022510	NC_030818.1	37650136	37684934	-	34798	522	gene-CCDC88A;		exon:37650137-37650275,exon:37651927-37652054,exon:37670905-37670986,exon:37684762-37684934	pit_501002,pit_660018,pit_501210,pit_711010,pit_711012,pit_603222,pit_706612,pit_660214,pit_612078,pit_601094,pit_601078,pit_L6064020,pit_L6053754,pit_501176,pit_601128,pit_712004,pit_711032	7,5,6,16,9,18,2,6,25,7,6,8,13,2,4,4,8	1.60595e+50	CCDC88A
chi_circ_0022518	NC_030818.1	37684761	37702766	-	18005	352	gene-CCDC88A;		exon:37684762-37684934,exon:37697266-37697335,exon:37702658-37702766	pit_501178,pit_501002,pit_660210,pit_660018,pit_501210,pit_711010,pit_711012,pit_603222,pit_660214,pit_612078,pit_601094,pit_601078,pit_L6064020,pit_L6053754,pit_501176,pit_712004,pit_708032,pit_711032	7,3,5,4,7,10,2,4,4,4,4,8,8,10,2,5,8,3	1.07145e+53	CCDC88A
chi_circ_0041354	NC_030836.1	11867444	11875749	+	8305	463	gene-CCDC90B;	1	exon:11867445-11867548,exon:11869208-11869309,exon:11870339-11870380,exon:11875535-11875749	pit_501178,pit_501002,pit_660210,pit_660018,pit_501210,pit_711010,pit_711012,pit_603222,pit_706612,pit_660214,pit_612078,pit_601094,pit_601078,pit_L6064020,pit_L6053754,pit_501176,pit_601128,pit_712004,pit_708032,pit_711032	14,13,15,56,11,22,31,42,25,35,48,5,29,19,12,18,11,22,36,13	5.61634e+64	CCDC90B
chi_circ_0011390	NC_030812.1	79838942	79874800	-	35858	360	gene-CCDC91;	4	exon:79838943-79839056,exon:79865067-79865243,exon:79874551-79874619	pit_501178,pit_660210,pit_660018,pit_501210,pit_711010,pit_711012,pit_603222,pit_706612,pit_660214,pit_612078,pit_601094,pit_601078,pit_L6064020,pit_L6053754,pit_501176,pit_601128,pit_712004,pit_708032,pit_711032	16,4,28,21,23,35,31,9,13,22,8,25,7,16,12,8,10,8,10	3.67598e+57	CCDC91
chi_circ_0011395	NC_030812.1	79865066	79951800	-	86734	255	gene-CCDC91;		exon:79865067-79865243,exon:79951723-79951800	pit_501002,pit_660018,pit_711010,pit_711012,pit_660214,pit_612078,pit_601078,pit_L6053754,pit_501176,pit_601128,pit_712004,pit_708032,pit_711032	4,4,23,6,5,5,3,3,2,13,2,3,2	2.62103e+39	CCDC91
chi_circ_0011399	NC_030812.1	79923659	80021906	-	98247	365	gene-CCDC91;		exon:80020666-80020869,exon:80021746-80021906	pit_501178,pit_501002,pit_660210,pit_660018,pit_501210,pit_711010,pit_711012,pit_603222,pit_706612,pit_660214,pit_612078,pit_601094,pit_601078,pit_L6053754,pit_501176,pit_601128,pit_711032	6,3,8,11,5,6,10,2,6,14,12,4,2,4,12,3,2	3.49263e+50	CCDC91
chi_circ_0011404	NC_030812.1	80017115	80021906	-	4791	582	gene-CCDC91;		intron:80017116-80017227,intron:80017871-80017975,intron:80020666-80020869,intron:80021746-80021906	pit_501178,pit_660210,pit_660018,pit_501210,pit_711010,pit_711012,pit_603222,pit_706612,pit_660214,pit_612078,pit_601094,pit_601078,pit_L6064020,pit_501176,pit_601128,pit_712004,pit_708032	2,3,15,3,2,6,3,12,10,8,5,3,3,3,5,5,14	1.70171e+50	CCDC91
chi_circ_0004662	NC_030809.1	66507714	66514733	+	7019	268	gene-CCDC93;	2	exon:66507715-66507826,exon:66513801-66513899,exon:66514677-66514733	pit_501178,pit_501002,pit_660210,pit_660018,pit_501210,pit_711010,pit_711012,pit_603222,pit_706612,pit_660214,pit_612078,pit_601094,pit_601078,pit_L6064020,pit_L6053754,pit_501176,pit_601128,pit_712004,pit_708032,pit_711032	20,14,15,54,20,40,49,37,20,49,43,5,29,22,12,22,35,18,32,23	1.89193e+59	CCDC93
chi_circ_0004664	NC_030809.1	66534043	66538296	+	4253	268	gene-CCDC93;		exon:66534044-66534080,exon:66536946-66537038,exon:66537310-66537360,exon:66538210-66538296	pit_501178,pit_501002,pit_660018,pit_711010,pit_711012,pit_603222,pit_706612,pit_660214,pit_612078,pit_601078,pit_L6064020,pit_L6053754,pit_501176,pit_601128,pit_708032,pit_711032	2,12,19,7,16,3,10,10,8,4,8,7,5,5,8,6	1.12157e+47	CCDC93
chi_circ_0018074	NC_030816.1	37527577	37530907	+	3330	159	gene-CCNC;	1	exon:37527578-37527684,exon:37530856-37530907	pit_501178,pit_501002,pit_660210,pit_660018,pit_501210,pit_711010,pit_711012,pit_603222,pit_706612,pit_660214,pit_612078,pit_601094,pit_601078,pit_L6064020,pit_L6053754,pit_501176,pit_601128,pit_712004,pit_708032,pit_711032	20,11,18,51,14,33,29,25,37,27,47,19,15,24,17,11,32,19,17,19	4.77326e+59	CCNC
chi_circ_0013600	NC_030813.1	92388990	92393073	-	4083	576	gene-CCNI;	1	exon:92388991-92389221,exon:92389771-92389911,exon:92390062-92390136,exon:92392945-92393073	pit_501002,pit_660210,pit_660018,pit_711010,pit_711012,pit_603222,pit_706612,pit_660214,pit_612078,pit_601078,pit_L6064020,pit_L6053754,pit_601128,pit_712004,pit_708032,pit_711032	5,25,20,11,13,8,9,12,37,8,5,4,6,3,4,10	6.56148e+55	CCNI
chi_circ_0035715	NC_030828.1	63795451	63798028	+	2577	464	gene-CCNK;	1	exon:63795452-63795701,exon:63796368-63796449,exon:63797897-63798028	pit_501178,pit_501002,pit_660210,pit_660018,pit_501210,pit_711010,pit_711012,pit_603222,pit_706612,pit_660214,pit_612078,pit_601094,pit_601078,pit_L6064020,pit_L6053754,pit_501176,pit_601128,pit_712004,pit_708032,pit_711032	23,30,28,46,24,50,45,60,35,63,61,17,17,42,27,20,30,17,21,22	115,109,173,270,169,282,229,330,184,205,176,222,122,113,211,106,116,110,127,95	CCNK
chi_circ_0025218	NC_030820.1	17421586	17447527	-	25941	211	gene-CCNY;	2	exon:17437242-17437342,exon:17443845-17443879,exon:17447453-17447527	pit_501178,pit_501002,pit_660018,pit_501210,pit_711010,pit_711012,pit_603222,pit_706612,pit_660214,pit_612078,pit_L6064020,pit_L6053754,pit_501176,pit_601128	5,3,8,5,10,3,3,8,4,16,8,3,2,3	4.6846e+46	CCNY
chi_circ_0025219	NC_030820.1	17437241	17447527	-	10286	211	gene-CCNY;		exon:17437242-17437342,exon:17443845-17443879,exon:17447453-17447527	pit_501178,pit_501002,pit_660210,pit_660018,pit_501210,pit_711010,pit_711012,pit_603222,pit_706612,pit_660214,pit_612078,pit_L6064020,pit_L6053754,pit_501176,pit_601128,pit_712004,pit_708032,pit_711032	11,7,5,35,12,13,4,2,11,33,38,3,9,5,14,4,12,8	4.31441e+58	CCNY
chi_circ_0020233	NC_030817.1	48232905	48238536	-	5631	472	gene-CCPG1;	1	exon:48232906-48233110,exon:48234101-48234177,exon:48235821-48235941,exon:48238468-48238536	pit_501178,pit_501002,pit_660210,pit_660018,pit_501210,pit_711010,pit_711012,pit_603222,pit_706612,pit_660214,pit_612078,pit_601094,pit_601078,pit_L6064020,pit_L6053754,pit_501176,pit_601128,pit_712004,pit_708032,pit_711032	10,8,9,34,9,14,18,18,4,23,10,5,13,10,18,3,2,8,5,7	4.35341e+79	CCPG1
chi_circ_0041322	NC_030835.1	43889859	43890125	+	266	266	gene-CCSAP;	1	exon:43889860-43890125	pit_501002,pit_660210,pit_660018,pit_501210,pit_711010,pit_711012,pit_603222,pit_706612,pit_660214,pit_612078,pit_601078,pit_L6064020,pit_L6053754,pit_501176,pit_601128,pit_712004,pit_708032,pit_711032	9,4,15,2,13,7,15,7,17,9,11,5,4,8,7,5,14,9	2.72158e+53	CCSAP
chi_circ_0041329	NC_030835.1	6310575	6332810	-	22235	261	gene-CCSER2;	5	exon:6310576-6310665,exon:6326682-6326768,exon:6332727-6332810	pit_501178,pit_660210,pit_660018,pit_501210,pit_711010,pit_711012,pit_603222,pit_706612,pit_660214,pit_612078,pit_601094,pit_601078,pit_L6064020,pit_L6053754,pit_501176,pit_601128,pit_712004,pit_708032,pit_711032	7,15,10,4,21,20,19,2,32,39,5,9,11,5,3,12,5,4,4	113,276,292,178,271,250,281,268,237,268,129,107,121,157,77,112,102,100,115	CCSER2
chi_circ_0041330	NC_030835.1	6310575	6350059	-	39484	457	gene-CCSER2;		exon:6310576-6310665,exon:6326682-6326768,exon:6332727-6332810,exon:6349864-6350059	pit_501178,pit_501002,pit_660210,pit_660018,pit_501210,pit_711012,pit_603222,pit_706612,pit_660214,pit_612078,pit_601094,pit_601078,pit_L6064020,pit_L6053754,pit_501176,pit_601128,pit_712004,pit_708032,pit_711032	10,13,38,41,14,41,38,12,25,53,13,12,17,16,15,13,7,25,7	74,67,160,160,127,195,194,165,128,149,148,95,131,153,73,95,94,101,96	CCSER2
chi_circ_0041335	NC_030835.1	6349863	6363738	-	13875	359	gene-CCSER2;		exon:6349864-6350059,exon:6363576-6363738	pit_501178,pit_501002,pit_660210,pit_660018,pit_501210,pit_711010,pit_711012,pit_603222,pit_706612,pit_660214,pit_612078,pit_601094,pit_601078,pit_L6064020,pit_L6053754,pit_501176,pit_601128,pit_708032,pit_711032	3,17,8,2,5,9,17,23,4,13,14,3,4,15,14,4,11,7,6	114,77,369,333,244,321,237,322,356,241,318,242,134,180,229,92,128,154,168	CCSER2
chi_circ_0041338	NC_030835.1	6363575	6375047	-	11472	254	gene-CCSER2;		exon:6363576-6363738,exon:6374957-6375047	pit_501178,pit_660210,pit_660018,pit_501210,pit_711010,pit_711012,pit_603222,pit_706612,pit_660214,pit_612078,pit_601094,pit_601078,pit_L6064020,pit_L6053754,pit_501176,pit_601128,pit_712004,pit_708032	3,3,3,3,7,11,6,5,4,15,7,4,7,6,3,6,7,4	74,193,178,173,180,158,232,221,138,139,225,117,124,178,89,96,99,118	CCSER2
chi_circ_0041342	NC_030835.1	6399316	6402089	-	2773	197	gene-CCSER2;		exon:6399317-6399513	pit_501178,pit_501002,pit_660210,pit_660018,pit_501210,pit_711010,pit_711012,pit_603222,pit_706612,pit_660214,pit_612078,pit_601094,pit_601078,pit_L6064020,pit_501176,pit_601128,pit_708032,pit_711032	9,22,18,44,12,17,28,13,28,17,30,14,30,17,16,17,14,15	1.52145e+53	CCSER2
chi_circ_0032647	NC_030826.1	14768086	14780396	+	12310	363	gene-CCT6B;	2	exon:14768087-14768190,exon:14771912-14772022,exon:14780249-14780396	pit_501178,pit_501002,pit_660210,pit_660018,pit_711010,pit_711012,pit_603222,pit_706612,pit_660214,pit_612078,pit_601078,pit_L6064020,pit_501176,pit_601128,pit_708032,pit_711032	5,5,4,7,8,12,5,3,12,7,2,2,3,7,5,11	70,68,98,116,71,78,93,72,81,76,48,52,78,58,57,54	CCT6B
chi_circ_0032648	NC_030826.1	14768086	14791212	+	23126	525	gene-CCT6B;		exon:14768087-14768190,exon:14771912-14772022,exon:14787255-14787388,exon:14789130-14789232,exon:14791140-14791212	pit_501178,pit_501002,pit_660210,pit_660018,pit_501210,pit_711010,pit_711012,pit_603222,pit_706612,pit_660214,pit_612078,pit_601094,pit_601078,pit_L6064020,pit_L6053754,pit_501176,pit_601128,pit_712004,pit_708032	3,13,27,61,3,41,32,15,13,19,29,12,4,8,3,6,7,8,8	61,62,82,83,39,50,41,100,77,59,33,81,37,46,44,81,53,34,41	CCT6B
chi_circ_0037229	NC_030830.1	28206541	28210407	-	3866	385	gene-CD2AP;	2	exon:28208288-28208457,exon:28209502-28209603,exon:28210295-28210407	pit_501002,pit_660210,pit_660018,pit_711010,pit_711012,pit_603222,pit_706612,pit_660214,pit_L6053754,pit_501176	4,2,9,7,3,2,5,11,5,4	5.37167e+34	CD2AP
chi_circ_0037230	NC_030830.1	28206541	28217851	-	11310	236	gene-CD2AP;		exon:28206542-28206605,exon:28217680-28217851	pit_501178,pit_660210,pit_660018,pit_501210,pit_711010,pit_711012,pit_603222,pit_706612,pit_660214,pit_612078,pit_L6053754,pit_501176,pit_601128,pit_712004,pit_711032	6,10,3,10,5,11,2,6,5,7,4,2,7,5,3	7.63128e+53	CD2AP
chi_circ_0029928	NC_030823.1	4673050	4678480	+	5430	375	gene-CD55;	1	exon:4673051-4673150,exon:4674173-4674258,exon:4678292-4678480	pit_501178,pit_501002,pit_660018,pit_711010,pit_711012,pit_603222,pit_706612,pit_660214,pit_612078,pit_601078,pit_L6064020,pit_L6053754,pit_501176,pit_601128,pit_712004,pit_708032,pit_711032	3,3,16,3,10,7,8,5,12,4,3,7,3,5,2,4,4	2.17215e+50	CD55
chi_circ_0007348	NC_030810.1	93782056	93789695	-	7639	476	gene-CD58;	2	exon:93782057-93782096,exon:93789260-93789695	pit_501178,pit_501002,pit_660210,pit_660018,pit_501210,pit_711010,pit_711012,pit_603222,pit_660214,pit_612078,pit_601078,pit_501176,pit_601128,pit_712004,pit_708032,pit_711032	15,16,10,26,12,42,17,13,17,23,14,13,15,9,10,15	75,64,140,201,126,137,224,178,119,117,92,88,117,90,105,87	CD58
chi_circ_0007349	NC_030810.1	93782056	93800875	-	18819	81	gene-CD58;		exon:93782057-93782096,exon:93787247-93787287	pit_501178,pit_501002,pit_660210,pit_660018,pit_501210,pit_711010,pit_711012,pit_706612,pit_660214,pit_612078,pit_601094,pit_601078,pit_L6064020,pit_L6053754,pit_501176,pit_601128,pit_712004,pit_708032,pit_711032	11,3,15,4,14,12,16,12,25,8,9,5,11,6,4,5,5,2,4	1.78138e+56	CD58
chi_circ_0007004	NC_030810.1	77579017	77648155	+	69138	210	gene-CDC14A;	2	exon:77624564-77624643,exon:77644856-77644922,exon:77648093-77648155	pit_501178,pit_501002,pit_660210,pit_660018,pit_501210,pit_711010,pit_711012,pit_603222,pit_706612,pit_660214,pit_612078,pit_601078,pit_L6064020,pit_L6053754,pit_501176,pit_601128,pit_712004,pit_708032,pit_711032	7,4,8,10,2,15,8,9,6,13,5,4,7,8,8,9,5,9,4	50,37,71,58,64,83,70,119,127,89,85,37,42,62,48,45,37,49,43	CDC14A
chi_circ_0007014	NC_030810.1	77591531	77648155	+	56624	303	gene-CDC14A;		exon:77591532-77591624,exon:77624564-77624643,exon:77644856-77644922,exon:77648093-77648155	pit_501178,pit_501002,pit_660210,pit_660018,pit_501210,pit_711010,pit_711012,pit_603222,pit_706612,pit_660214,pit_612078,pit_601094,pit_601078,pit_L6064020,pit_L6053754,pit_501176,pit_601128,pit_712004,pit_708032,pit_711032	32,24,91,96,29,87,61,47,79,92,131,28,30,54,52,46,66,26,24,24	128,86,152,167,151,210,165,252,233,175,174,188,119,123,150,100,115,93,104,90	CDC14A
chi_circ_0017040	NC_030815.1	83016852	83062199	-	45347	382	gene-CDC14B;	2	exon:83016853-83016969,exon:83026402-83026499,exon:83061511-83061586,exon:83062109-83062199	pit_501178,pit_501002,pit_660210,pit_660018,pit_501210,pit_711010,pit_711012,pit_603222,pit_706612,pit_660214,pit_612078,pit_601094,pit_601078,pit_L6064020,pit_L6053754,pit_501176,pit_601128,pit_712004,pit_708032,pit_711032	10,15,20,55,18,31,39,17,19,31,35,10,10,17,20,12,15,13,22,7	93,89,98,194,85,134,196,205,173,126,95,127,114,139,152,106,92,96,78,91	CDC14B
chi_circ_0017045	NC_030815.1	83026401	83062199	-	35798	595	gene-CDC14B;		exon:83026402-83026499,exon:83027192-83027351,exon:83047346-83047422,exon:83059492-83059584,exon:83061511-83061586,exon:83062109-83062199	pit_501178,pit_501002,pit_660210,pit_660018,pit_501210,pit_711010,pit_711012,pit_603222,pit_706612,pit_660214,pit_612078,pit_601078,pit_L6064020,pit_L6053754,pit_501176,pit_601128,pit_712004,pit_708032,pit_711032	35,59,28,89,53,57,60,71,31,95,58,44,37,25,43,57,30,62,25	1.70137e+56	CDC14B
chi_circ_0014618	NC_030814.1	60860337	60861235	+	898	239	gene-CDC23;	2	exon:60860903-60861008,exon:60861103-60861235	pit_501178,pit_501002,pit_660210,pit_660018,pit_501210,pit_711010,pit_711012,pit_603222,pit_706612,pit_660214,pit_612078,pit_601094,pit_601078,pit_L6064020,pit_L6053754,pit_501176,pit_601128,pit_712004,pit_708032,pit_711032	7,7,21,26,10,15,15,15,10,22,13,3,10,2,7,12,12,4,18,3	119,75,200,292,125,215,211,172,186,173,222,120,96,126,126,118,159,134,119,125	CDC23
chi_circ_0014620	NC_030814.1	60860337	60872761	+	12424	385	gene-CDC23;		exon:60860338-60860380,exon:60860903-60861008,exon:60863515-60863596,exon:60872608-60872761	pit_501178,pit_501002,pit_660018,pit_711010,pit_711012,pit_603222,pit_660214,pit_612078,pit_601094,pit_601078,pit_L6064020,pit_L6053754,pit_501176,pit_708032,pit_711032	3,2,9,7,10,6,4,5,3,2,2,4,4,4,7	89,46,116,111,103,104,71,86,120,60,93,106,76,65,76	CDC23
chi_circ_0033263	NC_030826.1	45861567	45874128	-	12561	350	gene-CDC27;	1	exon:45861568-45861693,exon:45863247-45863394,exon:45874053-45874128	pit_501178,pit_501002,pit_660210,pit_660018,pit_501210,pit_711010,pit_711012,pit_603222,pit_706612,pit_660214,pit_612078,pit_601094,pit_601078,pit_L6064020,pit_L6053754,pit_501176,pit_601128,pit_712004,pit_708032,pit_711032	10,11,6,24,7,8,11,12,10,16,11,10,7,11,8,9,11,4,14,9	7.07696e+66	CDC27
chi_circ_0017796	NC_030816.1	27313355	27318987	-	5632	536	gene-CDC40;	2	exon:27313356-27313430,exon:27314242-27314381,exon:27315685-27315781,exon:27317348-27317487,exon:27318904-27318987	pit_501178,pit_501002,pit_660210,pit_660018,pit_501210,pit_711010,pit_711012,pit_603222,pit_706612,pit_660214,pit_612078,pit_601094,pit_601078,pit_L6064020,pit_L6053754,pit_501176,pit_601128,pit_712004,pit_708032,pit_711032	9,18,16,29,24,24,24,30,21,9,31,6,12,11,2,12,9,11,4,8	4.02334e+59	CDC40
chi_circ_0017797	NC_030816.1	27313355	27322654	-	9299	666	gene-CDC40;		exon:27313356-27313430,exon:27314242-27314381,exon:27315685-27315781,exon:27317348-27317487,exon:27318904-27318987,exon:27322525-27322654	pit_501178,pit_501002,pit_660210,pit_660018,pit_501210,pit_711010,pit_711012,pit_603222,pit_706612,pit_660214,pit_612078,pit_601094,pit_601078,pit_L6053754,pit_712004,pit_708032,pit_711032	12,4,4,20,7,5,7,8,12,11,8,2,4,2,3,4,10	4.42437e+50	CDC40
chi_circ_0029403	NC_030823.1	28520444	28537803	-	17359	341	gene-CDC42BPA;	11	exon:28520445-28520602,exon:28535144-28535228,exon:28537706-28537803	pit_660210,pit_660018,pit_711010,pit_711012,pit_603222,pit_706612,pit_660214,pit_612078,pit_601094,pit_601078,pit_501176,pit_601128,pit_712004,pit_708032,pit_711032	6,5,9,3,6,3,7,15,2,2,3,3,2,5,2	3.37543e+44	CDC42BPA
chi_circ_0029404	NC_030823.1	28531293	28537803	-	6510	425	gene-CDC42BPA;		exon:28531294-28531411,exon:28532077-28532200,exon:28535144-28535228,exon:28537706-28537803	pit_501178,pit_501002,pit_660210,pit_660018,pit_501210,pit_711010,pit_711012,pit_603222,pit_706612,pit_660214,pit_612078,pit_601094,pit_601078,pit_L6064020,pit_L6053754,pit_501176,pit_601128,pit_712004,pit_708032,pit_711032	17,13,31,49,16,41,39,34,27,28,38,8,17,35,24,15,19,14,9,13	2.06157e+59	CDC42BPA
chi_circ_0029429	NC_030823.1	28617934	28659900	-	41966	360	gene-CDC42BPA;		exon:28617935-28618045,exon:28659652-28659900	pit_501002,pit_660210,pit_660018,pit_501210,pit_711010,pit_711012,pit_603222,pit_706612,pit_660214,pit_612078,pit_L6064020,pit_501176,pit_601128,pit_712004,pit_711032	3,7,7,2,11,2,3,5,7,5,2,5,5,4,2	5.81657e+48	CDC42BPA
chi_circ_0029432	NC_030823.1	28639451	28659900	-	20449	619	gene-CDC42BPA;		exon:28639452-28639574,exon:28655771-28655937,exon:28659015-28659094,exon:28659652-28659900	pit_501002,pit_660210,pit_660018,pit_501210,pit_711010,pit_711012,pit_603222,pit_706612,pit_660214,pit_612078,pit_601094,pit_601078,pit_L6053754,pit_501176,pit_601128,pit_712004,pit_708032,pit_711032	2,13,12,9,16,22,8,4,19,18,6,3,7,10,7,6,10,7	5.67109e+61	CDC42BPA
chi_circ_0029433	NC_030823.1	28639451	28662469	-	23018	680	gene-CDC42BPA;		exon:28639452-28639574,exon:28655771-28655937,exon:28659712-28659900,exon:28662269-28662469	pit_501178,pit_501002,pit_660210,pit_660018,pit_501210,pit_711010,pit_711012,pit_603222,pit_706612,pit_660214,pit_612078,pit_601094,pit_601078,pit_L6064020,pit_L6053754,pit_501176,pit_601128,pit_712004,pit_708032,pit_711032	14,3,7,12,12,11,24,17,3,15,7,3,5,12,5,15,9,10,2,13	3.5433e+61	CDC42BPA
chi_circ_0029436	NC_030823.1	28655770	28659900	-	4130	496	gene-CDC42BPA;		exon:28655771-28655937,exon:28659015-28659094,exon:28659652-28659900	pit_501178,pit_501002,pit_660210,pit_660018,pit_501210,pit_711010,pit_711012,pit_603222,pit_706612,pit_660214,pit_612078,pit_601094,pit_601078,pit_L6064020,pit_L6053754,pit_501176,pit_601128,pit_712004,pit_708032,pit_711032	59,62,103,186,54,161,114,91,117,167,188,34,52,57,59,69,75,42,64,53	6.19551e+65	CDC42BPA
chi_circ_0029437	NC_030823.1	28655770	28662469	-	6699	697	gene-CDC42BPA;		exon:28655771-28655937,exon:28659015-28659094,exon:28659652-28659900,exon:28662269-28662469	pit_501178,pit_501002,pit_660210,pit_660018,pit_501210,pit_711010,pit_711012,pit_603222,pit_706612,pit_660214,pit_612078,pit_601094,pit_601078,pit_L6064020,pit_L6053754,pit_501176,pit_601128,pit_712004,pit_708032,pit_711032	144,80,33,158,105,63,181,189,90,52,102,79,140,147,98,95,95,87,118,101	3.52312e+59	CDC42BPA
chi_circ_0029445	NC_030823.1	28697982	28770913	-	72931	579	gene-CDC42BPA;		exon:28697983-28698131,exon:28715398-28715493,exon:28725689-28725772,exon:28732839-28732996,exon:28770822-28770913	pit_501178,pit_501002,pit_660210,pit_660018,pit_501210,pit_711010,pit_711012,pit_603222,pit_706612,pit_660214,pit_612078,pit_601078,pit_L6064020,pit_L6053754,pit_501176,pit_601128,pit_712004,pit_708032,pit_711032	14,12,4,18,7,17,29,7,15,21,22,22,6,16,15,32,4,6,18	4.6039e+56	CDC42BPA
chi_circ_0029447	NC_030823.1	28715397	28770913	-	55516	272	gene-CDC42BPA;		exon:28715398-28715493,exon:28725689-28725772,exon:28770822-28770913	pit_501178,pit_501002,pit_660210,pit_660018,pit_501210,pit_711010,pit_711012,pit_706612,pit_660214,pit_612078,pit_L6064020,pit_501176,pit_601128,pit_708032,pit_711032	3,2,17,7,4,4,5,5,22,25,2,5,2,4,4	4.72344e+44	CDC42BPA
chi_circ_0035832	NC_030828.1	66931284	66947921	-	16637	325	gene-CDC42BPB;		exon:66931285-66931433,exon:66941591-66941674,exon:66947830-66947921	pit_501178,pit_501002,pit_660210,pit_660018,pit_501210,pit_711010,pit_711012,pit_603222,pit_706612,pit_660214,pit_612078,pit_601078,pit_L6064020,pit_L6053754,pit_501176,pit_712004,pit_708032,pit_711032	9,2,17,18,8,9,15,8,5,7,17,6,9,14,7,5,10,7	1.51129e+53	CDC42BPB
chi_circ_0035834	NC_030828.1	66939543	66947921	-	8378	272	gene-CDC42BPB;		exon:66939544-66939639,exon:66941591-66941674,exon:66947830-66947921	pit_501002,pit_660210,pit_660018,pit_501210,pit_711010,pit_711012,pit_603222,pit_706612,pit_660214,pit_612078,pit_601094,pit_601078,pit_L6064020,pit_L6053754,pit_501176,pit_601128,pit_712004,pit_711032	2,8,30,6,12,32,16,8,18,24,3,5,5,7,2,13,10,7	1.65379e+53	CDC42BPB
chi_circ_0015026	NC_030814.1	87415312	87416021	+	709	281	gene-CDC42SE2;	3	exon:87415313-87415430,exon:87415859-87416021	pit_501002,pit_660018,pit_501210,pit_711010,pit_711012,pit_660214,pit_612078,pit_601094,pit_601078,pit_L6064020,pit_L6053754,pit_501176,pit_712004,pit_711032	6,10,3,5,2,4,9,4,6,8,3,3,2,11	141,199,166,174,228,121,169,95,149,146,241,188,118,161	CDC42SE2
chi_circ_0015028	NC_030814.1	87415858	87450101	+	34243	87	gene-CDC42SE2;		exon:87415859-87415945	pit_501178,pit_501002,pit_660210,pit_660018,pit_501210,pit_711010,pit_711012,pit_603222,pit_706612,pit_612078,pit_601078,pit_712004,pit_708032	5,4,3,5,2,3,7,7,3,5,3,2,3	2.27237e+38	CDC42SE2
chi_circ_0015029	NC_030814.1	87449764	87450101	+	337	337	gene-CDC42SE2;		exon:87449765-87450101	pit_501178,pit_501002,pit_660210,pit_660018,pit_501210,pit_711010,pit_711012,pit_603222,pit_706612,pit_660214,pit_612078,pit_601094,pit_601078,pit_L6064020,pit_L6053754,pit_501176,pit_601128,pit_712004,pit_708032,pit_711032	52,48,26,55,31,42,80,52,50,28,81,24,51,70,67,67,89,49,61,49	2.04198e+59	CDC42SE2
chi_circ_0029181	NC_030823.1	10644165	10644584	-	419	124	gene-CDC73;	3	exon:10644166-10644253,exon:10644549-10644584	pit_501178,pit_660018,pit_711010,pit_711012,pit_603222,pit_706612,pit_660214,pit_612078,pit_L6064020,pit_601128	2,5,3,6,5,5,5,11,4,2	4.74147e+34	CDC73
chi_circ_0029182	NC_030823.1	10644165	10649963	-	5798	182	gene-CDC73;		exon:10644166-10644253,exon:10644549-10644584,exon:10649906-10649963	pit_501178,pit_501002,pit_660210,pit_660018,pit_501210,pit_711010,pit_711012,pit_603222,pit_706612,pit_660214,pit_612078,pit_L6064020,pit_L6053754,pit_601128,pit_711032	3,7,9,23,2,16,13,19,6,23,17,4,2,13,5	4.99503e+53	CDC73
chi_circ_0029184	NC_030823.1	10688853	10696345	-	7492	381	gene-CDC73;		exon:10688854-10688918,exon:10692396-10692494,exon:10696129-10696345	pit_501178,pit_501002,pit_660210,pit_660018,pit_501210,pit_711010,pit_706612,pit_660214,pit_612078,pit_601128,pit_712004,pit_708032,pit_711032	2,2,7,4,2,8,2,6,6,3,4,2,2	5.61585e+45	CDC73
chi_circ_0031988	NC_030825.1	37371227	37380440	+	9213	146	gene-CDH1;	1	exon:37380295-37380440	pit_501178,pit_501002,pit_660210,pit_660018,pit_501210,pit_711010,pit_706612,pit_660214,pit_612078,pit_601094,pit_501176,pit_708032	3,2,3,4,3,5,2,3,4,4,4,2	43,25,92,172,122,140,120,82,101,77,72,70	CDH1
[truncated: 5,781 more rows]
