# Supplementary material for: Expression Profile Analysis to Identify Circular RNA Expression Signatures in the Prolificacy Trait of Yunshang Black Goat Pituitary in the Estrus Cycle
Source: Front Genet. 2022 Jan 24;12:801357. doi: 10.3389/fgene.2021.801357 (PMC8820483; doi:10.3389/fgene.2021.801357)
Supplement: Supplementary file 2 [file Table3.xlsx]

## Sheet: LF vs. HF
ID	LF_pit_readcount	HF_pit_readcount	log2FoldChange	pval	padj	gene_id
chi_circ_0002258	2.1799	8.01654	1.866	0.010202	0.61101	gene-ACAP2
chi_circ_0002257	43.1879	27.0648	-0.68905	0.038355	0.81494	gene-ACAP2
chi_circ_0004095	26.3973	14.375	-0.88924	0.013241	0.63616	gene-ADAM23
chi_circ_0018544	14.1305	6.71468	-1.1352	0.0062739	0.56061	gene-AHI1
chi_circ_0021689	14.7245	6.87559	-1.1475	0.032163	0.78419	gene-ALMS1
chi_circ_0012160	18.2677	8.6753	-1.044	0.0049285	0.50128	gene-ANK2	Spatio-temporal expression of ANK2 promotes cytokinesis in oocytes
chi_circ_0009509	7.06389	2.6527	-1.5117	0.028587	0.75456	gene-ANKMY2
chi_circ_0011008	8.05688	3.10734	-1.4446	0.038458	0.81494	gene-ANKS1B
chi_circ_0023055	19.8215	8.19127	-1.2237	0.0061162	0.56061	gene-ANXA4
chi_circ_0032633	6.09318	1.83104	-1.7143	0.033126	0.78419	gene-AP2B1
chi_circ_0012868	10.7945	4.67695	-1.1551	0.04416	0.82695	gene-APBB2
chi_circ_0041573	2.29136	6.91767	1.6368	0.036953	0.81122	gene-ARHGAP32
chi_circ_0035284	42.8348	67.2408	0.63856	0.0040487	0.48381	gene-ARHGAP5
chi_circ_0021330	0	4.5498	4.5547	0.00032198	0.30703	gene-ARSB
chi_circ_0027510	20.2718	10.3059	-1.0051	0.022392	0.73295	gene-ASPH
chi_circ_0023355	3.01073	10.8338	1.827	0.0027172	0.3859	gene-ATAD2B
chi_circ_0039145	4.31086	9.34369	1.1368	0.035743	0.80537	gene-ATE1
chi_circ_0011766	17.499	26.465	0.61696	0.04663	0.84088	gene-ATF7IP
chi_circ_0043223	17.7418	8.46091	-1.0248	0.041268	0.8204	gene-ATP11A
chi_circ_0000767	2.19841	13.088	2.5148	0.00053965	0.3423	gene-ATP2C1
chi_circ_0012947	2.77554	0	-4.0852	0.044394	0.82695	gene-ATP8A1
chi_circ_0026624	30.7184	15.0059	-1.0571	0.00056409	0.3423	gene-ATP9A
chi_circ_0042067	52.3486	38.0767	-0.47601	0.04052	0.8204	gene-ATRX
chi_circ_0013799	32.0277	15.1868	-1.0564	0.03842	0.81494	gene-BABAM1
chi_circ_0008772	8.58239	1.84044	-2.1243	0.0022133	0.37534	gene-BBS9
chi_circ_0008760	1.21277	5.83613	2.191	0.023328	0.73295	gene-BBS9
chi_circ_0033754	10.2763	21.6005	1.0633	0.012729	0.63406	gene-BDP1
chi_circ_0007939	12.3576	5.4536	-1.1703	0.0099883	0.61101	gene-BRAF
chi_circ_0000827	2.62309	8.07251	1.614	0.047771	0.84807	gene-BRWD1
chi_circ_0026198	29.6104	18.5242	-0.75375	0.011737	0.62177	gene-C13H20orf194
chi_circ_0005987	8.65505	3.3455	-1.4528	0.024704	0.73295	gene-C3H1orf87	Qualitative and quantitative differences in endometrial inflammatory gene expression precede the development of bovine uterine disease
chi_circ_0009757	13.7011	5.91444	-1.1802	0.024967	0.73403	gene-CACNA1C	CACNA1C is a prognostic predictor for patients with ovarian cancer
chi_circ_0025804	33.4934	49.1769	0.58289	0.032982	0.78419	gene-CACNB2
chi_circ_0016332	2.66499	12.3837	2.2622	0.0013706	0.35958	gene-CARNMT1
chi_circ_0011513	172.92	219.359	0.33672	0.042807	0.8204	gene-CASC1
chi_circ_0022510	3.83651	9.49945	1.3231	0.025921	0.74276	gene-CCDC88A
chi_circ_0015424	7.52636	15.0145	1.0168	0.040891	0.8204	gene-CDK5RAP2
chi_circ_0042324	0	3.72545	4.2365	0.0031631	0.42228	gene-CDKL5
chi_circ_0024109	35.8514	24.3253	-0.58237	0.028436	0.75456	gene-CENPJ
chi_circ_0033619	33.0342	64.2373	0.94744	0.035877	0.80537	gene-CEP112
chi_circ_0018293	14.53	26.8685	0.89863	0.019246	0.71417	gene-CEP162
chi_circ_0017561	107.099	157.636	0.55625	0.045396	0.83018	gene-CEP85L
chi_circ_0032122	17.6822	29.6852	0.75178	0.018626	0.71207	gene-CEP89
chi_circ_0032128	8.72444	4.12702	-1.0661	0.048866	0.84943	gene-CEP89
chi_circ_0010839	7.37103	1.47984	-2.1935	0.0025837	0.38324	gene-CFAP54
chi_circ_0020321	16.9143	6.21716	-1.3976	0.011134	0.62177	gene-CGNL1
chi_circ_0026498	2.01342	6.53736	1.7593	0.032347	0.78419	gene-CHD6
chi_circ_0042409	3.8821	9.42054	1.2818	0.037984	0.81494	gene-CHM
chi_circ_0037814	1.79236	7.6353	2.0151	0.005683	0.54192	gene-CHST9
chi_circ_0002841	1.39357	8.88884	2.5978	0.0010068	0.34954	gene-COBLL1
chi_circ_0002840	10.8276	25.0519	1.1889	0.0080228	0.58848	gene-COBLL1
chi_circ_0027747	0	5.19449	4.7669	0.00029475	0.30703	gene-COL14A1
chi_circ_0009354	97.2753	64.2243	-0.57758	0.0021158	0.37534	gene-CROT
chi_circ_0034850	9.92179	2.04683	-2.2196	0.0017697	0.37366	gene-CRTC3
chi_circ_0027404	4.34569	12.2794	1.4817	0.0051222	0.5028	gene-CSPP1
chi_circ_0028129	6.10115	1.98611	-1.5389	0.040125	0.8204	gene-CSTF3
chi_circ_0035411	15.4328	27.0399	0.82744	0.0087734	0.61101	gene-CTAGE5
chi_circ_0039866	51.2702	32.6645	-0.62985	0.0094699	0.61101	gene-CTBP2
chi_circ_0028176	198.143	136.931	-0.54421	0.0017979	0.37366	gene-CTNND1
chi_circ_0039544	17.3268	10.2458	-0.79962	0.021789	0.73295	gene-CUTC
chi_circ_0043191	8.62827	16.1649	0.91552	0.020246	0.7207	gene-DACH2
chi_circ_0024418	7.769	1.98611	-1.8972	0.009786	0.61101	gene-DCLK1
chi_circ_0019192	16.3855	28.4624	0.77755	0.011726	0.62177	gene-DCP2
chi_circ_0032616	0	4.1243	4.361	0.001093	0.34954	gene-DDX52
chi_circ_0019776	0.420566	3.12232	2.8266	0.044882	0.82695	gene-DHRS7
chi_circ_0001973	18.5551	10.0405	-0.9398	0.029421	0.7602	gene-DIRC2
chi_circ_0009345	24.4828	15.2049	-0.73895	0.022555	0.73295	gene-DMTF1
chi_circ_0007858	3.6065	13.0493	1.8255	0.0050122	0.50128	gene-DNAJB6
chi_circ_0023247	71.2794	49.656	-0.50031	0.010487	0.61405	gene-DNMT3A
chi_circ_0039845	4.69453	10.7494	1.2221	0.022195	0.73295	gene-DOCK1
chi_circ_0042821	3.93945	0.336498	-3.3942	0.010252	0.61101	gene-DOCK11
chi_circ_0006081	3.51617	8.67947	1.3369	0.04538	0.83018	gene-DOCK7
chi_circ_0007622	1.02647	5.51518	2.2734	0.035122	0.80537	gene-DYNC1I1
chi_circ_0029014	0.406049	3.37408	2.9061	0.036127	0.80537	gene-DYNC2H1
chi_circ_0001106	6.09935	1.66612	-1.8905	0.042955	0.8204	gene-DYRK1A
chi_circ_0041811	4.82024	11.6494	1.3044	0.037458	0.81122	gene-EED
chi_circ_0021654	13.804	7.96878	-0.80927	0.044971	0.82695	gene-EHMT1
chi_circ_0027083	7.94758	2.27282	-1.7585	0.019794	0.71417	gene-EIF3E
chi_circ_0005690	7.29709	0.965937	-2.7355	0.001152	0.34954	gene-ELAVL4
chi_circ_0031186	223.65	277.136	0.30019	0.041224	0.8204	gene-ELF2
chi_circ_0036158	4.51399	13.7803	1.6413	0.000754	0.34954	gene-EMC3
chi_circ_0035725	12.1542	4.40246	-1.4721	0.0049981	0.50128	gene-EML1
chi_circ_0022067	11.4225	19.054	0.68839	0.048817	0.84943	gene-EML4
chi_circ_0022480	46.9176	30.5679	-0.62825	0.019527	0.71417	gene-EML6
chi_circ_0022483	9.58107	3.22851	-1.4655	0.023429	0.73295	gene-EML6
chi_circ_0005727	27.9388	16.9377	-0.72162	0.048588	0.84902	gene-EPS15
chi_circ_0024725	7.27896	1.80507	-1.959	0.0099844	0.61101	gene-EPSTI1
chi_circ_0009732	1.56465	10.6552	2.6714	0.00024303	0.30703	gene-ERC1
chi_circ_0017010	0.609073	4.07175	2.7184	0.02927	0.7602	gene-ERCC6L2
chi_circ_0005599	187.511	127.699	-0.55126	0.0045458	0.50128	gene-ERI3
chi_circ_0005606	110.372	74.4956	-0.57453	0.010032	0.61101	gene-ERI3
chi_circ_0005592	10.8257	4.0559	-1.3272	0.014495	0.6582	gene-ERI3
chi_circ_0039536	16.8859	8.94196	-0.91296	0.01836	0.71207	gene-ERLIN1
chi_circ_0029224	0	5.04633	4.6812	0.00079988	0.34954	gene-ESRRG
chi_circ_0006766	10.7564	20.9893	0.94525	0.026698	0.74878	gene-EVI5
chi_circ_0035730	30.2528	15.5047	-0.97763	0.0066065	0.56061	gene-EVL
chi_circ_0021727	38.9225	53.8507	0.47203	0.040372	0.8204	gene-EXOC6B
chi_circ_0027300	2.87853	8.35664	1.4907	0.029921	0.7623	gene-EYA1
chi_circ_0014630	9.98307	18.1108	0.88401	0.023185	0.73295	gene-FAM13B
chi_circ_0035448	3.43229	8.9272	1.4219	0.022527	0.73295	gene-FAM179B
chi_circ_0012104	0	3.86921	4.3019	0.0014133	0.35958	gene-FAM193A
chi_circ_0020061	0	3.87102	4.2974	0.0015083	0.35958	gene-FAM227B
chi_circ_0043017	44.9232	30.6979	-0.5385	0.048444	0.84902	gene-FAM3A
chi_circ_0039250	2.17152	7.59317	1.8501	0.032625	0.78419	gene-FAM45A
chi_circ_0015268	60.409	40.382	-0.61681	0.017449	0.70432	gene-FARSA
chi_circ_0031479	3.47411	21.3846	2.5929	0.03301	0.78419	gene-FBXW7
chi_circ_0034691	5.50758	16.8787	1.5734	0.0077733	0.58848	gene-FCHO2
chi_circ_0034693	5.81072	11.8805	1.0152	0.033365	0.78419	gene-FCHO2
chi_circ_0024892	21.4495	11.3241	-0.92376	0.049597	0.85179	gene-FGF14
chi_circ_0017812	7.82198	16.3824	1.0606	0.023896	0.73295	gene-FIG4
chi_circ_0015671	21.7546	13.6101	-0.72972	0.035564	0.80537	gene-FOCAD
chi_circ_0013650	7.57993	0.92238	-2.7673	0.0086376	0.61101	gene-FRAS1
chi_circ_0031892	13.8891	25.434	0.89715	0.024707	0.73295	gene-FTO
chi_circ_0020043	93.7402	60.5452	-0.6403	0.032296	0.78419	gene-GALK2
chi_circ_0020050	14.8976	8.43043	-0.87201	0.041447	0.8204	gene-GALK2
chi_circ_0034627	95.964	66.2825	-0.53042	0.0050316	0.50128	gene-GFM2
chi_circ_0034634	0.501785	4.40671	3.2909	0.010194	0.61101	gene-GFM2
chi_circ_0018858	2.70009	8.5317	1.5956	0.024408	0.73295	gene-GINM1
chi_circ_0004553	4.73082	0	-4.8522	0.00012643	0.30703	gene-GLS
chi_circ_0004545	7.86542	1.69674	-2.1642	0.010586	0.61445	gene-GLS
chi_circ_0021283	10.9651	1.16123	-2.9733	5.0943e-05	0.30703	gene-GNPNAT1
chi_circ_0036200	6.83183	1.58567	-2.1037	0.030152	0.76237	gene-GRM7
chi_circ_0030849	11.8341	20.0461	0.77794	0.034567	0.79838	gene-GTF2H3
chi_circ_0023191	4.2607	10.2899	1.2463	0.017079	0.70419	gene-HADHA
chi_circ_0007307	9.97219	20.2322	0.99568	0.0048262	0.50128	gene-HIPK1
chi_circ_0037447	13.784	5.56636	-1.2779	0.012564	0.63055	gene-HMGCLL1
chi_circ_0019164	7.98976	3.14582	-1.2253	0.037378	0.81122	gene-IBTK
chi_circ_0034836	15.9264	5.14628	-1.5451	0.0040589	0.48381	gene-IDH2
chi_circ_0001833	2.86421	8.32501	1.5681	0.021838	0.73295	gene-IFNAR1
chi_circ_0015542	19.4905	39.7184	0.99086	0.0042403	0.488	gene-IFT74
chi_circ_0015568	36.4704	61.0626	0.71225	0.024548	0.73295	gene-IFT74
chi_circ_0000061	2.08307	6.11893	1.6445	0.046554	0.84088	gene-IFT80
chi_circ_0021233	5.98556	14.2214	1.2429	0.031247	0.77441	gene-IGDCC4
chi_circ_0036598	3.1593	7.27132	1.2476	0.048528	0.84902	gene-IL17RD
chi_circ_0005383	7.39671	2.9198	-1.2361	0.042739	0.8204	gene-ILDR2
chi_circ_0001544	10.0821	4.07543	-1.2777	0.027181	0.74972	gene-IMPG2
chi_circ_0020825	3.36799	10.4469	1.6233	0.013621	0.63616	gene-INO80
chi_circ_0028395	14.6152	4.22085	-1.7307	0.00072413	0.34954	gene-IPO7
chi_circ_0003987	12.7051	27.2805	1.1392	0.0029546	0.41087	gene-KANSL1L
chi_circ_0003980	32.4604	49.666	0.60367	0.026038	0.74276	gene-KANSL1L
chi_circ_0003979	47.6507	66.9229	0.46884	0.029413	0.7602	gene-KANSL1L
chi_circ_0001194	5.3041	12.0836	1.1739	0.031441	0.77441	gene-KAT2B
chi_circ_0024241	10.354	5.29948	-1.0473	0.037372	0.81122	gene-KATNAL1
chi_circ_0029211	40.187	69.3711	0.77099	0.027797	0.75456	gene-KCTD3
chi_circ_0029213	11.1732	18.3845	0.71893	0.037117	0.81122	gene-KCTD3
chi_circ_0016709	62.7613	42.2077	-0.55694	0.04314	0.8204	gene-KCTD9
chi_circ_0042000	63.632	47.8194	-0.39644	0.042381	0.8204	gene-KDM6A
chi_circ_0007153	69.7696	46.6875	-0.61043	0.017031	0.70419	gene-KIAA1324
chi_circ_0015354	2.11882	8.87682	2.0501	0.0047493	0.50128	gene-KIAA1958
chi_circ_0029829	26.6718	15.5077	-0.74278	0.017996	0.71143	gene-KIF1B
chi_circ_0016860	3.66348	0.504747	-2.7854	0.031059	0.77357	gene-KIF27
chi_circ_0031553	22.7254	12.3005	-0.87863	0.00678	0.56061	gene-KLHL2
chi_circ_0031554	11.8364	5.04103	-1.2304	0.013799	0.63616	gene-KLHL2
chi_circ_0019932	9.87779	4.69824	-1.0192	0.039425	0.8204	gene-KTN1
chi_circ_0017686	4.96928	11.3953	1.1946	0.034968	0.80487	gene-LAMA4
chi_circ_0030271	2.8077	0	-4.0874	0.019724	0.71417	gene-LAMC1
chi_circ_0030278	27.2443	17.1274	-0.63798	0.024496	0.73295	gene-LAMC2
chi_circ_0031150	4.10025	13.6768	1.6938	0.025984	0.74276	gene-LARP1B
chi_circ_0031149	30.9692	48.584	0.62608	0.04238	0.8204	gene-LARP1B
chi_circ_0006210	9.43398	22.4262	1.1867	0.0098485	0.61101	gene-LEPR
chi_circ_0010212	23.5097	9.32914	-1.3687	0.0025442	0.38324	gene-LETMD1
chi_circ_0007944	20.6574	11.6478	-0.74114	0.046876	0.84088	gene-LMBR1
chi_circ_0038198	16.6741	6.877	-1.3091	0.030541	0.76353	gene-LOC100861018
chi_circ_0032409	110.219	39.8552	-1.4781	0.00044563	0.3423	gene-LOC102169045
chi_circ_0012308	48.1126	78.9681	0.71381	0.0026764	0.3859	gene-LOC102174639
chi_circ_0012312	4.08206	11.7958	1.5479	0.018391	0.71207	gene-LOC102174639
chi_circ_0014557	1.63554	9.05016	2.3084	0.0021455	0.37534	gene-LOC102175120
chi_circ_0025172	6.46799	12.3783	0.95652	0.028851	0.7582	gene-LOC102175218
chi_circ_0016608	5.5556	13.0537	1.2407	0.041815	0.8204	gene-LOC102177239
chi_circ_0014661	13.1922	6.79506	-0.98964	0.037553	0.81122	gene-LOC102178535
chi_circ_0025766	2.54943	7.91626	1.7234	0.027151	0.74972	gene-LOC102181967
chi_circ_0016222	1.38871	5.38538	2.0744	0.034064	0.79227	gene-LOC102185181
chi_circ_0007111	1.55013	6.71027	1.9608	0.023302	0.73295	gene-LOC102187823
chi_circ_0034747	4.01974	0.692	-2.504	0.043095	0.8204	gene-LOC102188534
chi_circ_0005984	1.09036	4.87552	2.02	0.04245	0.8204	gene-LOC102190572
chi_circ_0008214	22.2727	44.0538	0.97408	0.006803	0.56061	gene-LOC106502060
chi_circ_0008224	3.05127	10.4414	1.8251	0.0075182	0.58848	gene-LOC106502060
chi_circ_0008212	4.54183	11.6362	1.3449	0.018599	0.71207	gene-LOC106502060
chi_circ_0008225	136.285	293.114	1.1054	0.030484	0.76353	gene-LOC106502060
chi_circ_0014541	14.5559	6.07379	-1.3039	0.010111	0.61101	gene-LOC106502360
chi_circ_0014542	7.97693	3.32073	-1.2099	0.041021	0.8204	gene-LOC106502360
chi_circ_0032048	1.2617	5.77104	2.1549	0.039141	0.81902	gene-LOC106503077
chi_circ_0024500	10.822	18.0066	0.73556	0.038997	0.81902	gene-LOC108637304
chi_circ_0031393	1.83019	6.27836	1.7952	0.038381	0.81494	gene-LRBA
chi_circ_0002707	11.9287	23.1469	0.94943	0.0081275	0.58969	gene-LRRC34
chi_circ_0027286	2.54424	8.8745	1.822	0.038607	0.81551	gene-LRRCC1
chi_circ_0041161	5.81977	1.93174	-1.6743	0.042993	0.8204	gene-LYST
chi_circ_0039073	5.36838	1.38038	-1.824	0.047536	0.84614	gene-MAD1L1
chi_circ_0014081	4.47545	0.965937	-2.0427	0.040257	0.8204	gene-MAN2A1
chi_circ_0021148	0	5.83364	4.9171	0.00014825	0.30703	gene-MAP2K5
chi_circ_0036778	7.82821	2.59457	-1.4545	0.035454	0.80537	gene-MAP4
chi_circ_0043034	21.0717	34.579	0.75271	0.016822	0.70419	gene-MAPK1
chi_circ_0043036	12.9118	23.9032	0.92104	0.039947	0.8204	gene-MAPK1
chi_circ_0040916	67.5178	48.7436	-0.48189	0.048278	0.84902	gene-MAPK8
chi_circ_0042231	74.3943	43.7457	-0.77515	0.010814	0.61883	gene-MBTPS2
chi_circ_0041768	24.7978	47.2841	0.89227	0.020298	0.7207	gene-MED17
chi_circ_0032254	26.5062	15.8606	-0.72443	0.047084	0.84088	gene-MEGF8
chi_circ_0018165	16.1837	7.67549	-1.0224	0.020297	0.7207	gene-MEI4
chi_circ_0012372	9.12587	18.8794	1.0798	0.0064047	0.56061	gene-METAP1
chi_circ_0031137	11.0025	4.78455	-1.1488	0.019604	0.71417	gene-MFSD8
chi_circ_0022572	10.8745	20.3189	0.86186	0.012024	0.62704	gene-MGAT4A
chi_circ_0025563	10.1805	21.3436	1.0881	0.01094	0.61883	gene-MLLT10
chi_circ_0015678	167.236	269.124	0.6912	0.016674	0.70419	gene-MLLT3
chi_circ_0033211	10.6823	3.30893	-1.5509	0.030321	0.76353	gene-MPP3
chi_circ_0023586	5.20098	0.727086	-2.5453	0.011695	0.62177	gene-MRRF
chi_circ_0006426	6.74066	14.8626	1.1478	0.0223	0.73295	gene-MSH4
chi_circ_0027199	6.07726	1.48494	-1.9267	0.013575	0.63616	gene-MTBP
chi_circ_0021081	1.92423	6.06486	1.5966	0.042463	0.8204	gene-MYO9A
chi_circ_0003476	2.30851	8.45276	1.8389	0.027599	0.75456	gene-NAB1
chi_circ_0012388	12.5348	29.2099	1.2375	0.018633	0.71207	gene-NAF1
chi_circ_0016539	1.11086	5.26879	2.2594	0.024279	0.73295	gene-NCBP1
chi_circ_0033021	0.85539	6.27053	2.656	0.016779	0.70419	gene-NCOR1
chi_circ_0025523	8.8354	16.9591	0.9578	0.015477	0.68871	gene-NEBL
chi_circ_0015492	29.4642	17.9803	-0.70081	0.03608	0.80537	gene-NEK1
chi_circ_0032700	3.05402	10.3671	1.7088	0.0094329	0.61101	gene-NF1
chi_circ_0029629	0	5.25895	4.7231	0.00070635	0.34954	gene-NME7
chi_circ_0029641	34.271	67.1542	0.96639	0.012445	0.63055	gene-NME7
chi_circ_0029636	3.61622	9.59969	1.3689	0.022635	0.73295	gene-NME7
chi_circ_0039634	7.72809	14.7606	0.89413	0.033299	0.78419	gene-NOC3L
chi_circ_0012859	2.91288	8.40006	1.525	0.035329	0.80537	gene-NSUN7
chi_circ_0013093	8.00295	1.08925	-2.8969	0.0017007	0.37366	gene-OCIAD1
chi_circ_0042439	3.67173	0.195294	-3.4233	0.0095122	0.61101	gene-OFD1
chi_circ_0005919	34.5685	49.1074	0.5126	0.032725	0.78419	gene-OMA1
chi_circ_0009065	1.30749	6.0692	2.1961	0.042723	0.8204	gene-ORC5
chi_circ_0037872	0.501785	3.85274	3.1428	0.016551	0.70419	gene-OSBPL1A
chi_circ_0003916	3.74498	10.7712	1.4875	0.013305	0.63616	gene-OTUD3
chi_circ_0025251	9.66826	18.9066	0.99333	0.020626	0.72463	gene-PARD3
chi_circ_0025260	0.630849	4.47237	2.8124	0.024757	0.73295	gene-PARD3
chi_circ_0040698	57.8968	93.933	0.71419	0.0067952	0.56061	gene-PARG
chi_circ_0006054	16.7874	8.7028	-0.9607	0.017329	0.70432	gene-PATJ
chi_circ_0006055	15.097	7.22534	-1.031	0.021927	0.73295	gene-PATJ
chi_circ_0006060	8.48893	3.12878	-1.6147	0.029725	0.7602	gene-PATJ
chi_circ_0023709	0	3.2851	4.0538	0.0063747	0.56061	gene-PBX3
chi_circ_0019100	106.479	57.038	-0.90327	0.00024104	0.30703	gene-PDE10A
chi_circ_0024324	12.4527	4.68092	-1.5038	0.0018568	0.37366	gene-PDS5B
chi_circ_0041814	58.9496	7.01518	-3.0738	0.0072386	0.58848	gene-PICALM
chi_circ_0011679	6.74171	1.88513	-1.7257	0.02288	0.73295	gene-PLEKHA5
chi_circ_0022190	1.36862	6.57107	2.1321	0.03284	0.78419	gene-PLEKHH2
chi_circ_0000265	4.43128	11.6333	1.3682	0.011288	0.62177	gene-PLOD2
chi_circ_0000261	2.53052	0	-3.9426	0.033505	0.78472	gene-PLOD2
chi_circ_0003452	17.7622	9.04102	-0.93416	0.021089	0.73295	gene-PMS1
chi_circ_0005543	124.868	215.926	0.79305	0.0024279	0.38324	gene-PPCS
chi_circ_0005548	4.14889	10.5466	1.2986	0.023211	0.73295	gene-PPCS
chi_circ_0005520	129.712	184.989	0.51609	0.044565	0.82695	gene-PPCS
chi_circ_0040618	28.0425	45.396	0.69338	0.042493	0.8204	gene-PPP3CB
chi_circ_0014487	5.28745	10.1162	0.94556	0.043805	0.82599	gene-PRELID2
chi_circ_0034159	0	3.8543	4.2871	0.0032409	0.42417	gene-PRKAA1
chi_circ_0022254	25.3604	7.55418	-1.6289	0.00093827	0.34954	gene-PRKCE
chi_circ_0022262	26.4278	17.0223	-0.68173	0.049338	0.85179	gene-PRKCE
chi_circ_0006889	5.34747	12.1797	1.1608	0.016266	0.70419	gene-PTBP2
chi_circ_0009166	17.638	9.29424	-0.92526	0.024337	0.73295	gene-PTPRN2
chi_circ_0012050	8.49742	3.48525	-1.4124	0.023251	0.73295	gene-QDPR
chi_circ_0019086	21.0158	12.9215	-0.69347	0.036947	0.81122	gene-QKI
chi_circ_0010534	44.0608	30.4879	-0.52362	0.023967	0.73295	gene-RAB3IP
chi_circ_0032915	1.57482	7.5847	2.1989	0.0031411	0.42228	gene-RABEP1
chi_circ_0023602	68.6404	101.036	0.55017	0.015007	0.67682	gene-RABGAP1
chi_circ_0026698	13.9595	5.84583	-1.1471	0.026624	0.74878	gene-RAD54B
chi_circ_0006167	9.33868	16.9036	0.87507	0.042937	0.8204	gene-RAVER2
chi_circ_0023934	0	3.0805	3.9873	0.044048	0.82695	gene-RBM26
chi_circ_0008173	18.1477	28.7006	0.67259	0.04224	0.8204	gene-RBM33
chi_circ_0018609	12.0664	20.7387	0.73467	0.039649	0.8204	gene-REPS1
chi_circ_0030124	0.609073	8.46421	3.7161	0.0011242	0.34954	gene-RFWD2
chi_circ_0030920	26.7203	15.2676	-0.77172	0.017247	0.70432	gene-RIMBP2
chi_circ_0027005	100.6	172.617	0.77715	0.00051077	0.3423	gene-RIMS2
chi_circ_0027004	390.359	555.943	0.51076	0.012333	0.63055	gene-RIMS2
chi_circ_0026981	40.0307	25.0635	-0.64994	0.021768	0.73295	gene-RIMS2
chi_circ_0012098	37.3125	18.9118	-0.9313	0.0014036	0.35958	gene-RNF4
chi_circ_0037675	16.5613	27.6283	0.69445	0.024265	0.73295	gene-RPRD1A
chi_circ_0024581	1.29297	5.35641	2.0635	0.024548	0.73295	gene-RUBCNL
chi_circ_0000646	4.58823	1.08925	-2.1048	0.043471	0.82201	gene-RYK
chi_circ_0031533	1.63334	5.94379	1.8337	0.029618	0.7602	gene-SART3
chi_circ_0018831	44.3627	25.4969	-0.75893	0.011697	0.62177	gene-SASH1
chi_circ_0035211	17.307	29.2946	0.73306	0.036196	0.80537	gene-SCFD1
chi_circ_0029559	11.9703	6.2076	-0.98321	0.025698	0.74258	gene-SDCCAG8
chi_circ_0014592	8.69457	2.24573	-1.8725	0.0046075	0.50128	gene-SIL1
chi_circ_0034013	2.65462	7.615	1.5734	0.019536	0.71417	gene-SKIV2L2
chi_circ_0014968	5.72017	0.877792	-2.5535	0.0037735	0.46645	gene-SLC12A2
chi_circ_0042892	3.49161	0.390588	-2.6816	0.046034	0.83956	gene-SLC25A14
chi_circ_0034875	12.2871	3.80992	-1.7267	0.0041803	0.488	gene-SLC28A1
chi_circ_0033979	6.22742	1.62257	-1.8909	0.017865	0.71143	gene-SLC38A9
chi_circ_0036168	1.58867	5.60476	1.7639	0.037262	0.81122	gene-SLC4A7
chi_circ_0022042	23.6578	34.1641	0.56375	0.044249	0.82695	gene-SLC8A1
chi_circ_0041897	36.4217	21.6436	-0.71451	0.018012	0.71143	gene-SLC9A7
chi_circ_0026602	6.72326	1.79733	-1.8163	0.021518	0.73295	gene-SLC9A8
chi_circ_0039521	13.2853	24.545	0.81026	0.044638	0.82695	gene-SLF2
chi_circ_0036781	12.2386	5.49179	-1.0353	0.028443	0.75456	gene-SMARCC1
chi_circ_0023412	1.84055	7.41629	2.0537	0.0068006	0.56061	gene-SMC6
chi_circ_0033383	0.513234	6.04192	3.357	0.0089214	0.61101	gene-SMURF2
chi_circ_0040302	0.762722	5.24373	2.7087	0.023089	0.73295	gene-SNX25
chi_circ_0005146	6.87963	14.5536	1.0546	0.036043	0.80537	gene-SNX27
chi_circ_0030195	4.46342	0.292941	-3.3718	0.013556	0.63616	gene-SOAT1
chi_circ_0017950	6.20573	1.45088	-1.9111	0.025219	0.73509	gene-SOBP
chi_circ_0001446	0	3.4181	4.1445	0.0033937	0.43563	gene-SON
chi_circ_0007433	0.342156	5.72957	3.7009	0.0014814	0.35958	gene-SPAG17
chi_circ_0004313	10.1567	4.0726	-1.1617	0.030061	0.76237	gene-SPATS2L
chi_circ_0034321	6.2309	1.45417	-1.8702	0.032449	0.78419	gene-SPEF2
chi_circ_0017133	5.47427	0.932374	-2.6088	0.0089196	0.61101	gene-SPIN1
chi_circ_0022242	67.5893	51.2597	-0.39645	0.0403	0.8204	gene-SRBD1
chi_circ_0026592	123.609	174.858	0.48819	0.015326	0.68658	gene-STAU1
chi_circ_0026591	4.92712	14.0723	1.4352	0.034012	0.79227	gene-STAU1
chi_circ_0002951	63.0365	45.4324	-0.46632	0.023996	0.73295	gene-STK39
chi_circ_0011716	0.342156	5.49771	3.6454	0.0019183	0.37366	gene-STRAP
chi_circ_0035222	197.554	268.352	0.44142	0.01567	0.69269	gene-STRN3
chi_circ_0036932	3.0757	0	-4.2291	0.0125	0.63055	gene-STT3B
chi_circ_0024558	5.38489	0.692	-2.9299	0.0078921	0.58848	gene-SUCLA2
chi_circ_0011620	3.75513	0.195294	-3.4722	0.01905	0.71417	gene-SYT1
chi_circ_0028336	5.71198	16.104	1.4448	0.0077004	0.58848	gene-SYT9
chi_circ_0032590	9.60904	16.7638	0.84346	0.046828	0.84088	gene-TADA2A
chi_circ_0039623	2.06656	6.50813	1.7319	0.03636	0.80633	gene-TBC1D12
chi_circ_0012241	43.0519	29.5488	-0.55573	0.026526	0.74878	gene-TBCK
chi_circ_0030858	51.2981	32.3363	-0.66728	0.019603	0.71417	gene-TCTN2
chi_circ_0013036	8.94682	3.09187	-1.5311	0.039099	0.81902	gene-TEC
chi_circ_0036753	8.66189	1.47068	-2.4389	0.0022493	0.37534	gene-TGFBR2
chi_circ_0022141	2.72897	8.69082	1.5456	0.01709	0.70419	gene-THADA
chi_circ_0007508	5.76596	1.74608	-1.595	0.047114	0.84088	gene-THSD7A
chi_circ_0026290	6.57483	0.901998	-2.9048	0.0024728	0.38324	gene-TM9SF4
chi_circ_0020703	4.95316	0.541294	-2.9863	0.011493	0.62177	gene-TMEM62
chi_circ_0020162	5.42729	1.33913	-2.0616	0.031438	0.77441	gene-TMOD2
chi_circ_0001513	14.9167	28.8957	0.96494	0.007943	0.58848	gene-TOMM70
chi_circ_0024727	19.708	35.5109	0.79799	0.04247	0.8204	gene-TPP2
chi_circ_0003679	3.78283	12.677	1.678	0.0090669	0.61101	gene-TRIP12
chi_circ_0020553	11.6402	4.6257	-1.5035	0.028381	0.75456	gene-TRIP4
chi_circ_0026659	9.04142	3.76426	-1.3455	0.049391	0.85179	gene-TRIQK
chi_circ_0016289	32.3919	19.6593	-0.73069	0.018977	0.71417	gene-TRPM3
chi_circ_0001030	6.87073	15.259	1.1346	0.013876	0.63616	gene-TTC3
chi_circ_0006551	7.26274	15.2004	0.9908	0.028244	0.75456	gene-TTLL7
chi_circ_0035047	72.4033	110.665	0.59266	0.0076982	0.58848	gene-UBE2Q2
chi_circ_0035046	112.137	155.478	0.46071	0.0286	0.75456	gene-UBE2Q2
chi_circ_0007998	19.8897	30.159	0.61189	0.041419	0.8204	gene-UBN2
chi_circ_0020712	0.684312	4.47022	2.5085	0.034561	0.79838	gene-UBR1
chi_circ_0037326	6.03876	2.28448	-1.5997	0.04693	0.84088	gene-UBR2
chi_circ_0004768	11.0145	20.168	0.87164	0.020552	0.72463	gene-UBXN4
chi_circ_0023864	0.420566	5.2911	3.6282	0.0052891	0.51166	gene-UGGT2
chi_circ_0002535	73.66	48.4662	-0.60961	0.016518	0.70419	gene-USP13
chi_circ_0038715	6.97643	14.2581	1.0341	0.012197	0.63055	gene-USP31
chi_circ_0032548	11.1998	22.1145	1.0026	0.0044883	0.50128	gene-USP32
chi_circ_0022906	6.80995	14.1423	1.0112	0.044734	0.82695	gene-USP34
chi_circ_0022788	9.47842	1.47803	-2.5127	0.0023692	0.38324	gene-USP39
chi_circ_0018088	1.23992	5.70593	2.2089	0.016326	0.70419	gene-USP45
chi_circ_0018660	3.45586	9.3275	1.4029	0.023726	0.73295	gene-UTRN
chi_circ_0018661	14.7125	23.3571	0.67087	0.048128	0.84902	gene-UTRN
chi_circ_0016372	0.609073	6.74077	3.4375	0.0014655	0.35958	gene-VPS13A
chi_circ_0026836	0.609073	5.2096	3.0122	0.0097639	0.61101	gene-VPS13B
chi_circ_0020420	1.66768	6.91805	2.0764	0.028482	0.75456	gene-VPS13C
chi_circ_0007729	51.9853	79.7021	0.59275	0.016777	0.70419	gene-VPS50
chi_circ_0035694	32.3711	19.8685	-0.70859	0.017516	0.70432	gene-VRK1
chi_circ_0039362	11.4187	4.29915	-1.3425	0.018846	0.71417	gene-VTI1A
chi_circ_0040404	1.84989	6.25083	1.7962	0.042936	0.8204	gene-WDR17
chi_circ_0007140	9.98823	2.85797	-1.7018	0.009372	0.61101	gene-WDR47
chi_circ_0008366	22.5919	9.73645	-1.1994	0.025073	0.73403	gene-WDR60
chi_circ_0014235	6.7764	14.7156	1.0789	0.026354	0.74857	gene-XRCC4
chi_circ_0003895	20.0753	11.4625	-0.78194	0.025473	0.73926	gene-XRCC5
chi_circ_0004533	7.07277	2.49266	-1.4548	0.033168	0.78419	gene-ZBTB40
chi_circ_0022054	37.524	63.7698	0.75295	0.0019593	0.37366	gene-ZC3H6
chi_circ_0005796	3.96742	11.1405	1.5141	0.02291	0.73295	gene-ZCCHC11
chi_circ_0015944	215.464	293.177	0.43821	0.028386	0.75456	gene-ZDHHC21
chi_circ_0023763	3.5358	8.49539	1.229	0.04691	0.84088	gene-ZER1
chi_circ_0014307	5.72004	1.25559	-2.0426	0.037912	0.81494	gene-ZFYVE16
chi_circ_0005774	8.68171	3.4727	-1.3771	0.02718	0.74972	gene-ZFYVE9
chi_circ_0028331	10.4944	4.13933	-1.3028	0.013037	0.63616	gene-ZNF215
chi_circ_0037729	7.44	21.5571	1.524	0.0058206	0.54721	gene-ZNF236
chi_circ_0006673	2.36085	8.57587	1.8415	0.012927	0.63616	gene-ZNF326
chi_circ_0038360	20.5196	35.4343	0.80208	0.01086	0.61883	gene-ZNF532
chi_circ_0021770	30.5705	46.8576	0.6244	0.018669	0.71207	gene-ZNF638
chi_circ_0004751	10.3857	4.88666	-1.1777	0.048018	0.84902	gene-ZRANB3
chi_circ_0006467	41.4741	65.0606	0.6773	0.013784	0.63616	gene-ZZZ3
chi_circ_0016676	6.17163	0.195294	-4.1891	0.0010031	0.34954	n/a
chi_circ_0013389	16.1769	40.6931	1.297	0.0010943	0.34954	n/a
chi_circ_0042599	61.6649	32.9093	-0.9092	0.0018274	0.37366	n/a
chi_circ_0029654	169.246	324.774	0.93419	0.0020507	0.37534	n/a
chi_circ_0040368	11.4977	2.97243	-1.771	0.003733	0.46645	n/a
chi_circ_0008228	41.7823	132.612	1.666	0.0064276	0.56061	n/a
chi_circ_0011738	16.7717	37.5481	1.1857	0.0075487	0.58848	n/a
chi_circ_0029201	16.8744	6.70143	-1.2407	0.0075803	0.58848	n/a
chi_circ_0020866	39.5039	64.4152	0.66663	0.0088188	0.61101	n/a
chi_circ_0036338	21.6546	8.37818	-1.3432	0.010428	0.61405	n/a
chi_circ_0026047	1.87358	7.60531	1.9895	0.011366	0.62177	n/a
chi_circ_0010979	32.5011	16.2838	-0.95191	0.011854	0.62304	n/a
chi_circ_0040345	13.8228	6.75942	-1.1153	0.013745	0.63616	n/a
chi_circ_0029652	41.1158	82.5561	0.9825	0.013915	0.63616	n/a
chi_circ_0000269	2.42663	8.00505	1.6178	0.024816	0.73295	n/a
chi_circ_0040346	12.5655	4.33037	-1.5332	0.026975	0.74972	n/a
chi_circ_0026690	1.30749	5.33598	2.0413	0.027502	0.75456	n/a
chi_circ_0025336	7.63676	14.3621	0.94628	0.029468	0.7602	n/a
chi_circ_0027018	0	3.33846	4.135	0.029602	0.7602	n/a
chi_circ_0040130	6.85389	13.4649	0.91279	0.04146	0.8204	n/a
chi_circ_0013970	0.46636	3.98594	3.2367	0.043296	0.82103	n/a
chi_circ_0041792	1.5532	5.4988	1.8316	0.049042	0.85028	n/a

## Sheet: LL vs. HL
ID	LL_pit_readcount	HL_pit_readcount	log2FoldChange	pval	padj	gene_id
chi_circ_0008353	144.728	44.5818	-1.703	0.030794	0.84764	gene-AASS
chi_circ_0008531	31.8078	47.6794	0.58751	0.033509	0.86945	gene-ACTR3B
chi_circ_0036439	5.58417	1.58866	-1.9344	0.033606	0.86945	gene-ADAMTS9
chi_circ_0038881	11.2538	5.67602	-1.0631	0.027576	0.83668	gene-ADCY9
chi_circ_0027979	28.4185	55.6448	0.97912	0.0072416	0.65228	gene-ADGRB3
chi_circ_0027984	7.60316	22.0508	1.582	0.0036292	0.65228	gene-ADGRB3
chi_circ_0018507	10.3081	5.0654	-1.0252	0.030768	0.84764	gene-AHI1
chi_circ_0018490	8.10277	15.7249	0.92271	0.04736	0.91965	gene-AHI1
chi_circ_0029328	472.664	581.444	0.29974	0.029203	0.84509	gene-AIDA
chi_circ_0034874	6.08814	16.5101	1.3763	0.02974	0.84509	gene-ALPK3
chi_circ_0004266	1.1495	5.6995	2.2076	0.02743	0.83668	gene-ALS2
chi_circ_0030420	6.34554	1.45042	-1.8408	0.023236	0.80456	gene-ANGEL2
chi_circ_0032877	13.5281	6.50879	-1.0973	0.01084	0.68386	gene-ANKFY1
chi_circ_0032117	49.4593	70.9142	0.50582	0.028795	0.84509	gene-ANKRD27
chi_circ_0012869	12.6233	23.1819	0.84567	0.011725	0.68386	gene-APBB2
chi_circ_0012873	113.3	155.372	0.44211	0.026874	0.83307	gene-APBB2
chi_circ_0041580	17.8881	32.6555	0.85362	0.015284	0.75208	gene-APLP2
chi_circ_0002586	16.3076	5.26504	-1.4532	0.0085468	0.68156	gene-APP
chi_circ_0002585	19.5675	11.4702	-0.78807	0.029589	0.84509	gene-APP
chi_circ_0016731	1.90046	7.3296	1.8445	0.01112	0.68386	gene-APTX
chi_circ_0020940	7.04647	13.816	0.99487	0.034882	0.87517	gene-AQR
chi_circ_0033011	15.5653	2.72957	-2.3088	1.9126e-05	0.031917	gene-ARHGAP44
chi_circ_0041175	13.5329	4.55782	-1.5063	0.018085	0.7827	gene-ARID4B
chi_circ_0001434	36.1683	21.0183	-0.74584	0.021863	0.79701	gene-ARL13B
chi_circ_0027472	7.99499	2.00609	-1.9754	0.012324	0.68386	gene-ARMC1
chi_circ_0017895	64.1111	41.4616	-0.64176	0.01314	0.70258	gene-ARMC2
chi_circ_0025929	3.94634	0.912455	-2.0079	0.04032	0.89438	gene-ARMC4
chi_circ_0013976	6.88214	1.69795	-1.9203	0.006739	0.65228	gene-ARSK
chi_circ_0040019	7.09955	2.81603	-1.4379	0.041716	0.89535	gene-ASH2L
chi_circ_0027711	9.14204	2.03678	-2.2978	0.011059	0.68386	gene-ATAD2
chi_circ_0039153	7.419	1.97379	-1.7101	0.038644	0.89438	gene-ATE1
chi_circ_0010064	2.59542	7.00531	1.3822	0.048045	0.91965	gene-ATP2B1
chi_circ_0000768	5.253	0.453526	-3.4865	0.00091019	0.27616	gene-ATP2C1
chi_circ_0030862	28.3526	15.0812	-0.86668	0.0039915	0.65228	gene-ATP6V0A2
chi_circ_0012939	6.49361	1.42369	-2.061	0.011249	0.68386	gene-ATP8A1
chi_circ_0000317	3.00222	9.97088	1.7315	0.0069072	0.65228	gene-ATR
chi_circ_0008729	11.7722	25.5304	1.0578	0.0038994	0.65228	gene-AVL9
chi_circ_0030197	42.8221	66.5294	0.63943	0.0064281	0.65228	gene-AXDND1
chi_circ_0013674	7.61565	1.81579	-1.7859	0.023568	0.80456	gene-BMP2K
chi_circ_0007960	8.00509	1.56717	-2.0787	0.0071467	0.65228	gene-BRAF
chi_circ_0007930	2.66945	7.67353	1.6083	0.011176	0.68386	gene-BRAF
chi_circ_0007935	15.1849	27.9958	0.85782	0.0090318	0.68386	gene-BRAF
chi_circ_0007962	9.62929	17.5876	0.83568	0.021822	0.79701	gene-BRAF
chi_circ_0031754	8.24186	3.1943	-1.4668	0.047284	0.91965	gene-BRD7
chi_circ_0039725	10.6509	4.60642	-1.2439	0.019264	0.7827	gene-BTAF1
chi_circ_0034380	42.1675	26.7476	-0.61402	0.01619	0.75502	gene-C20H5orf22
chi_circ_0034226	2.78863	7.6067	1.4045	0.03799	0.89438	gene-C20H5orf42
chi_circ_0005345	6.28334	1.24251	-2.1011	0.015442	0.75208	gene-C3H1orf226
chi_circ_0025154	5.73665	0.935637	-2.5431	0.017903	0.7827	gene-CAMK1D
chi_circ_0012004	5.7662	13.6363	1.1597	0.038111	0.89438	gene-CC2D2A
chi_circ_0015863	24.4605	44.6781	0.83715	0.0052036	0.65228	gene-CCDC171
chi_circ_0002507	2.7356	7.88522	1.441	0.040964	0.89462	gene-CCDC39
chi_circ_0038265	19.8411	10.6654	-0.87126	0.049186	0.91965	gene-CCDC68
chi_circ_0010834	55.454	34.7015	-0.67075	0.024195	0.80456	gene-CDK17
chi_circ_0019230	9.04085	15.6017	0.80935	0.045434	0.91965	gene-CEP128
chi_circ_0018293	38.8159	19.1483	-0.96848	0.0025443	0.53073	gene-CEP162
chi_circ_0000624	49.2947	29.6771	-0.74148	0.022266	0.79847	gene-CEP63
chi_circ_0010149	5.02884	13.4568	1.4353	0.012564	0.68743	gene-CEP83
chi_circ_0032131	28.338	7.30385	-1.9485	0.042699	0.90485	gene-CEP89
chi_circ_0022522	36.1392	23.7798	-0.58888	0.045928	0.91965	gene-CFAP36
chi_circ_0028744	6.0036	0.907053	-2.704	0.014958	0.75071	gene-CKAP5
chi_circ_0023128	8.546	3.2432	-1.3206	0.045806	0.91965	gene-CLIP4
chi_circ_0021237	1.48935	6.13358	1.9702	0.02318	0.80456	gene-CLPX
chi_circ_0013609	37.9757	21.8713	-0.81224	0.020053	0.79202	gene-CNOT6L
chi_circ_0015770	13.8836	7.04633	-0.99901	0.025303	0.82719	gene-CNTLN
chi_circ_0010417	4.85799	0	-4.5225	0.00016174	0.11996	gene-CNTN1
chi_circ_0010411	4.67822	0.873598	-2.717	0.012242	0.68386	gene-CNTN1
chi_circ_0024442	9.71495	2.72476	-1.6677	0.0071701	0.65228	gene-COG6
chi_circ_0014807	3.58493	0.220038	-3.1147	0.038755	0.89438	gene-COMMD10
chi_circ_0000199	10.9165	4.08773	-1.3012	0.044196	0.91524	gene-CP
chi_circ_0039715	28.3048	18.1037	-0.70064	0.034677	0.87517	gene-CPEB3
chi_circ_0027407	9.00127	2.85428	-1.689	0.0080584	0.6623	gene-CSPP1
chi_circ_0038179	9.96664	2.33615	-1.9978	0.0051526	0.65228	gene-CTIF
chi_circ_0036707	6.90827	2.39037	-1.4804	0.031202	0.84764	gene-DCAF1
chi_circ_0031925	5.02818	10.9861	1.0904	0.049156	0.91965	gene-DCDC2
chi_circ_0024418	9.92604	3.53102	-1.5598	0.038681	0.89438	gene-DCLK1
chi_circ_0006615	7.56268	2.91632	-1.3437	0.035879	0.88701	gene-DDAH1
chi_circ_0021992	102.929	60.5487	-0.75129	0.021633	0.79701	gene-DHX57
chi_circ_0035643	4.39698	0.582398	-3.1828	0.0052686	0.65228	gene-DICER1
chi_circ_0002230	6.4085	1.12037	-2.2407	0.0056035	0.65228	gene-DLG1
chi_circ_0034496	8.43066	23.634	1.4458	0.00021628	0.14437	gene-DNAH5
chi_circ_0004440	5.6086	2.16186	-1.4145	0.047724	0.91965	gene-DNAH7
chi_circ_0029964	4.71873	11.2541	1.2249	0.035682	0.88541	gene-DNAJC16
chi_circ_0006182	10.5306	3.27389	-1.6823	0.023783	0.80456	gene-DNAJC6
chi_circ_0039847	258.644	150.904	-0.77931	0.0049776	0.65228	gene-DOCK1
chi_circ_0006077	9.1628	2.95152	-1.4558	0.013357	0.70258	gene-DOCK7
chi_circ_0000966	4.08206	0.453526	-3.1184	0.010403	0.68386	gene-DOPEY2
chi_circ_0021223	64.1029	41.18	-0.60346	0.030385	0.84509	gene-DPP8
chi_circ_0026716	5.61134	0.605581	-3.5704	0.00115	0.30705	gene-DPY19L4
chi_circ_0003133	26.421	16.2961	-0.7304	0.017125	0.77555	gene-DYNC1I2
chi_circ_0029084	8.86887	2.39278	-1.7267	0.014266	0.73249	gene-DYNC2H1
chi_circ_0000527	5.12115	0.440076	-2.8682	0.0067663	0.65228	gene-DZIP1L
chi_circ_0027147	3.09391	0.605581	-2.695	0.026242	0.83017	gene-EIF3H
chi_circ_0015592	28.5847	17.6083	-0.75718	0.039118	0.89438	gene-ELAVL2
chi_circ_0031185	17.7064	9.43189	-0.97432	0.0087811	0.68156	gene-ELF2
chi_circ_0022074	21.4569	10.2342	-0.98015	0.033802	0.87115	gene-EML4
chi_circ_0019669	41.724	61.1498	0.54334	0.03974	0.89438	gene-EML5
chi_circ_0022480	33.1749	63.0121	0.90191	0.0081361	0.6623	gene-EML6
chi_circ_0003224	17.9	6.26923	-1.5538	0.001606	0.38286	gene-EPB41
chi_circ_0004612	43.9044	62.4575	0.51916	0.042701	0.90485	gene-EPB41L5
chi_circ_0009732	8.87641	2.94322	-1.7147	0.015504	0.75208	gene-ERC1
chi_circ_0036637	6.59926	0.907053	-2.8693	0.0037315	0.65228	gene-ERC2
chi_circ_0032331	20.2377	11.2871	-0.79488	0.04165	0.89535	gene-ETFB
chi_circ_0033198	3.61513	0.56546	-2.8807	0.016188	0.75502	gene-EZH1
chi_circ_0014394	28.1523	42.6325	0.58395	0.044384	0.91524	gene-FAM114A2
chi_circ_0020375	3.32529	0.453526	-2.7739	0.018998	0.7827	gene-FAM81A
chi_circ_0022610	8.73269	2.04495	-1.9656	0.022946	0.80456	gene-FANCL
chi_circ_0014200	3.64759	10.866	1.4948	0.0259	0.82719	gene-FER
chi_circ_0024533	17.5532	9.16875	-0.84507	0.047282	0.91965	gene-FNDC3A
chi_circ_0040268	13.3433	6.79986	-0.96005	0.041088	0.89462	gene-FRG1
chi_circ_0017209	5.999	1.78065	-1.8404	0.039648	0.89438	gene-FSD1L
chi_circ_0037683	35.9508	67.7723	0.88633	0.006586	0.65228	gene-GALNT1
chi_circ_0004971	10.8107	3.41909	-1.5945	0.011604	0.68386	gene-GALNT13
chi_circ_0004979	31.6691	17.434	-0.83925	0.014752	0.74598	gene-GALNT13
chi_circ_0023694	1.38207	6.22227	2.0956	0.011809	0.68386	gene-GAPVD1
chi_circ_0022670	7.0983	0.550095	-3.0245	0.0024729	0.53073	gene-GCFC2
chi_circ_0016815	407.599	330.363	-0.29584	0.03895	0.89438	gene-GKAP1
chi_circ_0016796	10.5201	19.7111	0.83959	0.043947	0.91524	gene-GKAP1
chi_circ_0007567	4.94869	0.825618	-2.5736	0.022449	0.79847	gene-GLCCI1
chi_circ_0031910	6.00276	0.220038	-3.7666	0.00039426	0.20095	gene-GNAO1
chi_circ_0019506	44.2044	60.032	0.44852	0.038135	0.89438	gene-GPHN
chi_circ_0023472	7.33044	0.605581	-3.959	0.00057199	0.20095	gene-GREB1
chi_circ_0023475	4.04279	0.550095	-2.2655	0.03496	0.87517	gene-GREB1
chi_circ_0031250	3.31638	0.220038	-2.9373	0.013514	0.70258	gene-GRK3
chi_circ_0012276	5.09314	0.330057	-3.1547	0.0041005	0.65228	gene-GSTCD
chi_circ_0030849	28.0905	17.401	-0.64822	0.031349	0.84764	gene-GTF2H3
chi_circ_0010395	51.1416	35.9841	-0.51451	0.049625	0.91965	gene-GXYLT1
chi_circ_0020513	8.59852	2.36803	-1.834	0.011988	0.68386	gene-HERC1
chi_circ_0003465	4.51181	11.6834	1.369	0.0095155	0.68386	gene-HIBCH
chi_circ_0037447	13.098	25.5347	0.98779	0.018625	0.7827	gene-HMGCLL1
chi_circ_0004623	5.96664	13.0393	1.1524	0.0066606	0.65228	gene-HNRNPR
chi_circ_0040496	12.9651	6.8019	-0.97984	0.030066	0.84509	gene-HOOK3
chi_circ_0015562	18.0584	27.0179	0.60157	0.043374	0.91333	gene-IFT74
chi_circ_0001544	13.6263	5.17256	-1.2698	0.040599	0.89438	gene-IMPG2
chi_circ_0005440	5.10719	14.2101	1.3811	0.007967	0.6623	gene-INPP5B
chi_circ_0002103	41.8165	58.7868	0.4896	0.048456	0.91965	gene-IQCG
chi_circ_0034039	8.45807	2.25418	-1.7855	0.024019	0.80456	gene-ITGA1
chi_circ_0025270	8.84263	3.69587	-1.371	0.032587	0.86645	gene-ITGB1
chi_circ_0001197	50.3531	27.2177	-0.84204	0.011014	0.68386	gene-KAT2B
chi_circ_0016045	27.027	14.1876	-0.89452	0.011886	0.68386	gene-KDM4C
chi_circ_0038781	9.23391	17.6251	1.0059	0.017513	0.77933	gene-KIAA0556
chi_circ_0025018	18.6466	35.7895	0.94291	0.040072	0.89438	gene-KIF16B
chi_circ_0016857	22.537	40.7683	0.85296	0.016767	0.77101	gene-KIF27
chi_circ_0004077	7.51815	2.12399	-1.5591	0.035007	0.87517	gene-KLF7
chi_circ_0012763	37.2159	23.7408	-0.65613	0.049632	0.91965	gene-KLHL5
chi_circ_0008616	21.5093	12.846	-0.76375	0.043269	0.91333	gene-KMT2C
chi_circ_0019969	4.86239	0.330057	-3.1508	0.0067952	0.65228	gene-KTN1
chi_circ_0017705	17.3459	7.71419	-1.1092	0.0066084	0.65228	gene-LAMA4
chi_circ_0017687	5.35617	0.912455	-2.3893	0.011426	0.68386	gene-LAMA4
chi_circ_0017695	5.84019	11.98	1.0531	0.020322	0.79701	gene-LAMA4
chi_circ_0006209	8.15402	2.63485	-1.6361	0.049215	0.91965	gene-LEPR
chi_circ_0034190	0.30654	4.99753	3.8771	0.0016019	0.38286	gene-LIFR
chi_circ_0007923	11.8611	21.9867	0.86938	0.019495	0.7827	gene-LMBR1
chi_circ_0007978	61.3065	39.1641	-0.62085	0.044425	0.91524	gene-LMBR1
chi_circ_0038198	21.1506	7.67669	-1.511	0.0044743	0.65228	gene-LOC100861018
chi_circ_0032215	25.4819	15.185	-0.71281	0.028471	0.84509	gene-LOC102171908
chi_circ_0012833	5.33139	0.907053	-2.5383	0.015648	0.75208	gene-LOC102173648
chi_circ_0025160	7.58727	2.04495	-1.7641	0.028535	0.84509	gene-LOC102175218
chi_circ_0038621	23.8602	15.6351	-0.63638	0.046467	0.91965	gene-LOC102178324
chi_circ_0006401	2.93426	8.53751	1.4464	0.018781	0.7827	gene-LOC102179380
chi_circ_0025762	1.45538	4.65625	1.6581	0.048672	0.91965	gene-LOC102181967
chi_circ_0015442	0.872964	10.1911	3.5887	0.00016051	0.11996	gene-LOC102182036
chi_circ_0028815	5.80624	0.220038	-3.714	0.0005705	0.20095	gene-LOC102190533
chi_circ_0042329	25.3103	16.4247	-0.64437	0.040328	0.89438	gene-LOC108633251
chi_circ_0036864	4.02417	0.453526	-3.0334	0.011972	0.68386	gene-LOC108633367
chi_circ_0042495	4.6235	0	-4.4668	9.877e-05	0.10011	gene-LOC108634329
chi_circ_0017720	84.3867	176.761	1.0741	0.0056795	0.65228	gene-LOC108636723
chi_circ_0031794	6.16636	13.656	1.0844	0.017339	0.77675	gene-LONP2
chi_circ_0031775	5.6873	11.2901	1.0133	0.046236	0.91965	gene-LONP2
chi_circ_0004810	9.96579	1.65124	-2.5972	0.00047323	0.20095	gene-LRP1B
chi_circ_0011803	13.1677	5.04984	-1.4974	0.0099065	0.68386	gene-LRP6
chi_circ_0006304	17.6416	4.09873	-2.0745	3.212e-05	0.04288	gene-LRRC40
chi_circ_0004692	13.2418	53.4693	1.9721	1.7631e-06	0.0058843	gene-LYPD1
chi_circ_0007375	7.78192	2.69617	-1.3854	0.041276	0.89462	gene-MAN1A2
chi_circ_0020594	18.0285	36.9013	0.99043	0.015774	0.75208	gene-MAP4K5
chi_circ_0040917	79.8292	135.281	0.76624	0.03124	0.84764	gene-MAPK8
chi_circ_0004085	10.3668	1.65028	-2.2577	0.010839	0.68386	gene-MDH1B
chi_circ_0022273	4.45061	0.895516	-2.1792	0.023937	0.80456	gene-MERTK
chi_circ_0013161	2.12557	6.63274	1.7861	0.017901	0.7827	gene-METTL14
chi_circ_0020808	9.8836	3.02094	-1.6469	0.0067532	0.65228	gene-MGA
chi_circ_0032928	49.2806	33.8552	-0.51076	0.047511	0.91965	gene-MINK1
chi_circ_0013435	26.7453	39.5347	0.5568	0.031366	0.84764	gene-MOB1B
chi_circ_0010738	7.74181	2.24877	-1.6961	0.008733	0.68156	gene-MON2
chi_circ_0022638	19.5851	7.75424	-1.3414	0.0053165	0.65228	gene-MRPL30
chi_circ_0022636	36.073	22.8117	-0.67942	0.012224	0.68386	gene-MRPL30
chi_circ_0023586	4.22614	0.605581	-3.0773	0.04049	0.89438	gene-MRRF
chi_circ_0038044	780.609	1062.56	0.44382	0.0010043	0.28726	gene-MTCL1
chi_circ_0024855	5.63908	1.13382	-2.3081	0.024955	0.82055	gene-MTRF1
chi_circ_0024936	11.9017	4.61615	-1.3592	0.025672	0.82719	gene-NALCN
chi_circ_0023431	4.28454	0	-4.3167	0.00036487	0.20095	gene-NBAS
chi_circ_0001734	50.8123	80.1697	0.63284	0.0056484	0.65228	gene-NECTIN3
chi_circ_0038334	20.9667	12.6823	-0.76378	0.044708	0.91823	gene-NEDD4L
chi_circ_0015493	2.30165	8.6025	1.9643	0.007329	0.65228	gene-NEK1
chi_circ_0036138	9.93341	18.0937	0.85193	0.019401	0.7827	gene-NEK10
chi_circ_0030283	10.056	17.4809	0.8193	0.036929	0.89438	gene-NMNAT2
chi_circ_0034117	1.18767	4.89281	1.9445	0.038563	0.89438	gene-NNT
chi_circ_0004115	9.25056	3.64759	-1.2903	0.048893	0.91965	gene-NRP2
chi_circ_0025821	19.7904	12.5562	-0.71298	0.037379	0.89438	gene-NSUN6
chi_circ_0011944	5.2785	10.6452	1.0287	0.034614	0.87517	gene-NUDT9
chi_circ_0037872	5.42124	1.52175	-1.8298	0.037165	0.89438	gene-OSBPL1A
chi_circ_0010800	10.4097	3.62843	-1.5827	0.0051662	0.65228	gene-OSBPL8
chi_circ_0010794	7.31087	1.7365	-2.289	0.013464	0.70258	gene-OSBPL8
chi_circ_0035024	4.95025	0	-4.5384	0.00010498	0.10011	gene-OTUD7A
chi_circ_0034469	7.73723	2.57943	-1.435	0.046729	0.91965	gene-OTULIN
chi_circ_0034139	32.8637	10.8488	-1.4769	0.00033069	0.20067	gene-OXCT1
chi_circ_0027039	18.8885	36.7376	0.93066	0.01142	0.68386	gene-OXR1
chi_circ_0002175	36.175	22.9413	-0.64812	0.026464	0.83227	gene-PAK2
chi_circ_0015011	7.85683	2.23592	-1.6213	0.024227	0.80456	gene-PAM
chi_circ_0024210	8.77508	2.22728	-1.6956	0.021335	0.79701	gene-PAN3
chi_circ_0024212	8.23654	15.2719	0.89106	0.033195	0.86653	gene-PAN3
chi_circ_0021304	6.17038	1.72834	-1.6308	0.048154	0.91965	gene-PAPD4
chi_circ_0012229	17.0108	31.5013	0.86863	0.0069036	0.65228	gene-PAPSS1
chi_circ_0006054	14.3976	25.3335	0.7854	0.0087125	0.68156	gene-PATJ
chi_circ_0019411	5.70124	0.453526	-3.5909	0.0012749	0.32731	gene-PCNX1
chi_circ_0034885	29.9714	46.0689	0.61143	0.0079606	0.6623	gene-PDE8A
chi_circ_0001986	6.48538	0.912455	-2.6671	0.0033755	0.65228	gene-PDIA5
chi_circ_0003906	13.4905	22.9846	0.73058	0.041025	0.89462	gene-PECR
chi_circ_0024518	6.41411	1.73399	-2.0214	0.029256	0.84509	gene-PHF11
chi_circ_0026407	26.7684	13.9236	-0.90833	0.008945	0.68386	gene-PHF20
chi_circ_0028945	4.57282	10.0992	1.145	0.021736	0.79701	gene-PHF21A
chi_circ_0027910	4.51105	0.550095	-2.4266	0.023362	0.80456	gene-PHF3
chi_circ_0042650	1.37939	7.0088	2.2714	0.025716	0.82719	gene-PHF6
chi_circ_0031821	4.96234	1.39828	-1.6927	0.047866	0.91965	gene-PHKB
chi_circ_0041814	118.666	8.10868	-3.8705	0.0022462	0.49978	gene-PICALM
chi_circ_0025093	76.4727	47.8214	-0.69076	0.0062571	0.65228	gene-PLCB1
chi_circ_0033988	16.5876	7.24841	-1.1848	0.028494	0.84509	gene-PLPP1
chi_circ_0031543	4.48678	0.84819	-2.6348	0.020706	0.79701	gene-PLRG1
chi_circ_0042315	19.3163	10.6135	-0.88755	0.023286	0.80456	gene-PPEF1
chi_circ_0028719	5.54933	0.770132	-2.3672	0.038706	0.89438	gene-PPP2R1B
chi_circ_0016632	10.6853	5.4839	-1.0499	0.049737	0.91965	gene-PPP3CC
chi_circ_0041700	12.3731	6.017	-1.1079	0.029393	0.84509	gene-PPP6R3
chi_circ_0030001	5.30639	12.0012	1.1014	0.041894	0.89628	gene-PRDM2
chi_circ_0022254	24.2074	11.0043	-1.0904	0.037555	0.89438	gene-PRKCE
chi_circ_0019145	5.45369	0.84819	-2.9842	0.0037524	0.65228	gene-PSMB1
chi_circ_0006888	1.10351	5.85451	2.2834	0.021991	0.79701	gene-PTBP2
chi_circ_0023766	6.07528	1.41365	-2.2404	0.039655	0.89438	gene-PTPA
chi_circ_0011895	1.9004	7.02315	1.7878	0.011382	0.68386	gene-PTPN13
chi_circ_0011884	6.46791	1.76126	-1.8271	0.024743	0.81763	gene-PTPN13
chi_circ_0004634	3.53845	0	-4.0785	0.00066717	0.22267	gene-PTPN4
chi_circ_0018365	13.4886	25.8263	0.90825	0.011944	0.68386	gene-PTPRK
chi_circ_0009009	5.59351	1.42369	-1.82	0.031327	0.84764	gene-PUS7
chi_circ_0039559	6.57882	1.45042	-1.8727	0.025757	0.82719	gene-R3HCC1L
chi_circ_0038041	67.921	47.3391	-0.52194	0.030312	0.84509	gene-RAB12
chi_circ_0020226	14.5416	2.87969	-2.3763	0.0008487	0.26977	gene-RAB27A
chi_circ_0038250	104.572	58.3511	-0.82041	0.00048841	0.20095	gene-RAB27B
chi_circ_0004720	3.20278	8.6491	1.4055	0.023601	0.80456	gene-RAB3GAP1
chi_circ_0033772	5.0342	12.2005	1.2315	0.047249	0.91965	gene-RAD17
chi_circ_0023726	33.9359	14.8275	-1.202	0.0005227	0.20095	gene-RALGPS1
chi_circ_0003161	24.3664	12.6877	-0.95153	0.039843	0.89438	gene-RAPGEF4
chi_circ_0014166	27.2646	43.8386	0.69285	0.0099691	0.68386	gene-RASA1
chi_circ_0014192	3.68271	8.92606	1.2583	0.029112	0.84509	gene-RASA1
chi_circ_0014172	1.97799	5.59057	1.466	0.047939	0.91965	gene-RASA1
chi_circ_0012627	28.5037	14.5754	-0.94411	0.0066965	0.65228	gene-RBPJ
chi_circ_0040858	4.97629	12.0297	1.2158	0.042449	0.90485	gene-REEP3
chi_circ_0042373	7.70176	15.686	1.0303	0.0093229	0.68386	gene-REPS2
chi_circ_0042367	3.86631	0.673564	-2.2754	0.022489	0.79847	gene-REPS2
chi_circ_0012799	1.28678	4.91515	1.9475	0.034037	0.87383	gene-RFC1
chi_circ_0028349	7.16922	15.566	1.0609	0.016288	0.75502	gene-RIC3
chi_circ_0034174	4.82523	1.00554	-2.0587	0.019582	0.7827	gene-RICTOR
chi_circ_0021973	6.58799	0.660113	-2.6714	0.004558	0.65228	gene-RMDN2
chi_circ_0031225	5.25939	0.873598	-2.8998	0.0055102	0.65228	gene-RNF150
chi_circ_0010306	10.214	4.1243	-1.3688	0.010028	0.68386	gene-RPAP3
chi_circ_0030410	12.659	24.8576	0.9968	0.018504	0.7827	gene-RPS6KC1
chi_circ_0032292	24.133	10.2106	-1.2245	0.045409	0.91965	gene-SAE1
chi_circ_0001180	291.534	378.94	0.38047	0.037491	0.89438	gene-SATB1
chi_circ_0008683	113.822	200.752	0.8179	0.044169	0.91524	gene-SCRN1
chi_circ_0011050	0.8429	3.56262	1.9421	0.049348	0.91965	gene-SCYL2
chi_circ_0029559	5.73918	11.3419	0.9599	0.039613	0.89438	gene-SDCCAG8
chi_circ_0017638	4.59884	16.9746	1.8626	0.0064338	0.65228	gene-SENP6
chi_circ_0008814	57.084	81.2277	0.49736	0.028754	0.84509	gene-SEPT7
chi_circ_0031209	6.8422	17.0734	1.3214	0.0078834	0.6623	gene-SETD7
chi_circ_0036668	24.8607	14.9816	-0.70917	0.047266	0.91965	gene-SFMBT1
chi_circ_0006971	7.30061	2.00452	-2.0906	0.010647	0.68386	gene-SLC35A3
chi_circ_0010321	14.8462	23.3585	0.69319	0.035529	0.8849	gene-SLC38A1
chi_circ_0022048	15.6167	7.66393	-1.0187	0.021263	0.79701	gene-SLC8A1
chi_circ_0041898	5.27585	13.0366	1.211	0.028157	0.84509	gene-SLC9A7
chi_circ_0020358	5.74368	12.6331	1.0907	0.013578	0.70258	gene-SLTM
chi_circ_0016270	11.7749	20.3438	0.77452	0.027487	0.83668	gene-SMC5
chi_circ_0033154	6.0436	0.453526	-3.6792	0.00049339	0.20095	gene-SOCS7
chi_circ_0001446	6.60683	2.24456	-1.4425	0.04128	0.89462	gene-SON
chi_circ_0020623	64.6466	39.0119	-0.72814	0.033233	0.86653	gene-SOS2
chi_circ_0011568	0.858295	5.27475	2.4641	0.0098643	0.68386	gene-SOX5
chi_circ_0007416	2.34472	5.64845	1.2971	0.04569	0.91965	gene-SPAG17
chi_circ_0026441	2.91631	0	-3.7742	0.0036164	0.65228	gene-SRC
chi_circ_0006311	11.4198	4.9779	-1.249	0.021908	0.79701	gene-SRSF11
chi_circ_0027653	8.76471	2.23401	-1.7134	0.018778	0.7827	gene-ST18
chi_circ_0028383	8.46249	2.34929	-1.9257	0.029455	0.84509	gene-ST5
chi_circ_0007232	17.3456	9.36974	-0.88164	0.018067	0.7827	gene-ST7L
chi_circ_0004540	20.9793	11.9814	-0.79248	0.022089	0.79701	gene-STAT1
chi_circ_0026593	1.81615	8.1595	2.1563	0.014452	0.73641	gene-STAU1
chi_circ_0028376	25.0032	15.8664	-0.68386	0.033233	0.86653	gene-STK33
chi_circ_0002974	10.2057	18.7247	0.83721	0.021538	0.79701	gene-STK39
chi_circ_0019448	4.73352	1.11555	-1.8475	0.036797	0.89438	gene-SUSD6
chi_circ_0007322	2.45515	8.49941	1.7928	0.043814	0.91524	gene-SYCP1
chi_circ_0018942	6.64657	13.7344	1.0589	0.012397	0.68386	gene-SYNE1
chi_circ_0018928	60.8349	82.5152	0.44392	0.032045	0.85903	gene-SYNE1
chi_circ_0019589	1.28744	7.0485	2.3602	0.015657	0.75208	gene-SYNE2
chi_circ_0033299	4.7967	11.9369	1.2975	0.0077317	0.6623	gene-TANC2
chi_circ_0033296	7.86355	16.4582	1.1241	0.01895	0.7827	gene-TANC2
chi_circ_0017484	7.67304	1.9145	-1.9929	0.0064252	0.65228	gene-TBC1D32
chi_circ_0036146	4.02428	10.7645	1.352	0.043885	0.91524	gene-TCAIM
chi_circ_0016526	7.25757	1.93493	-1.8086	0.019363	0.7827	gene-TDRD7
chi_circ_0020268	11.3176	4.31258	-1.2369	0.036971	0.89438	gene-TEX9
chi_circ_0000393	16.9826	7.52706	-1.1801	0.03226	0.86134	gene-TFDP2
chi_circ_0036182	95.4476	65.4197	-0.55774	0.018885	0.7827	gene-THUMPD3
chi_circ_0003072	2.86096	7.78656	1.376	0.022045	0.79701	gene-TLK1
chi_circ_0020705	5.71765	13.3659	1.1639	0.013133	0.70258	gene-TMEM62
chi_circ_0026668	9.95197	3.99302	-1.2987	0.030014	0.84509	gene-TMEM67
chi_circ_0002673	6.45204	2.09917	-1.5382	0.041537	0.89535	gene-TNIK
chi_circ_0027177	36.3394	23.014	-0.67473	0.037141	0.89438	gene-TPD52
chi_circ_0017374	7.6713	0	-5.1977	7.4513e-07	0.0049737	gene-TRMT11
chi_circ_0016280	5.21823	0.770132	-2.211	0.03483	0.87517	gene-TRPM3
chi_circ_0020092	4.40664	10.7786	1.279	0.015715	0.75208	gene-TRPM7
chi_circ_0031015	9.11163	4.07554	-1.1343	0.036463	0.89438	gene-TTC28
chi_circ_0035044	8.12144	1.23711	-2.5094	0.0010328	0.28726	gene-UBE2Q2
chi_circ_0003032	3.43252	7.62417	1.2209	0.047412	0.91965	gene-UBR3
chi_circ_0026917	15.242	27.4229	0.83424	0.019082	0.7827	gene-UBR5
chi_circ_0018156	42.8822	19.6754	-1.1296	0.0070598	0.65228	gene-UFL1
chi_circ_0003513	5.58645	1.13092	-2.4884	0.025783	0.82719	gene-UGGT1
chi_circ_0023864	4.76159	0.660113	-2.2663	0.027574	0.83668	gene-UGGT2
chi_circ_0014804	10.5431	2.6731	-1.9832	0.0055357	0.65228	gene-UIMC1
chi_circ_0016478	11.3859	19.7657	0.80158	0.016864	0.77101	gene-UNC13B
chi_circ_0016474	40.3404	58.2894	0.5201	0.039247	0.89438	gene-UNC13B
chi_circ_0002535	46.2041	73.906	0.67758	0.03151	0.84809	gene-USP13
chi_circ_0018088	4.26177	10.1884	1.2329	0.048047	0.91965	gene-USP45
chi_circ_0028471	7.84063	2.48154	-1.5421	0.030303	0.84509	gene-USP47
chi_circ_0033066	7.07106	0.908371	-3.3432	0.001727	0.39751	gene-UTP18
chi_circ_0016390	11.795	3.4586	-1.7558	0.0098989	0.68386	gene-VPS13A
chi_circ_0026847	9.10882	3.90481	-1.1952	0.030227	0.84509	gene-VPS13B
chi_circ_0022406	9.01175	16.1786	0.84663	0.023923	0.80456	gene-VWA3B
chi_circ_0024772	3.42811	9.58018	1.4015	0.01977	0.7855	gene-VWA8
chi_circ_0002750	6.06045	1.33559	-1.92	0.020482	0.79701	gene-WDR49
chi_circ_0014232	9.26765	3.29874	-1.5368	0.010993	0.68386	gene-XRCC4
chi_circ_0003899	4.85139	1.24251	-1.7415	0.044933	0.91965	gene-XRCC5
chi_circ_0000349	5.13626	1.06823	-2.2767	0.017196	0.77555	gene-XRN1
chi_circ_0000332	4.09001	0.802436	-2.3304	0.026887	0.83307	gene-XRN1
chi_circ_0021513	32.5541	20.2059	-0.72316	0.034615	0.87517	gene-YTHDC2
chi_circ_0005270	5.80041	0.660113	-2.5034	0.0080238	0.6623	gene-YY1AP1
chi_circ_0008245	5.83402	2.19833	-1.457	0.040394	0.89438	gene-ZC3HC1
chi_circ_0016956	10.6442	5.38464	-0.98074	0.048815	0.91965	gene-ZCCHC6
chi_circ_0037176	1.14198	5.32993	2.4666	0.020732	0.79701	gene-ZKSCAN4
chi_circ_0037729	19.5219	33.9519	0.81865	0.026558	0.83227	gene-ZNF236
chi_circ_0008866	12.645	5.88878	-1.1725	0.036276	0.8935	gene-ZNF277
chi_circ_0037511	8.49648	3.40144	-1.3176	0.032864	0.86653	gene-ZNF451
chi_circ_0032401	14.139	7.50225	-0.90011	0.04944	0.91965	gene-ZNF583
chi_circ_0004746	2.73577	10.8689	1.9465	0.026057	0.82825	gene-ZRANB3
chi_circ_0005624	10.5321	4.68195	-1.193	0.026958	0.83307	gene-ZSWIM5
chi_circ_0026163	0	5.86807	5.2185	1.1274e-05	0.025084	n/a
chi_circ_0025376	34.9137	61.4187	0.80372	0.0026658	0.53922	n/a
chi_circ_0035009	21.2801	40.2089	0.88699	0.0049831	0.65228	n/a
chi_circ_0042594	16.8233	34.8345	1.0037	0.006396	0.65228	n/a
chi_circ_0007809	7.02284	1.3404	-2.1003	0.01117	0.68386	n/a
chi_circ_0018773	9.51674	21.6695	1.1815	0.011951	0.68386	n/a
chi_circ_0039809	14.3648	5.45612	-1.3088	0.013251	0.70258	n/a
chi_circ_0039424	12.7086	23.8306	0.86134	0.016083	0.75502	n/a
chi_circ_0016247	18.9875	10.6608	-0.79141	0.021897	0.79701	n/a
chi_circ_0042595	113.458	169.923	0.56991	0.028911	0.84509	n/a
chi_circ_0014281	3.75608	0.440076	-2.4204	0.032711	0.86645	n/a
chi_circ_0030464	14.9605	25.8958	0.7805	0.039412	0.89438	n/a
chi_circ_0027651	3.00826	0.330057	-2.4385	0.045859	0.91965	n/a
chi_circ_0030950	4.20604	10.0354	1.2037	0.046944	0.91965	n/a
