# Supplementary material for: Expression Profile Analysis to Identify Circular RNA Expression Signatures in the Prolificacy Trait of Yunshang Black Goat Pituitary in the Estrus Cycle
Source: Front Genet. 2022 Jan 24;12:801357. doi: 10.3389/fgene.2021.801357 (PMC8820483; doi:10.3389/fgene.2021.801357)
Supplement: Supplementary file 4 [file Table6.xlsx]

## Sheet: HF vs. LF
miRNA	circRNA	corr	pval
chi-let-7a-5p	chi_circ_0026602	0.1325	0.577617
chi-miR-125a-3p	chi_circ_0025563	0.0220435	0.926504
chi-miR-125a-3p	chi_circ_0027300	-0.303288	0.19364
chi-miR-125b-3p	chi_circ_0019932	-0.063378	0.790662
chi-miR-1271-5p	chi_circ_0007998	-0.224663	0.340956
chi-miR-129-3p	chi_circ_0009345	0.195439	0.408941
chi-miR-129-3p	chi_circ_0013389	-0.22847	0.332617
chi-miR-129-3p	chi_circ_0030920	-0.0473793	0.842768
chi-miR-129-3p	chi_circ_0035448	0.101412	0.670527
chi-miR-1306-5p	chi_circ_0022042	-0.300676	0.197698
chi-miR-1307-3p	chi_circ_0008366	0.0904339	0.704562
chi-miR-133a-3p	chi_circ_0024892	-0.0598297	0.802153
chi-miR-133b	chi_circ_0010534	0.492323	0.0274425
chi-miR-133b	chi_circ_0024892	-0.216966	0.35818
chi-miR-1343	chi_circ_0005520	-0.0387259	0.87123
chi-miR-1343	chi_circ_0005592	0.0820791	0.730835
chi-miR-1343	chi_circ_0005599	0.12572	0.597403
chi-miR-1343	chi_circ_0022262	0.0767242	0.74783
chi-miR-1343	chi_circ_0022480	0.537045	0.0146186
chi-miR-1343	chi_circ_0022483	-0.0820819	0.730826
chi-miR-1343	chi_circ_0026047	-0.120109	0.613988
chi-miR-1343	chi_circ_0032409	0.304427	0.191889
chi-miR-1343	chi_circ_0034747	0.189257	0.424206
chi-miR-1343	chi_circ_0034850	-0.149672	0.528815
chi-miR-137	chi_circ_0000269	-0.148895	0.53098
chi-miR-137	chi_circ_0041814	0.117354	0.622198
chi-miR-143-5p	chi_circ_0007939	-0.117005	0.623242
chi-miR-193b-5p	chi_circ_0011766	-0.228954	0.331567
chi-miR-193b-5p	chi_circ_0038198	0.10798	0.65045
chi-miR-195-5p	chi_circ_0026592	-0.213224	0.366734
chi-miR-197-5p	chi_circ_0008366	-0.00999893	0.966628
chi-miR-197-5p	chi_circ_0021233	0.0052302	0.98254
chi-miR-197-5p	chi_circ_0026659	-0.0833822	0.726718
chi-miR-197-5p	chi_circ_0037814	-0.0337195	0.887769
chi-miR-197-5p	chi_circ_0041768	-0.27464	0.241259
chi-miR-19b-5p	chi_circ_0017561	-0.20907	0.376362
chi-miR-204-3p	chi_circ_0011738	-0.205729	0.384208
chi-miR-204-3p	chi_circ_0016676	0.188952	0.424967
chi-miR-204-3p	chi_circ_0017133	0.152345	0.521392
chi-miR-204-3p	chi_circ_0031186	-0.209012	0.376498
chi-miR-204-3p	chi_circ_0039073	-0.0231877	0.922699
chi-miR-204-5p	chi_circ_0026047	-0.234824	0.318973
chi-miR-218	chi_circ_0036778	0.397079	0.0829984
chi-miR-22-5p	chi_circ_0008772	0.177864	0.453117
chi-miR-22-5p	chi_circ_0009757	0.162472	0.493736
chi-miR-22-5p	chi_circ_0012308	0.0639495	0.788815
chi-miR-22-5p	chi_circ_0012312	-0.0124928	0.95831
chi-miR-22-5p	chi_circ_0020712	-0.148147	0.533069
chi-miR-23b-5p	chi_circ_0014542	0.261995	0.26448
chi-miR-324-3p	chi_circ_0043017	0.428593	0.0593657
chi-miR-326-3p	chi_circ_0015268	0.552528	0.0115245
chi-miR-328-3p	chi_circ_0037729	0.0062175	0.979245
chi-miR-342-5p	chi_circ_0002951	0.451879	0.0454784
chi-miR-342-5p	chi_circ_0021233	0.102941	0.665834
chi-miR-345-3p	chi_circ_0034850	-0.351029	0.129132
chi-miR-346-5p	chi_circ_0008366	0.222489	0.345771
chi-miR-3955-5p	chi_circ_0030271	0.0941985	0.692825
chi-miR-433	chi_circ_0026836	0.117068	0.623052
chi-miR-449b-3p	chi_circ_0014541	0.287219	0.219502
chi-miR-449b-3p	chi_circ_0030920	0.293991	0.208341
chi-miR-455-5p	chi_circ_0009732	-0.0385222	0.871902
chi-miR-455-5p	chi_circ_0014661	-0.0532399	0.823596
chi-miR-487a-5p	chi_circ_0017010	0.142317	0.549481
chi-miR-500-5p	chi_circ_0007858	0.0102765	0.965702
chi-miR-500-5p	chi_circ_0011008	0.125408	0.598321
chi-miR-502b-3p	chi_circ_0002840	-0.201519	0.394223
chi-miR-502b-3p	chi_circ_0022242	0.0580258	0.80801
chi-miR-504	chi_circ_0031149	-0.217235	0.357571
chi-miR-532-3p	chi_circ_0043017	0.404099	0.0772145
chi-miR-532-5p	chi_circ_0024727	0.243263	0.301376
chi-miR-671-5p	chi_circ_0022242	0.0348822	0.883924
chi-miR-873-3p	chi_circ_0005592	0.180733	0.445744
chi-miR-877-3p	chi_circ_0020866	-0.256298	0.275385
chi-miR-877-3p	chi_circ_0023247	0.0139704	0.953384
chi-miR-877-3p	chi_circ_0031479	0.0778211	0.744339

## Sheet: HL vs. LL
miRNA	circRNA	corr	pval
chi-miR-129-5p	chi_circ_0022522	-0.434492	0.0555778
chi-miR-1296	chi_circ_0040268	-0.0953993	0.689096
chi-miR-133a-5p	chi_circ_0025762	-0.116572	0.624536
chi-miR-1343	chi_circ_0002585	0.162525	0.493593
chi-miR-1343	chi_circ_0006401	0.26952	0.250497
chi-miR-1343	chi_circ_0012004	-0.0391774	0.869741
chi-miR-1343	chi_circ_0016478	-0.0993927	0.676743
chi-miR-1343	chi_circ_0019669	-0.0636259	0.789861
chi-miR-1343	chi_circ_0024936	-0.0692438	0.771758
chi-miR-1343	chi_circ_0035009	0.227311	0.335144
chi-miR-145-5p	chi_circ_0002103	0.0467062	0.844976
chi-miR-145-5p	chi_circ_0010395	-0.113431	0.633962
chi-miR-145-5p	chi_circ_0037683	-0.051738	0.8285
chi-miR-146b-3p	chi_circ_0006401	-0.141231	0.552563
chi-miR-15a-3p	chi_circ_0008353	-0.163704	0.49042
chi-miR-188-3p	chi_circ_0041580	0.137268	0.563874
chi-miR-193b-5p	chi_circ_0012004	0.0905673	0.704145
chi-miR-193b-5p	chi_circ_0033772	0.310301	0.183023
chi-miR-193b-5p	chi_circ_0035024	-0.115531	0.627655
chi-miR-197-5p	chi_circ_0004612	0.0327138	0.891097
chi-miR-197-5p	chi_circ_0008616	0.0677119	0.776683
chi-miR-19b-5p	chi_circ_0021223	-0.0588052	0.805478
chi-miR-204-3p	chi_circ_0031185	-0.00943947	0.968494
chi-miR-204-3p	chi_circ_0034174	-0.146107	0.538787
chi-miR-214-5p	chi_circ_0022406	-0.327565	0.158586
chi-miR-214-5p	chi_circ_0031821	-0.118242	0.619545
chi-miR-324-3p	chi_circ_0005345	0.0295369	0.901621
chi-miR-328-3p	chi_circ_0004115	-0.198577	0.401309
chi-miR-328-3p	chi_circ_0017720	0.410531	0.0721834
chi-miR-328-3p	chi_circ_0030197	0.559675	0.0102876
chi-miR-328-3p	chi_circ_0039725	-0.0684152	0.774421
chi-miR-331-3p	chi_circ_0017895	-0.253103	0.281622
chi-miR-331-3p	chi_circ_0022636	0.071614	0.764154
chi-miR-342-5p	chi_circ_0002974	-0.157132	0.508229
chi-miR-381	chi_circ_0017720	-0.206017	0.383528
chi-miR-423-3p	chi_circ_0024936	-0.193299	0.41419
chi-miR-423-3p	chi_circ_0031910	-0.208706	0.377213
chi-miR-433	chi_circ_0032292	-0.212087	0.369354
chi-miR-449b-3p	chi_circ_0008353	-0.0339803	0.886906
chi-miR-455-5p	chi_circ_0020358	-0.0700811	0.769069
chi-miR-487a-5p	chi_circ_0019448	0.437508	0.0537139
chi-miR-500-5p	chi_circ_0016247	-0.259439	0.269339
chi-miR-502b-5p	chi_circ_0033296	-0.144441	0.543476
chi-miR-502b-5p	chi_circ_0033299	0.0690544	0.772366
chi-miR-505-3p	chi_circ_0010149	0.104378	0.661431
chi-miR-532-3p	chi_circ_0041580	0.553025	0.0114348
chi-miR-532-5p	chi_circ_0027147	-0.0753889	0.752086
chi-miR-671-3p	chi_circ_0012004	0.0633275	0.790825
chi-miR-671-3p	chi_circ_0023766	0.0118311	0.960517
chi-miR-874-3p	chi_circ_0019448	-0.0291416	0.902932
chi-miR-874-3p	chi_circ_0031209	0.581241	0.00719211
chi-miR-874-3p	chi_circ_0037511	-0.121063	0.611156
chi-miR-877-3p	chi_circ_0016478	0.217248	0.357541
chi-miR-877-3p	chi_circ_0020226	0.116685	0.624197
chi-miR-877-3p	chi_circ_0028945	0.257676	0.272722
