# Supplementary material for: Expression Profile Analysis to Identify Circular RNA Expression Signatures in the Prolificacy Trait of Yunshang Black Goat Pituitary in the Estrus Cycle
Source: Front Genet. 2022 Jan 24;12:801357. doi: 10.3389/fgene.2021.801357 (PMC8820483; doi:10.3389/fgene.2021.801357)
Supplement: Supplementary file 5 [file Table4.xlsx]

## Sheet: HF vs. LF
GO_class	GO ID	GO_term	Hit_number	Background number	P-Value	Q-Value	Gene IDs
Cellular Component	GO:0043229	intracellular organelle	158	7835	2.87405e-08	0.000103108	FTO,PRKCE,APBB2,OMA1,TRIP4,EMC3,DNAJB6,KATNAL1,KLHL2,INO80,PARG,PPP3CB,NME7,MGAT4A,ZDHHC21,QKI,LETMD1,TRIP12,GTF2H3,SNX27,METAP1,CENPJ,VTI1A,MTBP,ATE1,ESRRG,TRIQK,EYA1,SPIN1,CROT,DYNC2H1,MAN2A1,STAU1,ATP2C1,EIF3E,SOBP,CEP112,PTBP2,ZRANB3,ELF2,IPO7,KANSL1L,DYNC1I1,TOMM70,SON,RFWD2,XRCC4,SLC25A14,IFNAR1,UBN2,QDPR,ATP8A1,SLC9A8,BBS9,UTRN,SLF2,ZFYVE16,ZNF326,SUCLA2,LYST,EPS15,NAB1,SYT1,UBR2,RAB3IP,CG…
Cellular Component	GO:0043226	organelle	167	8545	5.29846e-08	0.000103108	CUTC,PBX3,HMGCLL1,DMTF1,CTBP2,TMOD2,ASPH,PRELID2,SLC38A9,MED17,LOC100861018,DNMT3A,RABEP1,MAP2K5,SDCCAG8,PICALM,MAP4,XRCC5,TADA2A,UBXN4,MFSD8,GNPNAT1,NOC3L,FGF14,ORC5,TPP2,PRKAA1,MEGF8,BRWD1,ATP9A,MLLT3,DYRK1A,PPCS,BDP1,TM9SF4,ERC1,ERCC6L2,IBTK,NAF1,FIG4,SLC12A2,KAT2B,LOC102178535,DDX52,BABAM1,STRAP,SCFD1,PLEKHH2,ERLIN1,LOC108637304,TEC,EED,PLOD2,STT3B,GFM2,GLS,ZZZ3,RPRD1A,ANKS1B,NEBL,KDM6A,HADHA…
Cellular Component	GO:0043231	intracellular membrane-bounded organelle	141	6841	2.24244e-07	0.000290919	CUTC,CTBP2,DMTF1,HMGCLL1,PBX3,ASPH,PRELID2,LOC100861018,MED17,SLC38A9,DNMT3A,RABEP1,TADA2A,XRCC5,PICALM,NOC3L,GNPNAT1,MFSD8,UBXN4,TPP2,PRKAA1,ORC5,FGF14,MLLT3,ATP9A,MEGF8,BRWD1,ERC1,IBTK,ERCC6L2,DYRK1A,BDP1,TM9SF4,DDX52,KAT2B,LOC102178535,STRAP,BABAM1,NAF1,PLOD2,STT3B,GLS,GFM2,SCFD1,ERLIN1,EED,LOC108637304,KDM6A,HADHA,ZZZ3,ANKS1B,RPRD1A,MRRF,SKIV2L2,CEP162,SIL1,OCIAD1,SMARCC1,KTN1,IFT74,CCDC88A,K…
Cellular Component	GO:0044424	intracellular part	171	9025	3.79423e-07	0.000351862	HADHA,KDM6A,RPRD1A,ANKS1B,NEBL,ZZZ3,GLS,GFM2,STT3B,RABGAP1,PLOD2,EED,TEC,LOC108637304,PLEKHH2,SCFD1,ERLIN1,SMARCC1,IFT74,KTN1,KIAA1958,CCDC88A,MRRF,SKIV2L2,SIL1,OCIAD1,CEP162,MLLT3,ATP9A,BRWD1,MEGF8,PRKAA1,TPP2,ORC5,FGF14,STRAP,BABAM1,DDX52,LOC102178535,KAT2B,FIG4,NAF1,IBTK,ERCC6L2,ERC1,BDP1,TM9SF4,PPCS,DYRK1A,UBE2Q2,SDCCAG8,MAP2K5,RABEP1,DNMT3A,LOC100861018,MED17,SLC38A9,GNPNAT1,NOC3L,EXOC6B,MFS…
Cellular Component	GO:0044446	intracellular organelle part	113	5097	4.52033e-07	0.000351862	FTO,OMA1,KATNAL1,INO80,KLHL2,TRIP4,EMC3,NME7,ASPH,MGAT4A,PPP3CB,DMTF1,TMOD2,GTF2H3,TRIP12,LETMD1,HMGCLL1,SNX27,CUTC,NOC3L,GNPNAT1,ESRRG,TRIQK,CENPJ,VTI1A,MTBP,UBXN4,MFSD8,SPIN1,DYNC2H1,TADA2A,MAN2A1,EIF3E,PICALM,MAP4,ATP2C1,XRCC5,MAP2K5,PTBP2,CEP112,SDCCAG8,DNMT3A,IPO7,ZRANB3,ELF2,LOC100861018,DYNC1I1,KANSL1L,SLC38A9,MED17,SLC25A14,LOC102178535,DDX52,BABAM1,SON,XRCC4,RFWD2,FIG4,ERC1,ERCC6L2,IBTK,…
Cellular Component	GO:0044422	organelle part	114	5198	6.99605e-07	0.00045381	BDP1,ATP8A1,DYRK1A,ERCC6L2,IBTK,UBN2,ERC1,FIG4,BABAM1,SON,RFWD2,XRCC4,SLC25A14,LOC102178535,DDX52,ORC5,SYT1,UBR2,PRKAA1,ZNF326,EPS15,SLF2,BRWD1,SLC9A8,ATP9A,BBS9,UTRN,MLLT3,SIL1,CEP162,SKIV2L2,PMS1,CDKL5,USP39,ELAVL4,MAD1L1,PDS5B,NCBP1,KIAA1958,MAPK1,IFT74,SMARCC1,CGNL1,EED,PLEKHH2,ERLIN1,IDH2,GLS,VRK1,CSTF3,STT3B,SOAT1,NEBL,RPRD1A,ANKS1B,FBXW7,AP2B1,ZZZ3,HADHA,ANXA4,STRN3,MAPK8,KDM6A,PPP3CB,NME7…
Cellular Component	GO:0005622	intracellular	173	9289	1.22573e-06	0.000681506	BABAM1,STRAP,LOC102178535,DDX52,KAT2B,NAF1,FIG4,IBTK,ERCC6L2,ERC1,BDP1,TM9SF4,PPCS,DYRK1A,ATP9A,MLLT3,BRWD1,MEGF8,PRKAA1,TPP2,FGF14,ORC5,KTN1,IFT74,SMARCC1,KIAA1958,CCDC88A,MRRF,CEP162,SIL1,OCIAD1,SKIV2L2,HADHA,KDM6A,RPRD1A,ANKS1B,NEBL,ZZZ3,GFM2,GLS,PLOD2,STT3B,RABGAP1,LOC108637304,EED,TEC,SCFD1,ERLIN1,PLEKHH2,FARSA,PRELID2,ASPH,DMTF1,CTBP2,TMOD2,PBX3,HMGCLL1,CHM,CUTC,NOC3L,GNPNAT1,EXOC6B,UBXN4,M…
Cellular Component	GO:0043227	membrane-bounded organelle	151	7932	1.2459e-05	0.00606131	METAP1,SNX27,GINM1,ZDHHC21,GTF2H3,TRIP12,LETMD1,QKI,PARG,INO80,DNAJB6,EMC3,TRIP4,MGAT4A,PPP3CB,PRKCE,FTO,KIF27,APBB2,OMA1,TOMM70,DYNC1I1,KANSL1L,PTBP2,SOBP,IPO7,PATJ,ELF2,ZRANB3,STAU1,MAN2A1,DYNC2H1,EIF3E,ATP2C1,TRIQK,ATE1,ESRRG,VTI1A,CROT,SPIN1,EYA1,EPS15,SUCLA2,ZNF326,RAB3IP,VPS13C,UBR2,ARSB,SYT1,NAB1,UTRN,SLC9A8,ZFYVE16,SLF2,UBN2,ATP8A1,QDPR,SLC25A14,XRCC4,RFWD2,SON,IFNAR1,CSTF3,VRK1,IDH2,ZNF2…
Cellular Component	GO:0044428	nuclear part	64	2550	1.55446e-05	0.00672219	PRKAA1,ZNF326,ORC5,UBR2,MLLT3,UTRN,BRWD1,IBTK,UBN2,BDP1,DYRK1A,BABAM1,SON,RFWD2,XRCC4,DDX52,LOC102178535,VRK1,CSTF3,EED,ANXA4,STRN3,MAPK8,KDM6A,RPRD1A,ANKS1B,FBXW7,ZZZ3,ELAVL4,PDS5B,MAD1L1,CEP162,PMS1,CDKL5,SKIV2L2,USP39,SMARCC1,NCBP1,KIAA1958,MAPK1,SNX27,CUTC,DMTF1,GTF2H3,TRIP12,TRIP4,INO80,PPP3CB,FTO,KANSL1L,MED17,PTBP2,ZRANB3,ELF2,IPO7,DNMT3A,TADA2A,XRCC5,EIF3E,NOC3L,ESRRG,SPIN1,UBXN4,MFSD8
Cellular Component	GO:0005654	nucleoplasm	48	1731	2.13061e-05	0.00829235	UBR2,ZNF326,PRKAA1,SNX27,GTF2H3,TRIP12,DMTF1,MLLT3,UTRN,BDP1,PPP3CB,DYRK1A,IBTK,TRIP4,UBN2,SON,FTO,XRCC4,RFWD2,LOC102178535,EED,MED17,KANSL1L,CSTF3,VRK1,ANKS1B,RPRD1A,ELF2,FBXW7,IPO7,ZZZ3,STRN3,MAPK8,KDM6A,CEP162,XRCC5,CDKL5,EIF3E,USP39,TADA2A,PDS5B,KIAA1958,NCBP1,MAPK1,MFSD8,SMARCC1,NOC3L,ESRRG
Cellular Component	GO:0031981	nuclear lumen	57	2265	5.08829e-05	0.0180033	KANSL1L,CSTF3,VRK1,MED17,EED,STRN3,MAPK8,KDM6A,RPRD1A,ZRANB3,ANKS1B,ELF2,FBXW7,DNMT3A,IPO7,ZZZ3,TADA2A,PDS5B,CEP162,XRCC5,PMS1,CDKL5,EIF3E,USP39,SMARCC1,NOC3L,ESRRG,KIAA1958,NCBP1,SPIN1,MAPK1,MFSD8,PRKAA1,ZNF326,SNX27,CUTC,ORC5,UBR2,DMTF1,UTRN,MLLT3,BRWD1,TRIP12,GTF2H3,IBTK,TRIP4,UBN2,INO80,BDP1,PPP3CB,DYRK1A,SON,RFWD2,XRCC4,FTO,DDX52,LOC102178535
Molecular Function	GO:0005524	ATP binding	32	1044	0.000105854	0.034332	ZRANB3,UBE2Q2,MAPK8,MAP2K5,TEC,RAD54B,VRK1,MAPK1,ATAD2B,PMS1,SKIV2L2,CDKL5,ATP2C1,DYNC2H1,TBCK,KIF1B,GALK2,STK39,ATP9A,PRKAA1,SUCLA2,DCLK1,KIF27,FARSA,DDX52,ATP8A1,DYRK1A,NME7,ERCC6L2,TGFBR2,KATNAL1,INO80
Cellular Component	GO:0030122	AP-2 adaptor complex	3	7	0.000115322	0.0345256	AP2B1,PICALM,EPS15
Molecular Function	GO:0032559	adenyl ribonucleotide binding	32	1065	0.000152853	0.0424932	SUCLA2,PRKAA1,STK39,ATP9A,GALK2,TBCK,KIF1B,TGFBR2,ERCC6L2,INO80,KATNAL1,ATP8A1,DYRK1A,NME7,DDX52,FARSA,KIF27,DCLK1,VRK1,RAD54B,TEC,UBE2Q2,MAP2K5,MAPK8,ZRANB3,DYNC2H1,SKIV2L2,ATP2C1,PMS1,CDKL5,ATAD2B,MAPK1
Molecular Function	GO:0030554	adenyl nucleotide binding	32	1070	0.000166504	0.0432023	VRK1,RAD54B,TEC,UBE2Q2,MAP2K5,MAPK8,ZRANB3,DYNC2H1,ATP2C1,SKIV2L2,PMS1,CDKL5,ATAD2B,MAPK1,SUCLA2,PRKAA1,STK39,ATP9A,GALK2,TBCK,KIF1B,TGFBR2,ERCC6L2,INO80,KATNAL1,NME7,DYRK1A,ATP8A1,DDX52,FARSA,DCLK1,KIF27
Cellular Component	GO:0030128	clathrin coat of endocytic vesicle	3	8	0.000182449	0.0443808	EPS15,PICALM,AP2B1
Biological Process	GO:0003016	respiratory system process	4	20	0.000206471	0.0450624	KDM6A,FTO,GLS,PBX3
Cellular Component	GO:0031974	membrane-enclosed lumen	61	2615	0.000231564	0.0450624	BDP1,PPP3CB,DYRK1A,ASPH,IBTK,TRIP4,UBN2,INO80,SON,XRCC4,RFWD2,FTO,DDX52,LOC102178535,CUTC,ORC5,UBR2,PRKAA1,ZNF326,SNX27,BRWD1,GTF2H3,TRIP12,DMTF1,MLLT3,UTRN,SIL1,CEP162,PMS1,XRCC5,CDKL5,EIF3E,USP39,TADA2A,PDS5B,NCBP1,KIAA1958,SPIN1,MAPK1,MFSD8,SMARCC1,NOC3L,ESRRG,EED,MED17,KANSL1L,GLS,CSTF3,VRK1,ZRANB3,ANKS1B,RPRD1A,ELF2,FBXW7,IPO7,DNMT3A,ZZZ3,HADHA,STRN3,MAPK8,KDM6A
Cellular Component	GO:0043233	organelle lumen	61	2615	0.000231564	0.0450624	BDP1,PPP3CB,DYRK1A,ASPH,TRIP4,IBTK,UBN2,INO80,SON,XRCC4,FTO,RFWD2,DDX52,LOC102178535,CUTC,ORC5,UBR2,PRKAA1,ZNF326,SNX27,BRWD1,TRIP12,GTF2H3,DMTF1,UTRN,MLLT3,CEP162,SIL1,XRCC5,CDKL5,PMS1,EIF3E,USP39,TADA2A,PDS5B,NCBP1,KIAA1958,SPIN1,MAPK1,MFSD8,SMARCC1,NOC3L,ESRRG,MED17,EED,KANSL1L,GLS,VRK1,CSTF3,ZRANB3,ANKS1B,RPRD1A,FBXW7,ELF2,IPO7,DNMT3A,ZZZ3,HADHA,STRN3,KDM6A,MAPK8
Cellular Component	GO:0070013	intracellular organelle lumen	61	2615	0.000231564	0.0450624	PDS5B,TADA2A,CDKL5,XRCC5,PMS1,SIL1,CEP162,USP39,EIF3E,SMARCC1,NOC3L,ESRRG,SPIN1,NCBP1,KIAA1958,MFSD8,MAPK1,GLS,KANSL1L,VRK1,CSTF3,EED,MED17,HADHA,MAPK8,KDM6A,STRN3,FBXW7,ELF2,ZRANB3,ANKS1B,RPRD1A,ZZZ3,DNMT3A,IPO7,UBN2,TRIP4,IBTK,INO80,PPP3CB,BDP1,ASPH,DYRK1A,FTO,XRCC4,RFWD2,SON,LOC102178535,DDX52,PRKAA1,ZNF326,SNX27,ORC5,CUTC,UBR2,MLLT3,UTRN,DMTF1,BRWD1,GTF2H3,TRIP12
Cellular Component	GO:0005634	nucleus	92	4465	0.000308533	0.0571815	METAP1,SNX27,CUTC,DMTF1,CTBP2,QKI,PBX3,TRIP12,GTF2H3,DNAJB6,TRIP4,PARG,INO80,PPP3CB,FTO,APBB2,KANSL1L,LOC100861018,DYNC1I1,MED17,SOBP,PTBP2,ELF2,ZRANB3,IPO7,DNMT3A,TADA2A,XRCC5,PICALM,EIF3E,NOC3L,ESRRG,ATE1,SPIN1,EYA1,MFSD8,UBXN4,ZNF326,PRKAA1,TPP2,ORC5,FGF14,NAB1,RAB3IP,UBR2,UTRN,MLLT3,BRWD1,SLF2,MEGF8,UBN2,ERCC6L2,IBTK,BDP1,DYRK1A,XRCC4,STRAP,RFWD2,SON,BABAM1,KAT2B,DDX52,LOC102178535,NAF1,CSTF3…
Biological Process	GO:0007585	respiratory gaseous exchange	5	40	0.000328075	0.0580395	PBX3,KDM6A,MAN2A1,FTO,GLS
Biological Process	GO:0048268	clathrin coat assembly	3	10	0.000382268	0.0628644	EPS15,AP2B1,PICALM
Biological Process	GO:0070588	calcium ion transmembrane transport	9	146	0.000387653	0.0628644	PRKCE,SLC8A1,TRPM3,IBTK,GRM7,CACNB2,ASPH,FGF14,ATP2C1
Biological Process	GO:0090304	nucleic acid metabolic process	70	3192	0.000436968	0.0674285	NAF1,IFNAR1,BABAM1,SON,STRAP,XRCC4,DDX52,KAT2B,LOC102178535,BDP1,DYRK1A,MBTPS2,ERCC6L2,ERC1,SLF2,BRWD1,MEGF8,MLLT3,NAB1,ORC5,UBR2,PRKAA1,ZNF326,NCBP1,KIAA1958,RBM26,MAPK1,CCDC88A,IFT74,SMARCC1,SKIV2L2,PMS1,USP39,ELAVL4,RPRD1A,FBXW7,ANXA4,STRN3,MAPK8,EED,ZNF215,ERLIN1,CSTF3,APBB2,FTO,FARSA,PPP3CB,TRIP4,ERI3,INO80,PBX3,QKI,GTF2H3,TRIP12,SART3,CTBP2,EYA1,SPIN1,ESRRG,PICALM,XRCC5,EIF3E,TADA2A,ZRANB3,…
Biological Process	GO:0016569	covalent chromatin modification	14	325	0.00045064	0.0674285	EED,UBR2,TADA2A,PRKAA1,VRK1,SPIN1,TRIP12,EHMT1,SMARCC1,BABAM1,LOC102178535,KDM6A,KAT2B,MAPK8
Molecular Function	GO:0015298	solute:cation antiporter activity	4	25	0.000507964	0.0674285	LOC102174639,SLC9A8,SLC9A7,SLC8A1
Biological Process	GO:0044065	regulation of respiratory system process	3	11	0.000519747	0.0674285	PBX3,GLS,FTO
Cellular Component	GO:0030132	clathrin coat of coated pit	3	11	0.000519747	0.0674285	EPS15,PICALM,AP2B1
Cellular Component	GO:0042584	chromaffin granule membrane	3	11	0.000519747	0.0674285	SYT1,ATP8A1,ANXA4
Molecular Function	GO:0008092	cytoskeletal protein binding	19	537	0.000546724	0.0686404	PLEKHH2,DYNC1I1,TTLL7,KIF1B,NEBL,UTRN,TMOD2,MAPK8,DYRK1A,MAP4,KATNAL1,INO80,KLHL2,CACNB2,CCDC88A,KIF27,KTN1,CENPJ,IFT74
Biological Process	GO:0018193	peptidyl-amino acid modification	22	672	0.000576531	0.0701205	VRK1,STT3B,PRKAA1,TTLL7,TEC,EED,MAPK8,KDM6A,STK39,ZDHHC21,EHMT1,FBXW7,IBTK,TADA2A,DYRK1A,ASPH,LOC102178535,KAT2B,DCLK1,IFNAR1,MAPK1,EYA1
Biological Process	GO:0051276	chromosome organization	22	675	0.000611807	0.0721561	FBXW7,ZRANB3,SLF2,TRIP12,EHMT1,KDM6A,MAPK8,EED,UBR2,PRKAA1,VRK1,SPIN1,MAPK1,SMARCC1,BABAM1,LOC102178535,KAT2B,XRCC5,PDS5B,MAD1L1,TADA2A,INO80
Biological Process	GO:0007018	microtubule-based movement	8	125	0.000635872	0.0727887	DYNC1I1,DYNC2H1,MAP4,IFT74,KTN1,AP2B1,KIF27,KIF1B
Molecular Function	GO:0043167	ion binding	86	4192	0.000667541	0.0742305	SOBP,USP45,UBE2Q2,USP13,MAP2K5,ZRANB3,RAD54B,ESRRG,EYA1,DYNC2H1,MAN2A1,LOC102190572,PICALM,ATP2C1,ZDHHC21,ANKMY2,HMGCLL1,GTF2H3,SNX27,METAP1,CUTC,FTO,FARSA,PRKCE,OMA1,DCLK1,KIF27,TRIP4,REPS1,KATNAL1,ERI3,INO80,PPP3CB,NME7,MGAT4A,ASPH,ANXA4,ARHGAP5,MAPK8,KDM6A,NEBL,EHMT1,ZZZ3,GRM7,GFM2,VRK1,PLOD2,ZBTB40,ZNF215,TEC,IDH2,ATAD2B,RBM26,MAPK1,CCDC88A,CDKL5,SKIV2L2,PMS1,USP39,ADAM23,STK39,ATP9A,UTRN,ZFY…
Biological Process	GO:0016197	endosomal transport	9	161	0.000787679	0.0851569	PICALM,LYST,EPS15,SNX27,ERC1,ZFYVE16,DCLK1,MAPK1,VTI1A
Biological Process	GO:0006139	nucleobase-containing compound metabolic process	76	3623	0.000874273	0.091964	RAD54B,MED17,USP13,PTBP2,ZRANB3,ELF2,DNMT3A,TADA2A,PICALM,XRCC5,EIF3E,ESRRG,GNPNAT1,EYA1,SPIN1,CROT,SART3,CTBP2,QKI,PBX3,GTF2H3,TRIP12,TRIP4,ERI3,PARG,INO80,PPP3CB,NME7,FTO,FARSA,APBB2,GRM7,CSTF3,EED,ZNF215,ERLIN1,ANXA4,STRN3,MAPK8,RPRD1A,FBXW7,ELAVL4,SKIV2L2,PMS1,USP39,IFT74,SMARCC1,NCBP1,KIAA1958,RBM26,CCDC88A,MAPK1,ZNF326,PRKAA1,NAB1,ORC5,UBR2,MLLT3,SLF2,BRWD1,MEGF8,ERCC6L2,ERC1,BDP1,PPCS,DYRK…
Molecular Function	GO:0015631	tubulin binding	10	199	0.000930321	0.0952844	KIF1B,CCDC88A,KIF27,CENPJ,IFT74,MAP4,TTLL7,KATNAL1,DYNC1I1,INO80
Molecular Function	GO:0017111	nucleoside-triphosphatase activity	19	563	0.000962595	0.096062	ATP9A,GTF2H3,KIF1B,ZRANB3,RAD54B,DYNC1I1,GFM2,DDX52,CGNL1,KIF27,INO80,KATNAL1,DYNC2H1,ERCC6L2,ATP8A1,PMS1,XRCC5,SKIV2L2,ATP2C1
Biological Process	GO:0007064	mitotic sister chromatid cohesion	3	14	0.00110865	0.100632	PDS5B,LOC102178535,SLF2
Biological Process	GO:0046483	heterocycle metabolic process	77	3715	0.00114295	0.100632	MAPK1,CCDC88A,KIAA1958,NCBP1,RBM26,IFT74,SMARCC1,USP39,PMS1,SKIV2L2,ELAVL4,RPRD1A,FBXW7,STRN3,MAPK8,ANXA4,ERLIN1,ZNF215,EED,CSTF3,GRM7,IFNAR1,NAF1,DDX52,KAT2B,LOC102178535,SON,BABAM1,STRAP,XRCC4,PPCS,DYRK1A,MBTPS2,BDP1,QDPR,ERC1,ERCC6L2,MEGF8,SLF2,BRWD1,MLLT3,UBR2,NAB1,ORC5,ZNF326,PRKAA1,CROT,EYA1,SPIN1,GNPNAT1,ESRRG,EIF3E,PICALM,XRCC5,TADA2A,DNMT3A,ZRANB3,ELF2,USP13,PTBP2,MED17,RAD54B,APBB2,FARS…
Biological Process	GO:0018107	peptidyl-threonine phosphorylation	5	53	0.0012198	0.100632	MAPK1,DYRK1A,DCLK1,MAPK8,VRK1
Cellular Component	GO:0005905	clathrin-coated pit	4	32	0.00132897	0.100632	AP2B1,PICALM,EPS15,REPS1
Cellular Component	GO:0072686	mitotic spindle	4	32	0.00132897	0.100632	MAP4,MAPK1,TADA2A,MAD1L1
Molecular Function	GO:0043168	anion binding	46	1950	0.00134769	0.100632	SNX27,PRKAA1,SUCLA2,UBR2,FGF14,SYT1,ATP9A,STK39,KIF1B,TBCK,GALK2,ZFYVE16,KATNAL1,INO80,ERCC6L2,TGFBR2,NME7,DYRK1A,ATP8A1,QDPR,PRKCE,FARSA,DDX52,KIF27,DCLK1,VRK1,PLOD2,RAD54B,GRM7,GFM2,TEC,ARHGAP5,MAP2K5,MAPK8,ANXA4,UBE2Q2,ZRANB3,DYNC2H1,PICALM,SKIV2L2,CDKL5,PMS1,ATP2C1,ATAD2B,MAPK1,CCDC88A
Biological Process	GO:0034093	positive regulation of maintenance of sister chromatid cohesion	2	4	0.00134796	0.100632	LOC102178535,SLF2
Biological Process	GO:0034184	positive regulation of maintenance of mitotic sister chromatid cohesion	2	4	0.00134796	0.100632	LOC102178535,SLF2
Biological Process	GO:0033044	regulation of chromosome organization	9	174	0.00136171	0.100632	SLF2,TRIP12,MAPK1,MAPK8,LOC102178535,EED,XRCC5,MAD1L1,TADA2A
Cellular Component	GO:0043228	non-membrane-bounded organelle	57	2566	0.00136345	0.100632	UBR2,RAB3IP,CUTC,ORC5,METAP1,LYST,SLF2,BRWD1,BBS9,TMOD2,NME7,PPP3CB,KATNAL1,KLHL2,INO80,ERCC6L2,DNAJB6,PRKCE,DDX52,LOC102178535,XRCC4,RFWD2,PLEKHH2,TEC,EED,DYNC1I1,LOC100861018,VRK1,EHMT1,DNMT3A,ZZZ3,ZRANB3,NEBL,FBXW7,MAPK8,MAP2K5,CEP112,HADHA,SDCCAG8,MAP4,CEP162,PMS1,XRCC5,STAU1,TADA2A,DYNC2H1,ELAVL4,MAD1L1,PDS5B,MAPK1,SPIN1,CGNL1,NOC3L,IFT74,MTBP,CENPJ,SMARCC1
Cellular Component	GO:0043232	intracellular non-membrane-bounded organelle	57	2566	0.00136345	0.100632	METAP1,LYST,UBR2,RAB3IP,CUTC,ORC5,BBS9,TMOD2,SLF2,BRWD1,KATNAL1,INO80,KLHL2,ERCC6L2,DNAJB6,NME7,PPP3CB,PRKCE,DDX52,LOC102178535,RFWD2,XRCC4,DYNC1I1,LOC100861018,VRK1,PLEKHH2,TEC,EED,MAPK8,CEP112,MAP2K5,HADHA,SDCCAG8,DNMT3A,EHMT1,ZZZ3,ZRANB3,NEBL,FBXW7,STAU1,DYNC2H1,TADA2A,ELAVL4,MAD1L1,PDS5B,MAP4,CEP162,XRCC5,PMS1,CGNL1,NOC3L,MTBP,IFT74,CENPJ,SMARCC1,MAPK1,SPIN1
Biological Process	GO:0090311	regulation of protein deacetylation	3	15	0.00137038	0.100632	DYRK1A,MAPK8,TADA2A
Cellular Component	GO:0030669	clathrin-coated endocytic vesicle membrane	3	15	0.00137038	0.100632	PICALM,AP2B1,EPS15
Molecular Function	GO:0015299	solute:proton antiporter activity	3	15	0.00137038	0.100632	SLC9A7,SLC9A8,LOC102174639
Biological Process	GO:0006725	cellular aromatic compound metabolic process	77	3743	0.00143287	0.103273	TRIP4,PARG,INO80,ERI3,PPP3CB,NME7,FTO,FARSA,APBB2,SART3,CTBP2,PBX3,QKI,GTF2H3,TRIP12,TADA2A,XRCC5,PICALM,EIF3E,GNPNAT1,ESRRG,SPIN1,EYA1,CROT,RAD54B,MED17,PTBP2,USP13,ELF2,ZRANB3,DNMT3A,ERCC6L2,ERC1,QDPR,BDP1,MBTPS2,PPCS,DYRK1A,XRCC4,STRAP,BABAM1,SON,DDX52,KAT2B,LOC102178535,NAF1,IFNAR1,ZNF326,PRKAA1,ORC5,NAB1,UBR2,MLLT3,BRWD1,SLF2,MEGF8,ELAVL4,PMS1,SKIV2L2,USP39,SMARCC1,IFT74,RBM26,KIAA1958,NCBP1…
Molecular Function	GO:0036094	small molecule binding	47	2018	0.00154489	0.109322	SUCLA2,PRKAA1,UBR2,STK39,SART3,ATP9A,CTBP2,GALK2,KIF1B,TBCK,TGFBR2,ERCC6L2,INO80,KATNAL1,QDPR,ATP8A1,DYRK1A,NME7,DDX52,FARSA,PRKCE,KIF27,DCLK1,GFM2,GRM7,VRK1,PLOD2,RAD54B,TEC,ERLIN1,IDH2,UBE2Q2,MAP2K5,PTBP2,MAPK8,ARHGAP5,ZRANB3,ELAVL4,DYNC2H1,SKIV2L2,ATP2C1,PMS1,CDKL5,ATAD2B,GNPNAT1,RBM26,MAPK1
Biological Process	GO:0071840	cellular component organization or biogenesis	76	3695	0.00157684	0.10959	DCLK1,OMA1,APBB2,ASPH,PPP3CB,ERI3,INO80,CACNB2,TRIP12,QKI,TMOD2,CUTC,MFSD8,SPIN1,VTI1A,MTBP,CENPJ,EIF3E,MAP4,PICALM,XRCC5,ATP2C1,DYNC2H1,TADA2A,MAN2A1,ZRANB3,PTBP2,SDCCAG8,NAF1,FIG4,LOC102178535,KAT2B,DDX52,SON,BABAM1,STRAP,ATP8A1,TM9SF4,TRPM3,MEGF8,TBCK,SLF2,BRWD1,ATP9A,UBR2,KCTD9,SYT1,EPS15,PRKAA1,LYST,MAPK1,CCDC88A,NCBP1,IFT74,SMARCC1,USP39,LARP1B,SKIV2L2,ELAVL4,MRRF,MAD1L1,PDS5B,EHMT1,AP2B1,N…
Molecular Function	GO:0005488	binding	151	8549	0.0016395	0.109935	DYNC1I1,ZRANB3,ELF2,IPO7,USP45,SOBP,PTBP2,ATP2C1,EIF3E,DYNC2H1,MAN2A1,EYA1,SPIN1,CROT,CENPJ,VTI1A,ESRRG,SNX27,METAP1,QKI,ANKMY2,LETMD1,TRIP12,GTF2H3,ZDHHC21,PPP3CB,NME7,MGAT4A,TRIP4,KATNAL1,KLHL2,INO80,APBB2,OMA1,KIF27,DCLK1,FTO,PRKCE,ZBTB40,ZNF215,IDH2,GRM7,CSTF3,VRK1,FBXW7,EHMT1,AP2B1,ANXA4,STRN3,ARHGAP5,MAPK8,CDKL5,PMS1,USP39,ELAVL4,NCBP1,RBM26,MAPK1,ATAD2B,NAB1,SYT1,UBR2,KCTD9,RAB3IP,ZNF326,T…
Biological Process	GO:0043576	regulation of respiratory gaseous exchange	3	16	0.00166785	0.109935	FTO,GLS,PBX3
Cellular Component	GO:0030125	clathrin vesicle coat	3	16	0.00166785	0.109935	EPS15,AP2B1,PICALM
Biological Process	GO:0018210	peptidyl-threonine modification	5	57	0.00169478	0.109935	VRK1,MAPK8,MAPK1,DYRK1A,DCLK1
Cellular Component	GO:0044451	nucleoplasm part	17	504	0.00178512	0.113897	DYRK1A,EIF3E,TADA2A,NOC3L,LOC102178535,SON,RFWD2,FTO,MED17,EED,KANSL1L,ZZZ3,GTF2H3,RPRD1A,ANKS1B,MLLT3,KDM6A
Molecular Function	GO:0016887	ATPase activity	12	295	0.00185726	0.116588	GTF2H3,ATP9A,DDX52,ATP8A1,PMS1,XRCC5,ATP2C1,KATNAL1,INO80,RAD54B,ERCC6L2,DYNC2H1
Molecular Function	GO:0016462	pyrophosphatase activity	19	599	0.00196779	0.121549	DYNC1I1,RAD54B,GFM2,KIF1B,GTF2H3,ZRANB3,ATP9A,ATP8A1,SKIV2L2,XRCC5,ATP2C1,PMS1,KATNAL1,INO80,DYNC2H1,ERCC6L2,KIF27,CGNL1,DDX52
Cellular Component	GO:0042583	chromaffin granule	3	17	0.00200272	0.121549	SYT1,ATP8A1,ANXA4
Molecular Function	GO:0005515	protein binding	93	4770	0.00204953	0.121549	RAB3IP,KCTD9,SYT1,NAB1,FGF14,DOCK11,EPS15,ZNF326,TTLL7,PRKAA1,KIF1B,TBCK,SLF2,UTRN,DYRK1A,ATP8A1,QDPR,ERC1,ACAP2,IBTK,SLC8A1,IFNAR1,LOC102178535,XRCC4,STRAP,RFWD2,SON,PLEKHH2,ERLIN1,EED,LOC108637304,VRK1,RABGAP1,CSTF3,GLS,GRM7,LAMA4,AP2B1,FBXW7,RPRD1A,ANKS1B,NEBL,MAPK8,KDM6A,STRN3,ARHGAP5,ANXA4,ELAVL4,MAPK1,CCDC88A,KIAA1958,NCBP1,SMARCC1,IFT74,KTN1,GTF2H3,TRIP12,CHM,LETMD1,QKI,ANKMY2,PBX3,TMOD2,C…
Cellular Component	GO:0042734	presynaptic membrane	4	36	0.00207637	0.121549	GRM7,ERC1,SYT1,PICALM
Molecular Function	GO:0016818	hydrolase activity, acting on acid anhydrides, in phosphorus-containing anhydrides	19	603	0.0021209	0.121549	GFM2,DYNC1I1,RAD54B,ZRANB3,KIF1B,GTF2H3,ATP9A,PMS1,XRCC5,SKIV2L2,ATP2C1,ATP8A1,DYNC2H1,ERCC6L2,KATNAL1,INO80,KIF27,CGNL1,DDX52
Cellular Component	GO:0032991	macromolecular complex	71	3435	0.00214678	0.121549	METAP1,SNX27,GTF2H3,CHM,PBX3,CTBP2,ASPH,PPP3CB,INO80,KLHL2,CACNB2,EMC3,FARSA,MED17,SLC38A9,DYNC1I1,LOC100861018,KANSL1L,IPO7,PTBP2,EIF3E,XRCC5,MAP4,PICALM,STAU1,TADA2A,DYNC2H1,EXOC6B,EYA1,VTI1A,MTBP,UBR2,ORC5,EPS15,PRKAA1,ZNF326,MLLT3,UTRN,BBS9,SPATS2L,DYRK1A,BDP1,ERC1,TGFBR2,NAF1,LOC102178535,STRAP,XRCC4,BABAM1,ERLIN1,EED,STT3B,GRM7,ZZZ3,AP2B1,FBXW7,RPRD1A,MAPK8,KDM6A,STRN3,HADHA,USP39,SKIV2L2,P…
Biological Process	GO:0034091	regulation of maintenance of sister chromatid cohesion	2	5	0.00222413	0.121549	SLF2,LOC102178535
Biological Process	GO:0034182	regulation of maintenance of mitotic sister chromatid cohesion	2	5	0.00222413	0.121549	SLF2,LOC102178535
Cellular Component	GO:0001739	sex chromatin	2	5	0.00222413	0.121549	EED,LOC102178535
Biological Process	GO:0016043	cellular component organization	72	3501	0.00225734	0.121549	ZRANB3,PTBP2,SDCCAG8,EIF3E,XRCC5,ATP2C1,MAP4,PICALM,MAN2A1,TADA2A,DYNC2H1,MFSD8,SPIN1,VTI1A,CENPJ,MTBP,CUTC,TRIP12,QKI,TMOD2,ASPH,PPP3CB,INO80,CACNB2,DCLK1,APBB2,OMA1,SCFD1,PLEKHH2,EED,LOC108637304,PLOD2,VRK1,GFM2,GLS,AP2B1,EHMT1,FBXW7,NEBL,KDM6A,MAPK8,USP39,LARP1B,PDS5B,MAD1L1,MRRF,ELAVL4,CCDC88A,MAPK1,NCBP1,SMARCC1,IFT74,KCTD9,UBR2,SYT1,EPS15,LYST,PRKAA1,MEGF8,TBCK,BRWD1,SLF2,ATP9A,ATP8A1,TM9SF…
Biological Process	GO:0044260	cellular macromolecule metabolic process	103	5415	0.00228697	0.121549	CTBP2,SART3,ZDHHC21,GTF2H3,TRIP12,PBX3,QKI,CHM,METAP1,FARSA,PRKCE,FTO,DCLK1,APBB2,OMA1,ERI3,KLHL2,INO80,TRIP4,MGAT4A,ASPH,PPP3CB,USP13,PTBP2,MAP2K5,UBE2Q2,USP45,OTUD3,DNMT3A,ZRANB3,ELF2,LOC100861018,RAD54B,MED17,ESRRG,ATE1,UBXN4,EYA1,SPIN1,TADA2A,MAN2A1,EIF3E,PICALM,XRCC5,MLLT3,STK39,TBCK,MEGF8,SLF2,BRWD1,ZNF326,TTLL7,PRKAA1,UBR2,FGF14,NAB1,ORC5,SLC25A14,DDX52,KAT2B,LOC102178535,BABAM1,SON,STRAP,…
Biological Process	GO:1901360	organic cyclic compound metabolic process	78	3866	0.00233041	0.121549	CTBP2,SART3,TRIP12,GTF2H3,PBX3,QKI,ERI3,INO80,PARG,TRIP4,NME7,PPP3CB,FARSA,FTO,APBB2,RAD54B,MED17,USP13,PTBP2,DNMT3A,ZRANB3,ELF2,TADA2A,EIF3E,PICALM,XRCC5,GNPNAT1,ESRRG,CROT,EYA1,SPIN1,ZNF326,PRKAA1,UBR2,NAB1,ORC5,MLLT3,MEGF8,SLF2,BRWD1,ERC1,ERCC6L2,DYRK1A,PPCS,MBTPS2,BDP1,QDPR,DDX52,LOC102178535,KAT2B,BABAM1,SON,STRAP,XRCC4,IFNAR1,NAF1,CSTF3,GRM7,ERLIN1,ZNF215,EED,STRN3,MAPK8,ANXA4,SOAT1,RPRD1A,…
Molecular Function	GO:0016817	hydrolase activity, acting on acid anhydrides	19	609	0.00236938	0.121549	GFM2,RAD54B,DYNC1I1,ZRANB3,GTF2H3,KIF1B,ATP9A,XRCC5,PMS1,SKIV2L2,ATP2C1,ATP8A1,DYNC2H1,ERCC6L2,INO80,KATNAL1,KIF27,DDX52,CGNL1
Cellular Component	GO:0000803	sex chromosome	3	18	0.00237655	0.121549	SMARCC1,LOC102178535,EED
Biological Process	GO:0006996	organelle organization	50	2231	0.00242666	0.121549	KDM6A,MAPK8,SDCCAG8,EHMT1,NEBL,ZRANB3,FBXW7,VRK1,PLOD2,GFM2,SCFD1,PLEKHH2,EED,VTI1A,MTBP,CENPJ,IFT74,SMARCC1,MAPK1,CCDC88A,MFSD8,SPIN1,TADA2A,DYNC2H1,PDS5B,MAN2A1,MRRF,MAD1L1,LARP1B,PICALM,MAP4,ATP2C1,XRCC5,TMOD2,TBCK,TRIP12,SLF2,BRWD1,PRKAA1,LYST,UBR2,SYT1,LOC102178535,KAT2B,BABAM1,SON,FIG4,OMA1,INO80,ATP8A1
Molecular Function	GO:0035639	purine ribonucleoside triphosphate binding	34	1358	0.00243598	0.121549	ZRANB3,MAPK8,MAP2K5,ARHGAP5,UBE2Q2,TEC,VRK1,RAD54B,GFM2,MAPK1,ATAD2B,CDKL5,SKIV2L2,PMS1,ATP2C1,DYNC2H1,GALK2,KIF1B,TBCK,ATP9A,STK39,SUCLA2,PRKAA1,DCLK1,KIF27,DDX52,FARSA,ATP8A1,DYRK1A,NME7,INO80,KATNAL1,TGFBR2,ERCC6L2
Molecular Function	GO:0004674	protein serine/threonine kinase activity	12	307	0.00258196	0.127202	STK39,MAPK8,MAP2K5,PRKCE,GTF2H3,MAPK1,DCLK1,TGFBR2,PRKAA1,VRK1,CDKL5,DYRK1A
Biological Process	GO:0007017	microtubule-based process	14	392	0.00268343	0.130549	MAP4,DYNC2H1,DYNC1I1,KATNAL1,INO80,KIF1B,KIF27,AP2B1,SDCCAG8,SON,KTN1,IFT74,CENPJ,MAPK8
Cellular Component	GO:0012505	endomembrane system	50	2248	0.00284422	0.136663	TM9SF4,ATP8A1,ASPH,MGAT4A,EMC3,REPS1,ERC1,FIG4,IFNAR1,RFWD2,PRKCE,SYT1,EPS15,SNX27,HMGCLL1,ZFYVE16,TBCK,SLC9A8,ZDHHC21,ATP9A,OCIAD1,SIL1,PICALM,ATP2C1,DYNC2H1,ELAVL4,MAN2A1,MAD1L1,STAU1,MAPK1,UBXN4,CCDC88A,KTN1,VTI1A,GNPNAT1,TRIQK,LOC108637304,SLC38A9,ERLIN1,DYNC1I1,STT3B,VRK1,PLOD2,SOAT1,RABEP1,IPO7,AP2B1,ANXA4,STRN3,ARHGAP5
Cellular Component	GO:0015630	microtubule cytoskeleton	20	673	0.00319786	0.151094	LYST,DYNC1I1,SDCCAG8,CEP112,MAP2K5,BBS9,MAP4,CEP162,NME7,MAD1L1,TADA2A,ERCC6L2,DYNC2H1,KATNAL1,SPIN1,MAPK1,XRCC4,RFWD2,IFT74,CENPJ
Molecular Function	GO:0015491	cation:cation antiporter activity	3	20	0.00324688	0.151094	SLC9A7,SLC8A1,SLC9A8
Biological Process	GO:0034086	maintenance of sister chromatid cohesion	2	6	0.00330288	0.151094	LOC102178535,SLF2
Biological Process	GO:0034088	maintenance of mitotic sister chromatid cohesion	2	6	0.00330288	0.151094	SLF2,LOC102178535
Molecular Function	GO:0003777	microtubule motor activity	4	41	0.00336521	0.151094	KIF27,KIF1B,DYNC2H1,DYNC1I1
Cellular Component	GO:0044430	cytoskeletal part	25	921	0.00338849	0.151094	CEP112,TMOD2,MAPK8,MAP2K5,BBS9,SDCCAG8,NEBL,DYNC1I1,PLEKHH2,CGNL1,RFWD2,XRCC4,IFT74,CENPJ,MAPK1,SPIN1,KLHL2,KATNAL1,MAD1L1,ERCC6L2,TADA2A,DYNC2H1,NME7,CEP162,MAP4
Molecular Function	GO:0032555	purine ribonucleotide binding	34	1387	0.00341949	0.151094	DYRK1A,ATP8A1,NME7,ERCC6L2,TGFBR2,KATNAL1,INO80,KIF27,DCLK1,FARSA,DDX52,PRKAA1,SUCLA2,KIF1B,TBCK,GALK2,STK39,ATP9A,SKIV2L2,CDKL5,PMS1,ATP2C1,DYNC2H1,MAPK1,ATAD2B,TEC,GFM2,RAD54B,VRK1,ZRANB3,UBE2Q2,ARHGAP5,MAP2K5,MAPK8
Molecular Function	GO:0003824	catalytic activity	89	4596	0.00345512	0.151094	OMA1,KIF27,DCLK1,FTO,PRKCE,FARSA,PPP3CB,NME7,MGAT4A,ASPH,ERI3,KATNAL1,PARG,KLHL2,INO80,HMGCLL1,CHM,GTF2H3,TRIP12,ZDHHC21,CTBP2,DHRS7,METAP1,NSUN7,EYA1,CROT,CHST9,GNPNAT1,ATE1,XRCC5,ATP2C1,TADA2A,DYNC2H1,MAN2A1,LOC102190572,ZRANB3,DNMT3A,USP45,OTUD3,UBE2Q2,USP13,MAP2K5,DYNC1I1,RAD54B,FIG4,RFWD2,STRAP,DDX52,KAT2B,QDPR,ATP8A1,DYRK1A,PPCS,MBTPS2,ERCC6L2,TGFBR2,KIF1B,TBCK,GALK2,STK39,ADAM23,ATP9A,ARSB…
Biological Process	GO:0006302	double-strand break repair	7	129	0.00352563	0.152464	BABAM1,XRCC4,RAD54B,INO80,SLF2,XRCC5,TRIP12
Molecular Function	GO:0017076	purine nucleotide binding	34	1392	0.00361964	0.153677	ARHGAP5,MAP2K5,MAPK8,UBE2Q2,ZRANB3,VRK1,RAD54B,GFM2,TEC,ATAD2B,MAPK1,DYNC2H1,SKIV2L2,ATP2C1,PMS1,CDKL5,ATP9A,STK39,KIF1B,TBCK,GALK2,PRKAA1,SUCLA2,FARSA,DDX52,KIF27,DCLK1,KATNAL1,INO80,ERCC6L2,TGFBR2,ATP8A1,DYRK1A,NME7
Biological Process	GO:0098781	ncRNA transcription	4	42	0.00367588	0.153677	SPIN1,NCBP1,RPRD1A,LOC102178535
Biological Process	GO:0051052	regulation of DNA metabolic process	9	202	0.00373893	0.153677	BABAM1,MAPK8,FBXW7,ZRANB3,SLF2,TRIP12,MAPK1,CCDC88A,XRCC5
Cellular Component	GO:0045334	clathrin-coated endocytic vesicle	3	21	0.00374602	0.153677	AP2B1,PICALM,EPS15
Biological Process	GO:0006974	cellular response to DNA damage stimulus	16	496	0.0037511	0.153677	ZBTB40,RAD54B,FBXW7,SLF2,ZRANB3,GTF2H3,TRIP12,XRCC5,PMS1,DYRK1A,ERCC6L2,INO80,MAPK1,XRCC4,FTO,BABAM1
Molecular Function	GO:0032553	ribonucleotide binding	34	1398	0.00387301	0.154932	ATAD2B,MAPK1,DYNC2H1,SKIV2L2,PMS1,ATP2C1,CDKL5,UBE2Q2,ARHGAP5,MAP2K5,MAPK8,ZRANB3,GFM2,RAD54B,VRK1,TEC,FARSA,DDX52,DCLK1,KIF27,ERCC6L2,TGFBR2,KATNAL1,INO80,ATP8A1,NME7,DYRK1A,STK39,ATP9A,KIF1B,TBCK,GALK2,PRKAA1,SUCLA2
Biological Process	GO:0006259	DNA metabolic process	18	590	0.00388323	0.154932	INO80,ERCC6L2,XRCC5,PMS1,FTO,XRCC4,BABAM1,MAPK1,CCDC88A,RAD54B,ORC5,MAPK8,GTF2H3,TRIP12,DNMT3A,FBXW7,ZRANB3,SLF2
Biological Process	GO:0007062	sister chromatid cohesion	4	43	0.00400545	0.154932	FBXW7,SLF2,LOC102178535,PDS5B
Biological Process	GO:0043412	macromolecule modification	53	2458	0.00402453	0.154932	PPP3CB,ASPH,MGAT4A,DYRK1A,TGFBR2,IBTK,ERC1,KLHL2,NAF1,IFNAR1,DCLK1,RFWD2,STRAP,FTO,BABAM1,KAT2B,LOC102178535,PRKCE,FGF14,UBR2,TTLL7,PRKAA1,METAP1,CHM,GTF2H3,TRIP12,TBCK,ZDHHC21,STK39,CDKL5,USP39,TADA2A,SPIN1,EYA1,MAPK1,CCDC88A,SMARCC1,ATE1,TEC,EED,VRK1,STT3B,FBXW7,RPRD1A,EHMT1,DNMT3A,OTUD3,USP45,UBE2Q2,KDM6A,MAPK8,MAP2K5,USP13
Molecular Function	GO:0000166	nucleotide binding	41	1783	0.00407857	0.154932	UBE2Q2,MAP2K5,PTBP2,MAPK8,ARHGAP5,ZRANB3,GFM2,VRK1,RAD54B,TEC,IDH2,ATAD2B,RBM26,MAPK1,ELAVL4,DYNC2H1,SKIV2L2,ATP2C1,PMS1,CDKL5,SART3,STK39,ATP9A,CTBP2,GALK2,TBCK,KIF1B,SUCLA2,PRKAA1,DDX52,FARSA,KIF27,DCLK1,TGFBR2,ERCC6L2,INO80,KATNAL1,QDPR,DYRK1A,ATP8A1,NME7
Molecular Function	GO:1901265	nucleoside phosphate binding	41	1784	0.00411916	0.154932	DDX52,FARSA,KIF27,DCLK1,INO80,KATNAL1,TGFBR2,ERCC6L2,NME7,ATP8A1,DYRK1A,QDPR,ATP9A,CTBP2,SART3,STK39,GALK2,KIF1B,TBCK,SUCLA2,PRKAA1,ATAD2B,MAPK1,RBM26,ELAVL4,DYNC2H1,SKIV2L2,PMS1,CDKL5,ATP2C1,PTBP2,MAP2K5,MAPK8,ARHGAP5,UBE2Q2,ZRANB3,RAD54B,VRK1,GFM2,IDH2,TEC
Biological Process	GO:0016570	histone modification	11	284	0.00412768	0.154932	TADA2A,PRKAA1,VRK1,EED,UBR2,KAT2B,KDM6A,LOC102178535,MAPK8,EHMT1,TRIP12
Biological Process	GO:0010212	response to ionizing radiation	5	70	0.00418047	0.154932	XRCC4,RFWD2,BABAM1,PRKAA1,RAD54B
Cellular Component	GO:0030131	clathrin adaptor complex	3	22	0.00428943	0.154932	AP2B1,PICALM,EPS15
Biological Process	GO:0006281	DNA repair	12	327	0.00429043	0.154932	XRCC4,FTO,BABAM1,SLF2,ZRANB3,GTF2H3,TRIP12,ERCC6L2,RAD54B,INO80,XRCC5,PMS1
Biological Process	GO:0006816	calcium ion transport	9	207	0.00438733	0.154932	PRKCE,SLC8A1,TRPM3,CACNB2,IBTK,GRM7,FGF14,ATP2C1,ASPH
Biological Process	GO:0010639	negative regulation of organelle organization	9	208	0.00452694	0.154932	PLEKHH2,SCFD1,XRCC5,MAD1L1,TRIP12,OMA1,TMOD2,LOC102178535,MTBP
Biological Process	GO:0045540	regulation of cholesterol biosynthetic process	2	7	0.0045779	0.154932	ERLIN1,PRKAA1
Biological Process	GO:0045876	positive regulation of sister chromatid cohesion	2	7	0.0045779	0.154932	SLF2,LOC102178535
Biological Process	GO:0061085	regulation of histone H3-K27 methylation	2	7	0.0045779	0.154932	LOC102178535,EED
Biological Process	GO:0071361	cellular response to ethanol	2	7	0.0045779	0.154932	PRKCE,PRKAA1
Cellular Component	GO:0070419	nonhomologous end joining complex	2	7	0.0045779	0.154932	XRCC5,XRCC4
Molecular Function	GO:0005545	1-phosphatidylinositol binding	2	7	0.0045779	0.154932	ZFYVE16,PICALM
Molecular Function	GO:0035615	clathrin adaptor activity	2	7	0.0045779	0.154932	PICALM,AP2B1
Molecular Function	GO:0098748	endocytic adaptor activity	2	7	0.0045779	0.154932	AP2B1,PICALM
Biological Process	GO:0033554	cellular response to stress	28	1103	0.00495664	0.166304	BABAM1,FTO,XRCC4,MAPK1,UBXN4,ERCC6L2,ELAVL4,INO80,LARP1B,PMS1,XRCC5,DYRK1A,MBTPS2,USP13,MAPK8,SLF2,ZRANB3,FBXW7,TRIP12,GTF2H3,PRKAA1,LOC100861018,RAD54B,STT3B,PLOD2,FGF14,ZBTB40,ERLIN1
Cellular Component	GO:0005768	endosome	15	467	0.00515235	0.171393	IFNAR1,MAPK1,AP2B1,ZFYVE16,RABEP1,FIG4,GNPNAT1,ATP9A,VTI1A,TM9SF4,SLC38A9,PICALM,OCIAD1,SNX27,DYNC1I1
Cellular Component	GO:0030136	clathrin-coated vesicle	5	74	0.00529994	0.174808	PICALM,SYT1,AP2B1,VTI1A,EPS15
Molecular Function	GO:0003774	motor activity	5	75	0.00560995	0.182718	KIF27,KIF1B,CGNL1,DYNC1I1,DYNC2H1
Cellular Component	GO:0044464	cell part	181	10888	0.00565725	0.182718	PRKCE,FTO,KIF27,DCLK1,APBB2,OMA1,PARG,INO80,KLHL2,KATNAL1,DNAJB6,TRIP4,EMC3,MGAT4A,NME7,PPP3CB,ZDHHC21,GTF2H3,TRIP12,LETMD1,ANKMY2,QKI,METAP1,SNX27,TRIQK,ESRRG,ATE1,VTI1A,CENPJ,MTBP,CROT,SPIN1,EYA1,STAU1,MAN2A1,DYNC2H1,EIF3E,ATP2C1,PTBP2,CEP112,SOBP,IPO7,ELF2,PATJ,ZRANB3,TOMM70,DYNC1I1,KANSL1L,SLC25A14,RFWD2,XRCC4,SON,IFNAR1,TGFBR2,UBN2,MBTPS2,ATP8A1,QDPR,UTRN,SPATS2L,BBS9,SLC9A8,GALK2,TBCK,ZFYVE…
Cellular Component	GO:0005856	cytoskeleton	30	1220	0.0057263	0.182718	XRCC4,RFWD2,CENPJ,IFT74,PRKCE,CGNL1,SPIN1,MAPK1,MAD1L1,DYNC2H1,TADA2A,ELAVL4,ERCC6L2,KLHL2,KATNAL1,CEP162,MAP4,NME7,SDCCAG8,CEP112,TMOD2,MAPK8,MAP2K5,BBS9,NEBL,LYST,DYNC1I1,TEC,PLEKHH2,RAB3IP
Biological Process	GO:0034641	cellular nitrogen compound metabolic process	81	4176	0.00572754	0.182718	LOC100861018,RAD54B,MED17,USP13,PTBP2,DNMT3A,ZRANB3,ELF2,TADA2A,EIF3E,PICALM,XRCC5,GNPNAT1,ESRRG,CROT,EYA1,SPIN1,CTBP2,SART3,GTF2H3,TRIP12,PBX3,QKI,ERI3,PARG,INO80,TRIP4,NME7,PPP3CB,FARSA,FTO,APBB2,CSTF3,GRM7,GFM2,ERLIN1,ZNF215,EED,STRN3,MAPK8,ANXA4,RPRD1A,FBXW7,ELAVL4,MRRF,USP39,PMS1,SKIV2L2,IFT74,SMARCC1,MAPK1,CCDC88A,NCBP1,KIAA1958,RBM26,PRKAA1,ZNF326,UBR2,NAB1,ORC5,MLLT3,MEGF8,SLF2,BRWD1,ERC1…
Biological Process	GO:0016070	RNA metabolic process	59	2856	0.00598086	0.185222	ZNF326,PRKAA1,UBR2,NAB1,MLLT3,CTBP2,SART3,GTF2H3,MEGF8,BRWD1,PBX3,QKI,ERC1,INO80,ERI3,TRIP4,MBTPS2,DYRK1A,PPP3CB,BDP1,LOC102178535,DDX52,KAT2B,FARSA,STRAP,FTO,SON,IFNAR1,APBB2,NAF1,CSTF3,ERLIN1,ZNF215,MED17,EED,PTBP2,MAPK8,STRN3,USP13,ANXA4,FBXW7,ELF2,RPRD1A,TADA2A,ELAVL4,USP39,EIF3E,SKIV2L2,XRCC5,PICALM,ESRRG,SMARCC1,IFT74,MAPK1,RBM26,SPIN1,NCBP1,EYA1,KIAA1958
Biological Process	GO:0032933	SREBP signaling pathway	2	8	0.00604305	0.185222	ERLIN1,FBXW7
Biological Process	GO:0071501	cellular response to sterol depletion	2	8	0.00604305	0.185222	FBXW7,ERLIN1
Molecular Function	GO:0035174	histone serine kinase activity	2	8	0.00604305	0.185222	PRKAA1,VRK1
Molecular Function	GO:0004386	helicase activity	6	108	0.00604399	0.185222	ERCC6L2,DDX52,INO80,SKIV2L2,XRCC5,ZRANB3
Biological Process	GO:0006984	ER-nucleus signaling pathway	3	25	0.00619599	0.186936	MBTPS2,ERLIN1,FBXW7
Biological Process	GO:0016572	histone phosphorylation	3	25	0.00619599	0.186936	PRKAA1,VRK1,LOC102178535
Cellular Component	GO:0005623	cell	181	10904	0.00629259	0.188391	PPP3CB,MGAT4A,NME7,DNAJB6,EMC3,TRIP4,INO80,KLHL2,PARG,KATNAL1,OMA1,APBB2,DCLK1,KIF27,FTO,PRKCE,METAP1,SNX27,LETMD1,QKI,ANKMY2,TRIP12,GTF2H3,ZDHHC21,ATP2C1,EIF3E,MAN2A1,DYNC2H1,STAU1,SPIN1,EYA1,CROT,VTI1A,CENPJ,MTBP,TRIQK,ESRRG,ATE1,KANSL1L,TOMM70,DYNC1I1,PATJ,ELF2,ZRANB3,IPO7,SOBP,PTBP2,CEP112,QDPR,MBTPS2,ATP8A1,TGFBR2,UBN2,IFNAR1,XRCC4,RFWD2,SON,SLC25A14,SYT1,NAB1,RAB3IP,UBR2,KCTD9,LYST,SUCLA2,Z…
Biological Process	GO:0044237	cellular metabolic process	123	6890	0.00699893	0.206505	RBM26,KIAA1958,NCBP1,CCDC88A,MAPK1,SMARCC1,IFT74,PMS1,SKIV2L2,CDKL5,LARP1B,USP39,MRRF,ELAVL4,FBXW7,RPRD1A,SOAT1,EHMT1,HADHA,ANXA4,KDM6A,MAPK8,STRN3,TEC,ZNF215,EED,ERLIN1,SCFD1,IDH2,GLS,GFM2,GRM7,VRK1,PLOD2,STT3B,CSTF3,FIG4,NAF1,IFNAR1,RFWD2,XRCC4,STRAP,SON,BABAM1,DDX52,KAT2B,LOC102178535,SLC25A14,QDPR,BDP1,MBTPS2,DYRK1A,PPCS,TGFBR2,IBTK,ERCC6L2,ERC1,BRWD1,SLF2,GALK2,MEGF8,TBCK,STK39,MLLT3,ORC5,NA…
Molecular Function	GO:0046872	metal ion binding	55	2644	0.0071236	0.206505	ZNF215,ZBTB40,IDH2,GRM7,PLOD2,NEBL,ZRANB3,ZZZ3,EHMT1,USP45,SOBP,ANXA4,KDM6A,USP13,ATP2C1,USP39,MAN2A1,LOC102190572,RBM26,EYA1,ESRRG,SYT1,CUTC,UBR2,SUCLA2,ZC3H6,ZNF326,PRKAA1,METAP1,EPS15,HMGCLL1,ZFYVE16,ANKMY2,GTF2H3,MEGF8,ZDHHC21,ADAM23,UTRN,ATP9A,PPP3CB,MBTPS2,MGAT4A,ASPH,NME7,RNF4,ATP8A1,REPS1,TGFBR2,TRIP4,ERI3,OMA1,SLC8A1,FTO,RFWD2,PRKCE
Biological Process	GO:0002087	regulation of respiratory gaseous exchange by neurological system process	2	9	0.00769232	0.206505	GLS,PBX3
Biological Process	GO:0006991	response to sterol depletion	2	9	0.00769232	0.206505	FBXW7,ERLIN1
Biological Process	GO:0035404	histone-serine phosphorylation	2	9	0.00769232	0.206505	VRK1,PRKAA1
Biological Process	GO:0045332	phospholipid translocation	2	9	0.00769232	0.206505	ATP9A,ATP8A1
Biological Process	GO:0048313	Golgi inheritance	2	9	0.00769232	0.206505	MAPK1,VRK1
Biological Process	GO:2000104	negative regulation of DNA-dependent DNA replication	2	9	0.00769232	0.206505	FBXW7,ZRANB3
Cellular Component	GO:0048786	presynaptic active zone	2	9	0.00769232	0.206505	GRM7,ERC1
Molecular Function	GO:0015385	sodium:proton antiporter activity	2	9	0.00769232	0.206505	SLC9A7,SLC9A8
Biological Process	GO:0072583	clathrin-dependent endocytosis	3	27	0.00770661	0.206505	SYT1,PICALM,AP2B1
Biological Process	GO:2001252	positive regulation of chromosome organization	5	81	0.00774333	0.206505	LOC102178535,TADA2A,MAPK1,EED,SLF2
Cellular Component	GO:0043234	protein complex	45	2080	0.00794486	0.206505	MLLT3,UTRN,BBS9,SPATS2L,GTF2H3,PBX3,EPS15,SNX27,PRKAA1,ZNF326,ORC5,LOC102178535,STRAP,XRCC4,BABAM1,INO80,EMC3,PPP3CB,BDP1,MAPK8,AP2B1,ZZZ3,IPO7,FBXW7,DYNC1I1,ERLIN1,MED17,EED,SLC38A9,CGNL1,SMARCC1,VTI1A,MTBP,IFT74,MAPK1,EXOC6B,EYA1,MAD1L1,TADA2A,DYNC2H1,EIF3E,PMS1,XRCC5,PICALM,MAP4
Biological Process	GO:0006325	chromatin organization	14	445	0.0080833	0.206505	EED,UBR2,PRKAA1,TADA2A,VRK1,SPIN1,EHMT1,TRIP12,BABAM1,SMARCC1,KAT2B,KDM6A,LOC102178535,MAPK8
Molecular Function	GO:0017137	Rab GTPase binding	5	82	0.00814685	0.206505	ACAP2,RABGAP1,ERC1,TBCK,CHM
Biological Process	GO:0019219	regulation of nucleobase-containing compound metabolic process	51	2431	0.00833442	0.206505	ANXA4,USP13,STRN3,PTBP2,MAPK8,ZRANB3,RPRD1A,FBXW7,ELF2,GRM7,MED17,ZNF215,EED,ERLIN1,IFT74,SMARCC1,ESRRG,NCBP1,KIAA1958,EYA1,MAPK1,CCDC88A,TADA2A,PICALM,XRCC5,CTBP2,MLLT3,SLF2,PBX3,BRWD1,MEGF8,GTF2H3,TRIP12,PRKAA1,ZNF326,NAB1,UBR2,BABAM1,SON,STRAP,LOC102178535,KAT2B,APBB2,IFNAR1,TRIP4,ERC1,INO80,BDP1,PPP3CB,DYRK1A,MBTPS2
Biological Process	GO:0000819	sister chromatid segregation	6	116	0.00848688	0.206505	MAD1L1,PDS5B,LOC102178535,INO80,FBXW7,SLF2
Biological Process	GO:0007389	pattern specification process	10	271	0.00850322	0.206505	ASPH,EED,DYNC2H1,MEGF8,EYA1,PBX3,MLLT3,MAPK8,KDM6A,IFT74
Cellular Component	GO:0030665	clathrin-coated vesicle membrane	3	28	0.0085362	0.206505	EPS15,AP2B1,PICALM
Cellular Component	GO:1990391	DNA repair complex	3	28	0.0085362	0.206505	XRCC4,PMS1,XRCC5
Biological Process	GO:0009411	response to UV	5	83	0.00856473	0.206505	MAPK8,INO80,PRKAA1,ZRANB3,FBXW7
Biological Process	GO:0031056	regulation of histone modification	5	83	0.00856473	0.206505	MAPK8,LOC102178535,TADA2A,TRIP12,EED
Molecular Function	GO:0015085	calcium ion transmembrane transporter activity	5	83	0.00856473	0.206505	SLC8A1,ATP2C1,TRPM3,GRM7,CACNB2
Biological Process	GO:0009314	response to radiation	9	232	0.00904357	0.206505	ZRANB3,FBXW7,BABAM1,RFWD2,XRCC4,MAPK8,PRKAA1,INO80,RAD54B
Biological Process	GO:0006397	mRNA processing	11	317	0.00917721	0.206505	NCBP1,QKI,RBM26,PTBP2,SON,STRAP,DYRK1A,USP39,CSTF3,ZNF326,ELAVL4
Cellular Component	GO:0044444	cytoplasmic part	91	4879	0.00948467	0.206505	TOMM70,DYNC1I1,LOC100861018,SLC38A9,SDCCAG8,PATJ,RABEP1,IPO7,MAN2A1,DYNC2H1,STAU1,ATP2C1,PICALM,EIF3E,VTI1A,CENPJ,TRIQK,GNPNAT1,EXOC6B,MFSD8,CROT,UBXN4,METAP1,SNX27,ZDHHC21,TMOD2,LETMD1,CHM,HMGCLL1,DNAJB6,EMC3,KLHL2,PPP3CB,MGAT4A,ASPH,PRKCE,FARSA,OMA1,PRELID2,GLS,GFM2,GRM7,VRK1,RABGAP1,STT3B,PLOD2,LOC108637304,IDH2,ERLIN1,PLEKHH2,HADHA,ANXA4,MAPK8,ARHGAP5,STRN3,FBXW7,SOAT1,NEBL,AP2B1,MRRF,ELAVL4,…
Biological Process	GO:0031063	regulation of histone deacetylation	2	10	0.00951983	0.206505	TADA2A,MAPK8
Biological Process	GO:0032790	ribosome disassembly	2	10	0.00951983	0.206505	GFM2,MRRF
Biological Process	GO:0034204	lipid translocation	2	10	0.00951983	0.206505	ATP9A,ATP8A1
Biological Process	GO:0048308	organelle inheritance	2	10	0.00951983	0.206505	MAPK1,VRK1
Molecular Function	GO:0005451	monovalent cation:proton antiporter activity	2	10	0.00951983	0.206505	SLC9A8,SLC9A7
Biological Process	GO:0007626	locomotory behavior	6	119	0.00956345	0.206505	FIG4,PPP3CB,PBX3,FGF14,SOBP,ELAVL4
Molecular Function	GO:0004672	protein kinase activity	14	455	0.0097137	0.206505	TEC,CDKL5,DYRK1A,PRKAA1,TGFBR2,VRK1,TBCK,DCLK1,MAPK1,GTF2H3,STK39,PRKCE,MAP2K5,MAPK8
Biological Process	GO:0032984	macromolecular complex disassembly	6	120	0.00994301	0.206505	TMOD2,GFM2,SMARCC1,MRRF,ASPH,PLEKHH2
Biological Process	GO:0098655	cation transmembrane transport	14	457	0.0100689	0.206505	ASPH,ATP8A1,ATP2C1,LOC108637304,FGF14,TRPM3,IBTK,GRM7,CACNB2,SLC8A1,SLC12A2,PRKCE,SLC9A8,STK39
Molecular Function	GO:0042623	ATPase activity, coupled	9	237	0.0103094	0.206505	ERCC6L2,KATNAL1,RAD54B,XRCC5,ATP2C1,ATP8A1,ATP9A,DDX52,GTF2H3
Biological Process	GO:0060976	coronary vasculature development	3	30	0.0103472	0.206505	DYNC2H1,MEGF8,AP2B1
Biological Process	GO:0016579	protein deubiquitination	5	87	0.0103848	0.206505	USP39,USP13,BABAM1,USP45,OTUD3
Molecular Function	GO:0097367	carbohydrate derivative binding	36	1608	0.0108225	0.206505	INO80,KATNAL1,TGFBR2,ERCC6L2,DYRK1A,ATP8A1,NME7,DDX52,FARSA,KIF27,DCLK1,SUCLA2,PRKAA1,FGF14,ATP9A,STK39,GALK2,TBCK,KIF1B,DYNC2H1,PMS1,SKIV2L2,ATP2C1,CDKL5,ATAD2B,MAPK1,VRK1,RAD54B,GFM2,TEC,MAP2K5,MAPK8,ARHGAP5,UBE2Q2,ANXA4,ZRANB3
Molecular Function	GO:0015297	antiporter activity	4	57	0.0108792	0.206505	SLC8A1,SLC9A7,SLC9A8,LOC102174639
Biological Process	GO:0070838	divalent metal ion transport	9	240	0.0111304	0.206505	GRM7,TRPM3,IBTK,CACNB2,ASPH,FGF14,ATP2C1,PRKCE,SLC8A1
Biological Process	GO:0051055	negative regulation of lipid biosynthetic process	3	31	0.0113298	0.206505	FBXW7,ERLIN1,PRKAA1
Molecular Function	GO:0016706	oxidoreductase activity, acting on paired donors, with incorporation or reduction of molecular oxygen, 2-oxoglutarate as one donor, and incorporation of one atom each of oxygen into both donors	3	31	0.0113298	0.206505	ASPH,FTO,PLOD2
Biological Process	GO:0072511	divalent inorganic cation transport	9	241	0.0114147	0.206505	TRPM3,IBTK,GRM7,CACNB2,ATP2C1,FGF14,ASPH,PRKCE,SLC8A1
Molecular Function	GO:0005523	tropomyosin binding	2	11	0.0115198	0.206505	TMOD2,NEBL
Molecular Function	GO:0016881	acid-amino acid ligase activity	2	11	0.0115198	0.206505	TTLL7,PPCS
Biological Process	GO:0044238	primary metabolic process	121	6847	0.0115298	0.206505	GRM7,GLS,GFM2,CSTF3,VRK1,STT3B,ZNF215,TEC,EED,ERLIN1,IDH2,ANXA4,HADHA,STRN3,KDM6A,MAPK8,RPRD1A,SOAT1,FBXW7,EHMT1,ELAVL4,MRRF,PMS1,SKIV2L2,CDKL5,USP39,IFT74,SMARCC1,NCBP1,KIAA1958,RBM26,CCDC88A,MAPK1,ZNF326,PRKAA1,TTLL7,SUCLA2,TPP2,NAB1,FGF14,ORC5,UBR2,STK39,ADAM23,MLLT3,SLF2,BRWD1,TBCK,MEGF8,GALK2,ERCC6L2,IBTK,TGFBR2,ERC1,BDP1,QDPR,DYRK1A,PPCS,MBTPS2,BABAM1,SON,RFWD2,XRCC4,STRAP,SLC25A14,LOC10217…
Molecular Function	GO:0043169	cation binding	55	2709	0.0115847	0.206505	PRKCE,RFWD2,FTO,SLC8A1,OMA1,ERI3,TGFBR2,REPS1,TRIP4,ASPH,MBTPS2,MGAT4A,RNF4,NME7,ATP8A1,PPP3CB,UTRN,ATP9A,ZDHHC21,ADAM23,GTF2H3,MEGF8,HMGCLL1,ZFYVE16,ANKMY2,METAP1,EPS15,SUCLA2,ZC3H6,PRKAA1,ZNF326,UBR2,SYT1,CUTC,ESRRG,RBM26,EYA1,LOC102190572,MAN2A1,USP39,ATP2C1,KDM6A,USP13,SOBP,USP45,ANXA4,ZZZ3,EHMT1,ZRANB3,NEBL,PLOD2,GRM7,IDH2,ZNF215,ZBTB40
Biological Process	GO:0033043	regulation of organelle organization	20	761	0.0119143	0.206505	TADA2A,MAD1L1,LARP1B,XRCC5,CENPJ,MTBP,LOC102178535,OMA1,CCDC88A,MAPK1,PLOD2,EED,PLEKHH2,SCFD1,TMOD2,MAPK8,SLF2,FBXW7,TBCK,TRIP12
Cellular Component	GO:0030662	coated vesicle membrane	4	59	0.0122455	0.206505	PICALM,AP2B1,VTI1A,EPS15
Molecular Function	GO:0051213	dioxygenase activity	4	59	0.0122455	0.206505	KDM6A,PLOD2,FTO,ASPH
Biological Process	GO:0043170	macromolecule metabolic process	107	5949	0.0125445	0.206505	ADAM23,STK39,MLLT3,SLF2,BRWD1,TBCK,MEGF8,PRKAA1,ZNF326,TTLL7,TPP2,FGF14,NAB1,ORC5,UBR2,SON,BABAM1,RFWD2,XRCC4,STRAP,SLC25A14,KAT2B,DDX52,LOC102178535,NAF1,IFNAR1,ERCC6L2,IBTK,TGFBR2,ERC1,BDP1,DYRK1A,MBTPS2,ANXA4,STRN3,MAPK8,KDM6A,RPRD1A,FBXW7,EHMT1,GFM2,VRK1,CSTF3,STT3B,ZNF215,EED,TEC,ERLIN1,IFT74,SMARCC1,NCBP1,KIAA1958,RBM26,MAPK1,CCDC88A,ELAVL4,MRRF,SKIV2L2,PMS1,CDKL5,USP39,SART3,ZDHHC21,CTBP2,…
Biological Process	GO:0050890	cognition	6	128	0.013374	0.206505	ATP8A1,PPP3CB,TMOD2,ELAVL4,GRM7,SOBP
Cellular Component	GO:0030118	clathrin coat	3	33	0.0134513	0.206505	EPS15,PICALM,AP2B1
Cellular Component	GO:0030119	AP-type membrane coat adaptor complex	3	33	0.0134513	0.206505	PICALM,AP2B1,EPS15
Cellular Component	GO:0030120	vesicle coat	3	33	0.0134513	0.206505	EPS15,AP2B1,PICALM
Biological Process	GO:0000070	mitotic sister chromatid segregation	5	93	0.0135858	0.206505	SLF2,MAD1L1,PDS5B,INO80,LOC102178535
Biological Process	GO:1902275	regulation of chromatin organization	5	93	0.0135858	0.206505	LOC102178535,MAPK8,TADA2A,TRIP12,EED
Molecular Function	GO:0005516	calmodulin binding	5	93	0.0135858	0.206505	SLC8A1,PPP3CB,SYT1,ESRRG,STRN3
Biological Process	GO:0010662	regulation of striated muscle cell apoptotic process	2	12	0.0136868	0.206505	QKI,MAPK8
Biological Process	GO:0010665	regulation of cardiac muscle cell apoptotic process	2	12	0.0136868	0.206505	QKI,MAPK8
Biological Process	GO:0015936	coenzyme A metabolic process	2	12	0.0136868	0.206505	CROT,PPCS
Biological Process	GO:0032988	ribonucleoprotein complex disassembly	2	12	0.0136868	0.206505	GFM2,MRRF
Biological Process	GO:1901021	positive regulation of calcium ion transmembrane transporter activity	2	12	0.0136868	0.206505	ASPH,FGF14
Biological Process	GO:1902930	regulation of alcohol biosynthetic process	2	12	0.0136868	0.206505	ERLIN1,PRKAA1
Molecular Function	GO:0004012	phospholipid-translocating ATPase activity	2	12	0.0136868	0.206505	ATP8A1,ATP9A
Molecular Function	GO:0004707	MAP kinase activity	2	12	0.0136868	0.206505	MAPK8,MAPK1
Molecular Function	GO:0046966	thyroid hormone receptor binding	2	12	0.0136868	0.206505	TRIP12,MED17
Biological Process	GO:0006275	regulation of DNA replication	4	61	0.013717	0.206505	MAPK8,FBXW7,ZRANB3,CCDC88A
Biological Process	GO:0009855	determination of bilateral symmetry	4	61	0.013717	0.206505	DYNC2H1,IFT74,MAPK8,MEGF8
Biological Process	GO:0031929	TOR signaling	4	61	0.013717	0.206505	SLC38A9,UBR2,CCDC88A,PRKAA1
Biological Process	GO:0036503	ERAD pathway	4	61	0.013717	0.206505	USP13,STT3B,UBXN4,ERLIN1
Biological Process	GO:1903169	regulation of calcium ion transmembrane transport	4	61	0.013717	0.206505	CACNB2,PRKCE,FGF14,ASPH
Biological Process	GO:0006464	cellular protein modification process	48	2325	0.0141198	0.206505	TADA2A,CDKL5,USP39,ATE1,EYA1,MAPK1,CCDC88A,VRK1,STT3B,EED,TEC,USP45,OTUD3,UBE2Q2,USP13,MAP2K5,MAPK8,KDM6A,RPRD1A,FBXW7,EHMT1,IBTK,TGFBR2,ERC1,KLHL2,PPP3CB,DYRK1A,MGAT4A,ASPH,BABAM1,STRAP,RFWD2,PRKCE,KAT2B,LOC102178535,IFNAR1,DCLK1,PRKAA1,TTLL7,METAP1,FGF14,UBR2,STK39,ZDHHC21,CHM,TBCK,TRIP12,GTF2H3
Biological Process	GO:0036211	protein modification process	48	2325	0.0141198	0.206505	VRK1,STT3B,EED,TEC,MAPK8,KDM6A,MAP2K5,USP13,UBE2Q2,USP45,OTUD3,EHMT1,FBXW7,RPRD1A,TADA2A,USP39,CDKL5,ATE1,MAPK1,CCDC88A,EYA1,METAP1,PRKAA1,TTLL7,UBR2,FGF14,ZDHHC21,STK39,GTF2H3,TRIP12,TBCK,CHM,ERC1,KLHL2,TGFBR2,IBTK,ASPH,MGAT4A,DYRK1A,PPP3CB,KAT2B,LOC102178535,PRKCE,RFWD2,STRAP,BABAM1,IFNAR1,DCLK1
Biological Process	GO:0070646	protein modification by small protein removal	5	94	0.0141771	0.206505	USP39,USP45,OTUD3,BABAM1,USP13
Cellular Component	GO:0005694	chromosome	17	623	0.0141796	0.206505	LOC102178535,MTBP,SMARCC1,PMS1,XRCC5,INO80,TADA2A,PDS5B,MAD1L1,DNMT3A,EHMT1,SLF2,ZRANB3,UBR2,ORC5,EED,DYNC1I1
Biological Process	GO:0018105	peptidyl-serine phosphorylation	7	168	0.0142503	0.206505	DYRK1A,MAPK1,DCLK1,PRKAA1,STK39,MAPK8,VRK1
Biological Process	GO:0022411	cellular component disassembly	10	294	0.0144513	0.206505	TMOD2,SMARCC1,FBXW7,VRK1,PLOD2,GFM2,MRRF,ASPH,PLEKHH2,LARP1B
Biological Process	GO:0009799	specification of symmetry	4	62	0.0144931	0.206505	MEGF8,DYNC2H1,IFT74,MAPK8
Molecular Function	GO:0017016	Ras GTPase binding	7	169	0.0146809	0.206505	CHM,TBCK,IPO7,RABGAP1,ACAP2,ERC1,DOCK11
Biological Process	GO:0006807	nitrogen compound metabolic process	114	6437	0.0150059	0.206505	PMS1,SKIV2L2,CDKL5,USP39,ELAVL4,MRRF,KIAA1958,NCBP1,RBM26,MAPK1,CCDC88A,IFT74,SMARCC1,ZNF215,TEC,EED,ERLIN1,GRM7,GFM2,GLS,STT3B,VRK1,CSTF3,RPRD1A,FBXW7,EHMT1,ANXA4,STRN3,KDM6A,MAPK8,BDP1,QDPR,DYRK1A,PPCS,MBTPS2,IBTK,ERCC6L2,TGFBR2,ERC1,NAF1,IFNAR1,BABAM1,SON,RFWD2,XRCC4,STRAP,SLC25A14,DDX52,LOC102178535,KAT2B,FGF14,NAB1,ORC5,UBR2,ZNF326,TTLL7,PRKAA1,TPP2,SLF2,BRWD1,TBCK,MEGF8,ADAM23,STK39,MLLT3,P…
Biological Process	GO:0000189	MAPK import into nucleus	1	1	0.0151748	0.206505	MAPK1
Biological Process	GO:0006543	glutamine catabolic process	1	1	0.0151748	0.206505	GLS
Biological Process	GO:0007089	traversing start control point of mitotic cell cycle	1	1	0.0151748	0.206505	MTBP
Biological Process	GO:0007387	anterior compartment pattern formation	1	1	0.0151748	0.206505	PBX3
Biological Process	GO:0007388	posterior compartment specification	1	1	0.0151748	0.206505	PBX3
Biological Process	GO:0009955	adaxial/abaxial pattern specification	1	1	0.0151748	0.206505	EED
Biological Process	GO:0010044	response to aluminum ion	1	1	0.0151748	0.206505	QDPR
Biological Process	GO:0010868	negative regulation of triglyceride biosynthetic process	1	1	0.0151748	0.206505	FBXW7
Biological Process	GO:0016598	protein arginylation	1	1	0.0151748	0.206505	ATE1
Biological Process	GO:0019858	cytosine metabolic process	1	1	0.0151748	0.206505	MAPK1
Biological Process	GO:0030026	cellular manganese ion homeostasis	1	1	0.0151748	0.206505	ATP2C1
Biological Process	GO:0032468	Golgi calcium ion homeostasis	1	1	0.0151748	0.206505	ATP2C1
Biological Process	GO:0034352	positive regulation of glial cell apoptotic process	1	1	0.0151748	0.206505	MAPK8
Biological Process	GO:0036292	DNA rewinding	1	1	0.0151748	0.206505	ZRANB3
Biological Process	GO:0042245	RNA repair	1	1	0.0151748	0.206505	FTO
Biological Process	GO:0046317	regulation of glucosylceramide biosynthetic process	1	1	0.0151748	0.206505	PRKAA1
Biological Process	GO:0046318	negative regulation of glucosylceramide biosynthetic process	1	1	0.0151748	0.206505	PRKAA1
Biological Process	GO:0051012	microtubule sliding	1	1	0.0151748	0.206505	MAP4
Biological Process	GO:0051066	dihydrobiopterin metabolic process	1	1	0.0151748	0.206505	QDPR
Biological Process	GO:0055071	manganese ion homeostasis	1	1	0.0151748	0.206505	ATP2C1
Biological Process	GO:0061580	colon epithelial cell migration	1	1	0.0151748	0.206505	ARSB
Biological Process	GO:0061762	CAMKK-AMPK signaling cascade	1	1	0.0151748	0.206505	PRKAA1
Biological Process	GO:0071596	ubiquitin-dependent protein catabolic process via the N-end rule pathway	1	1	0.0151748	0.206505	UBR2
Biological Process	GO:0071691	cardiac muscle thin filament assembly	1	1	0.0151748	0.206505	NEBL
Biological Process	GO:0086045	membrane depolarization during AV node cell action potential	1	1	0.0151748	0.206505	CACNB2
Biological Process	GO:0098746	fast, calcium ion-dependent exocytosis of neurotransmitter	1	1	0.0151748	0.206505	SYT1
Biological Process	GO:0098912	membrane depolarization during atrial cardiac muscle cell action potential	1	1	0.0151748	0.206505	CACNB2
Biological Process	GO:0099004	calmodulin dependent kinase signaling pathway	1	1	0.0151748	0.206505	PRKAA1
Biological Process	GO:1900383	regulation of synaptic plasticity by receptor localization to synapse	1	1	0.0151748	0.206505	ANKS1B
Biological Process	GO:1901843	positive regulation of high voltage-gated calcium channel activity	1	1	0.0151748	0.206505	FGF14
Biological Process	GO:1902959	regulation of aspartic-type endopeptidase activity involved in amyloid precursor protein catabolic process	1	1	0.0151748	0.206505	PICALM
Biological Process	GO:1902961	positive regulation of aspartic-type endopeptidase activity involved in amyloid precursor protein catabolic process	1	1	0.0151748	0.206505	PICALM
Biological Process	GO:1902962	regulation of metalloendopeptidase activity involved in amyloid precursor protein catabolic process	1	1	0.0151748	0.206505	PICALM
Biological Process	GO:1902963	negative regulation of metalloendopeptidase activity involved in amyloid precursor protein catabolic process	1	1	0.0151748	0.206505	PICALM
Biological Process	GO:1903223	positive regulation of oxidative stress-induced neuron death	1	1	0.0151748	0.206505	FBXW7
Biological Process	GO:1903378	positive regulation of oxidative stress-induced neuron intrinsic apoptotic signaling pathway	1	1	0.0151748	0.206505	FBXW7
Biological Process	GO:1904430	negative regulation of t-circle formation	1	1	0.0151748	0.206505	XRCC5
Biological Process	GO:1904815	negative regulation of protein localization to chromosome, telomeric region	1	1	0.0151748	0.206505	LOC102178535
Biological Process	GO:1904926	response to palmitoleic acid	1	1	0.0151748	0.206505	PRKAA1
Biological Process	GO:1904927	cellular response to palmitoleic acid	1	1	0.0151748	0.206505	PRKAA1
Biological Process	GO:1905245	regulation of aspartic-type peptidase activity	1	1	0.0151748	0.206505	PICALM
Biological Process	GO:1905247	positive regulation of aspartic-type peptidase activity	1	1	0.0151748	0.206505	PICALM
Biological Process	GO:1990166	protein localization to site of double-strand break	1	1	0.0151748	0.206505	SLF2
Biological Process	GO:2000011	regulation of adaxial/abaxial pattern formation	1	1	0.0151748	0.206505	EED
Biological Process	GO:2000638	regulation of SREBP signaling pathway	1	1	0.0151748	0.206505	FBXW7
Biological Process	GO:2000639	negative regulation of SREBP signaling pathway	1	1	0.0151748	0.206505	FBXW7
Biological Process	GO:2001031	positive regulation of cellular glucuronidation	1	1	0.0151748	0.206505	PRKCE
Cellular Component	GO:0000126	transcription factor TFIIIB complex	1	1	0.0151748	0.206505	BDP1
Cellular Component	GO:0016507	mitochondrial fatty acid beta-oxidation multienzyme complex	1	1	0.0151748	0.206505	HADHA
Cellular Component	GO:0036125	fatty acid beta-oxidation multienzyme complex	1	1	0.0151748	0.206505	HADHA
Cellular Component	GO:0097418	neurofibrillary tangle	1	1	0.0151748	0.206505	PICALM
Molecular Function	GO:0000995	transcription factor activity, core RNA polymerase III binding	1	1	0.0151748	0.206505	BDP1
Molecular Function	GO:0001026	TFIIIB-type transcription factor activity	1	1	0.0151748	0.206505	BDP1
Molecular Function	GO:0003943	N-acetylgalactosamine-4-sulfatase activity	1	1	0.0151748	0.206505	ARSB
Molecular Function	GO:0004057	arginyltransferase activity	1	1	0.0151748	0.206505	ATE1
Molecular Function	GO:0004155	6,7-dihydropteridine reductase activity	1	1	0.0151748	0.206505	QDPR
Molecular Function	GO:0004343	glucosamine 6-phosphate N-acetyltransferase activity	1	1	0.0151748	0.206505	GNPNAT1
Molecular Function	GO:0004597	peptide-aspartate beta-dioxygenase activity	1	1	0.0151748	0.206505	ASPH
Molecular Function	GO:0004632	phosphopantothenate--cysteine ligase activity	1	1	0.0151748	0.206505	PPCS
Molecular Function	GO:0005026	transforming growth factor beta receptor activity, type II	1	1	0.0151748	0.206505	TGFBR2
Molecular Function	GO:0008458	carnitine O-octanoyltransferase activity	1	1	0.0151748	0.206505	CROT
Molecular Function	GO:0010854	adenylate cyclase regulator activity	1	1	0.0151748	0.206505	GRM7
Molecular Function	GO:0010855	adenylate cyclase inhibitor activity	1	1	0.0151748	0.206505	GRM7
Molecular Function	GO:0015410	manganese-transporting ATPase activity	1	1	0.0151748	0.206505	ATP2C1
Molecular Function	GO:0019962	type I interferon binding	1	1	0.0151748	0.206505	IFNAR1
Molecular Function	GO:0032184	SUMO polymer binding	1	1	0.0151748	0.206505	SOBP
Molecular Function	GO:0035033	histone deacetylase regulator activity	1	1	0.0151748	0.206505	MAPK8
Molecular Function	GO:0035516	oxidative DNA demethylase activity	1	1	0.0151748	0.206505	FTO
Molecular Function	GO:0038021	leptin receptor activity	1	1	0.0151748	0.206505	LEPR
Molecular Function	GO:0045503	dynein light chain binding	1	1	0.0151748	0.206505	DYNC1I1
Molecular Function	GO:0070404	NADH binding	1	1	0.0151748	0.206505	QDPR
Molecular Function	GO:0086007	voltage-gated calcium channel activity involved in cardiac muscle cell action potential	1	1	0.0151748	0.206505	CACNB2
Molecular Function	GO:0086056	voltage-gated calcium channel activity involved in AV node cell action potential	1	1	0.0151748	0.206505	CACNB2
Molecular Function	GO:1904454	ubiquitin-specific protease activity involved in positive regulation of ERAD pathway	1	1	0.0151748	0.206505	USP13
Biological Process	GO:0001889	liver development	4	63	0.0152964	0.206714	MAN2A1,GNPNAT1,QDPR,FBXW7
Biological Process	GO:0051053	negative regulation of DNA metabolic process	4	63	0.0152964	0.206714	FBXW7,XRCC5,ZRANB3,TRIP12
Biological Process	GO:0010467	gene expression	66	3413	0.0155984	0.208525	PTBP2,USP13,DNMT3A,ELF2,LOC100861018,MED17,ESRRG,SPIN1,EYA1,TADA2A,DYNC2H1,EIF3E,XRCC5,PICALM,CTBP2,SART3,GTF2H3,PBX3,QKI,FARSA,OMA1,APBB2,INO80,ERI3,TRIP4,ASPH,PPP3CB,KDM6A,MAPK8,STRN3,ANXA4,FBXW7,RPRD1A,CSTF3,GFM2,ERLIN1,ZNF215,EED,SMARCC1,IFT74,MAPK1,RBM26,KIAA1958,NCBP1,MRRF,ELAVL4,USP39,SKIV2L2,MLLT3,MEGF8,BRWD1,PRKAA1,ZNF326,UBR2,NAB1,KAT2B,DDX52,LOC102178535,SLC25A14,STRAP,SON,IFNAR1,ERC1,…
Biological Process	GO:1901216	positive regulation of neuron death	3	35	0.0157839	0.208525	PICALM,FBXW7,MAPK8
Molecular Function	GO:0031491	nucleosome binding	3	35	0.0157839	0.208525	SMARCC1,LOC102178535,VRK1
Molecular Function	GO:0099516	ion antiporter activity	3	35	0.0157839	0.208525	SLC9A8,SLC9A7,SLC8A1
Biological Process	GO:0006491	N-glycan processing	2	13	0.0160151	0.208525	MGAT4A,MAN2A1
Biological Process	GO:0014047	glutamate secretion	2	13	0.0160151	0.208525	GRM7,GLS
Biological Process	GO:0090181	regulation of cholesterol metabolic process	2	13	0.0160151	0.208525	PRKAA1,ERLIN1
Cellular Component	GO:0005671	Ada2/Gcn5/Ada3 transcription activator complex	2	13	0.0160151	0.208525	ZZZ3,TADA2A
Cellular Component	GO:0032839	dendrite cytoplasm	2	13	0.0160151	0.208525	MAPK1,MAPK8
Cellular Component	GO:0035098	ESC/E(Z) complex	2	13	0.0160151	0.208525	EED,LOC102178535
Biological Process	GO:0016192	vesicle-mediated transport	20	784	0.0160198	0.208525	LYST,PRKAA1,EPS15,SNX27,DYNC1I1,SYT1,FGF14,SCFD1,ATP9A,RABEP1,AP2B1,TBCK,ERC1,PPP3CB,TM9SF4,PICALM,ATP8A1,VTI1A,EXOC6B,MAPK1
Biological Process	GO:0061008	hepaticobiliary system development	4	64	0.0161273	0.209225	GNPNAT1,MAN2A1,QDPR,FBXW7
Biological Process	GO:0051179	localization	72	3789	0.0164888	0.213204	FBXW7,ANKS1B,AP2B1,LAMA4,ANXA4,ILDR2,MAPK8,LOC108637304,SCFD1,GLS,GRM7,NCBP1,SLC9A7,MAPK1,CCDC88A,IFT74,SIL1,MAD1L1,ZFYVE16,SLF2,MEGF8,TBCK,LOC102174639,SLC9A8,STK39,ATP9A,BBS9,SYT1,ARSB,FGF14,RAB3IP,LYST,PRKAA1,EPS15,SLC8A1,IFNAR1,SLC4A7,STRAP,SLC12A2,LOC102178535,SLC25A14,TM9SF4,ATP8A1,IBTK,TRPM3,ERC1,RABEP1,IPO7,SLC28A1,SDCCAG8,SLC38A9,DYNC1I1,EXOC6B,EYA1,MFSD8,CROT,MTBP,VTI1A,ATP2C1,MAP4,PICA…
Cellular Component	GO:0005819	spindle	7	174	0.016974	0.216957	MAD1L1,TADA2A,MAP2K5,DYNC1I1,SPIN1,MAP4,MAPK1
Biological Process	GO:0007030	Golgi organization	4	65	0.016986	0.216957	MAPK1,VRK1,DYNC2H1,VTI1A
Biological Process	GO:0098662	inorganic cation transmembrane transport	12	393	0.0169936	0.216957	PRKCE,STK39,SLC9A8,SLC8A1,IBTK,TRPM3,CACNB2,GRM7,ASPH,FGF14,LOC108637304,ATP2C1
Biological Process	GO:1902589	single-organism organelle organization	24	999	0.017032	0.216957	OMA1,CCDC88A,IFT74,VTI1A,LOC102178535,LARP1B,PICALM,ATP2C1,DYNC2H1,PDS5B,MAD1L1,MRRF,INO80,SLF2,NEBL,FBXW7,TBCK,MAPK8,TMOD2,SYT1,PLEKHH2,GFM2,VRK1,PLOD2
Biological Process	GO:0051641	cellular localization	35	1603	0.0170577	0.216957	LOC102178535,SLC25A14,PRKCE,DCLK1,IBTK,ERC1,PPP3CB,TM9SF4,ASPH,BBS9,ZFYVE16,CHM,SLF2,TBCK,LYST,SNX27,EPS15,SYT1,FGF14,RAB3IP,VTI1A,MTBP,IFT74,EYA1,NCBP1,MAPK1,MAD1L1,PICALM,MAP4,MAPK8,FBXW7,ANKS1B,AP2B1,IPO7,DYNC1I1
Molecular Function	GO:0031267	small GTPase binding	7	175	0.0174613	0.221366	IPO7,TBCK,CHM,DOCK11,RABGAP1,ERC1,ACAP2
Biological Process	GO:0051649	establishment of localization in cell	29	1273	0.017637	0.222868	DCLK1,MAPK1,NCBP1,SLC25A14,PRKCE,IFT74,VTI1A,ASPH,PPP3CB,MAP4,TM9SF4,PICALM,ERC1,MAD1L1,IBTK,AP2B1,TBCK,IPO7,ZFYVE16,FBXW7,CHM,MAPK8,RAB3IP,SYT1,FGF14,SNX27,EPS15,DYNC1I1,LYST
Cellular Component	GO:0030017	sarcomere	5	100	0.0180899	0.226415	NEBL,PPP3CB,LOC100861018,TMOD2,DNAJB6
Biological Process	GO:0033047	regulation of mitotic sister chromatid segregation	3	37	0.0183297	0.226415	MAD1L1,LOC102178535,SLF2
Molecular Function	GO:0003678	DNA helicase activity	3	37	0.0183297	0.226415	INO80,ZRANB3,XRCC5
Cellular Component	GO:0005829	cytosol	33	1499	0.018332	0.226415	RAB3IP,FGF14,SNX27,DOCK11,METAP1,PRKAA1,CHM,HMGCLL1,PPCS,QDPR,PPP3CB,ERC1,KLHL2,PRKCE,RFWD2,XRCC4,STRAP,IDH2,LOC100861018,DYNC1I1,RABGAP1,GLS,IPO7,AP2B1,FBXW7,MAPK8,ANXA4,ELAVL4,MAPK1,CCDC88A,NCBP1,GNPNAT1,VTI1A
Molecular Function	GO:0016773	phosphotransferase activity, alcohol group as acceptor	15	542	0.0184142	0.226415	GTF2H3,GALK2,MAPK1,TBCK,DCLK1,STK39,MAP2K5,MAPK8,PRKCE,TEC,CDKL5,DYRK1A,TGFBR2,PRKAA1,VRK1
Biological Process	GO:0010959	regulation of metal ion transport	7	177	0.0184654	0.226415	PRKCE,STK39,CACNB2,ASPH,SLC8A1,FGF14,LOC108637304
Biological Process	GO:0018209	peptidyl-serine modification	7	177	0.0184654	0.226415	MAPK8,VRK1,PRKAA1,STK39,MAPK1,DCLK1,DYRK1A
Biological Process	GO:0007063	regulation of sister chromatid cohesion	2	14	0.0184995	0.226415	LOC102178535,SLF2
Biological Process	GO:1900087	positive regulation of G1/S transition of mitotic cell cycle	2	14	0.0184995	0.226415	LOC100861018,MTBP
Cellular Component	GO:0034451	centriolar satellite	2	14	0.0184995	0.226415	BBS9,SDCCAG8
Cellular Component	GO:0042383	sarcolemma	4	67	0.0187879	0.229224	PPP3CB,SLC8A1,CACNB2,UTRN
Cellular Component	GO:0005737	cytoplasm	121	6941	0.0189036	0.229915	SLC38A9,DYNC1I1,LOC100861018,TOMM70,RABEP1,ELF2,PATJ,IPO7,DNMT3A,SDCCAG8,UBE2Q2,MAP4,PICALM,XRCC5,ATP2C1,EIF3E,DYNC2H1,MAN2A1,STAU1,EYA1,EXOC6B,UBXN4,CROT,MFSD8,CENPJ,VTI1A,GNPNAT1,ATE1,TRIQK,CUTC,SNX27,METAP1,QKI,HMGCLL1,LETMD1,CHM,TRIP12,ZDHHC21,DMTF1,TMOD2,PPP3CB,MGAT4A,ASPH,EMC3,TRIP4,DNAJB6,KLHL2,APBB2,OMA1,PRELID2,PRKCE,FARSA,LOC108637304,ERLIN1,PLEKHH2,IDH2,GRM7,GFM2,GLS,RABGAP1,VRK1,STT3B…
Biological Process	GO:0007041	lysosomal transport	3	38	0.019683	0.237171	SNX27,LYST,ZFYVE16
Biological Process	GO:0034502	protein localization to chromosome	3	38	0.019683	0.237171	SLF2,LOC102178535,MTBP
Biological Process	GO:1901019	regulation of calcium ion transmembrane transporter activity	3	38	0.019683	0.237171	ASPH,FGF14,CACNB2
Biological Process	GO:0051924	regulation of calcium ion transport	5	103	0.0202894	0.242974	PRKCE,CACNB2,SLC8A1,ASPH,FGF14
Cellular Component	GO:0044449	contractile fiber part	5	103	0.0202894	0.242974	DNAJB6,LOC100861018,TMOD2,NEBL,PPP3CB
Biological Process	GO:0007507	heart development	10	311	0.020536	0.244085	PPP3CB,DYNC2H1,EYA1,NEBL,AP2B1,MAPK1,MEGF8,IFT74,MAP2K5,KDM6A
Biological Process	GO:0048813	dendrite morphogenesis	4	69	0.020704	0.244085	MAPK8,ELAVL4,DCLK1,PICALM
Biological Process	GO:0010658	striated muscle cell apoptotic process	2	15	0.0211348	0.244085	QKI,MAPK8
Biological Process	GO:0010659	cardiac muscle cell apoptotic process	2	15	0.0211348	0.244085	QKI,MAPK8
Biological Process	GO:0033865	nucleoside bisphosphate metabolic process	2	15	0.0211348	0.244085	PPCS,CROT
Biological Process	GO:0033875	ribonucleoside bisphosphate metabolic process	2	15	0.0211348	0.244085	CROT,PPCS
Biological Process	GO:0034032	purine nucleoside bisphosphate metabolic process	2	15	0.0211348	0.244085	CROT,PPCS
Biological Process	GO:0051984	positive regulation of chromosome segregation	2	15	0.0211348	0.244085	LOC102178535,SLF2
Biological Process	GO:0070734	histone H3-K27 methylation	2	15	0.0211348	0.244085	LOC102178535,EED
Biological Process	GO:1901017	negative regulation of potassium ion transmembrane transporter activity	2	15	0.0211348	0.244085	STK39,LOC108637304
Biological Process	GO:1901385	regulation of voltage-gated calcium channel activity	2	15	0.0211348	0.244085	CACNB2,FGF14
Molecular Function	GO:0008353	RNA polymerase II carboxy-terminal domain kinase activity	2	15	0.0211348	0.244085	GTF2H3,MAPK1
Biological Process	GO:0010628	positive regulation of gene expression	25	1074	0.0213052	0.245325	ESRRG,LOC102178535,IFT74,SMARCC1,MAPK1,IFNAR1,NCBP1,EYA1,INO80,TRIP4,EIF3E,MBTPS2,PICALM,PPP3CB,STRN3,CTBP2,MAPK8,KDM6A,PBX3,QKI,ELF2,FBXW7,PRKAA1,ERLIN1,MED17
Biological Process	GO:0051128	regulation of cellular component organization	31	1408	0.0220373	0.246279	INO80,ELAVL4,TADA2A,MAD1L1,ATP8A1,ASPH,PICALM,LARP1B,XRCC5,LOC102178535,CENPJ,MTBP,MAPK1,CCDC88A,NCBP1,APBB2,OMA1,PLOD2,SCFD1,PLEKHH2,EED,SYT1,TMOD2,MAPK8,TBCK,MEGF8,TRIP12,QKI,SLF2,FBXW7,BRWD1
Biological Process	GO:0044267	cellular protein metabolic process	61	3167	0.0223175	0.246279	GFM2,STT3B,VRK1,LOC100861018,EED,TEC,ERLIN1,USP45,UBE2Q2,OTUD3,MAP2K5,MAPK8,KDM6A,USP13,FBXW7,RPRD1A,EHMT1,MRRF,TADA2A,CDKL5,PICALM,EIF3E,USP39,SMARCC1,ATE1,EYA1,NCBP1,UBXN4,MAPK1,CCDC88A,PRKAA1,TTLL7,METAP1,FGF14,UBR2,ZDHHC21,STK39,CHM,QKI,TRIP12,GTF2H3,TBCK,TGFBR2,IBTK,ERC1,KLHL2,PPP3CB,MGAT4A,ASPH,DYRK1A,RFWD2,STRAP,BABAM1,KAT2B,LOC102178535,FARSA,SLC25A14,PRKCE,OMA1,DCLK1,IFNAR1
Cellular Component	GO:0120025	plasma membrane bounded cell projection	23	971	0.0223908	0.246279	SYT1,PLEKHH2,RAB3IP,GRM7,EPS15,ANKMY2,ANKS1B,PTBP2,UTRN,MAPK8,BBS9,QDPR,MAP4,CEP162,ELAVL4,DYNC2H1,KLHL2,STAU1,CCDC88A,KIF27,MAPK1,VTI1A,IFT74
Cellular Component	GO:0098791	Golgi subcompartment	12	409	0.0224157	0.246279	ATP9A,GNPNAT1,VTI1A,SLC9A8,RFWD2,AP2B1,ERC1,VRK1,MAN2A1,ATP8A1,MGAT4A,ATP2C1
Biological Process	GO:0140014	mitotic nuclear division	6	144	0.0225669	0.246279	LOC102178535,INO80,PDS5B,MAD1L1,MTBP,SLF2
Biological Process	GO:1903008	organelle disassembly	6	144	0.0225669	0.246279	FBXW7,LARP1B,VRK1,PLOD2,MRRF,GFM2
Biological Process	GO:0007034	vacuolar transport	4	71	0.022736	0.246279	VTI1A,LYST,SNX27,ZFYVE16
Biological Process	GO:1902806	regulation of cell cycle G1/S phase transition	4	71	0.022736	0.246279	FBXW7,MTBP,LOC100861018,INO80
Molecular Function	GO:0036459	thiol-dependent ubiquitinyl hydrolase activity	4	71	0.022736	0.246279	USP45,OTUD3,USP13,USP39
Molecular Function	GO:0101005	ubiquitinyl hydrolase activity	4	71	0.022736	0.246279	USP39,USP13,USP45,OTUD3
Biological Process	GO:0007399	nervous system development	27	1190	0.0227981	0.246279	QKI,PBX3,MEGF8,SDCCAG8,MAPK8,PTBP2,KDM6A,EED,SYT1,FGF14,NAB1,FIG4,APBB2,EYA1,KIF27,CCDC88A,DCLK1,MAPK1,SMARCC1,XRCC5,PPP3CB,MAP4,PICALM,DYRK1A,MAN2A1,ELAVL4,DYNC2H1
Molecular Function	GO:0016301	kinase activity	17	658	0.0228421	0.246279	MAPK1,DCLK1,PRKCE,STRAP,NME7,DYRK1A,CDKL5,TGFBR2,GALK2,GTF2H3,TBCK,MAP2K5,MAPK8,STK39,TEC,VRK1,PRKAA1
Biological Process	GO:0050769	positive regulation of neurogenesis	7	186	0.0234889	0.246279	MAN2A1,ELAVL4,MAPK8,XRCC5,SYT1,QKI,MEGF8
Cellular Component	GO:0005794	Golgi apparatus	20	816	0.0235004	0.246279	AP2B1,ZDHHC21,SLC9A8,ATP9A,STRN3,SYT1,VRK1,CCDC88A,MAPK1,VTI1A,RFWD2,GNPNAT1,PICALM,TM9SF4,ATP2C1,ATP8A1,MGAT4A,DYNC2H1,MAN2A1,ERC1
Cellular Component	GO:0044433	cytoplasmic vesicle part	12	412	0.0235607	0.246279	EPS15,SNX27,SYT1,SLC38A9,PICALM,ATP8A1,ANXA4,VTI1A,ATP9A,GNPNAT1,FIG4,AP2B1
Biological Process	GO:0009303	rRNA transcription	2	16	0.0239158	0.246279	LOC102178535,SPIN1
Biological Process	GO:0019886	antigen processing and presentation of exogenous peptide antigen via MHC class II	2	16	0.0239158	0.246279	DYNC1I1,AP2B1
Biological Process	GO:0097035	regulation of membrane lipid distribution	2	16	0.0239158	0.246279	ATP8A1,ATP9A
Molecular Function	GO:0008017	microtubule binding	6	146	0.0239547	0.246279	KIF1B,KIF27,CCDC88A,MAP4,KATNAL1,DYNC1I1
Biological Process	GO:1904062	regulation of cation transmembrane transport	6	147	0.0246697	0.246279	ASPH,LOC108637304,FGF14,PRKCE,CACNB2,STK39
Biological Process	GO:0007612	learning	4	73	0.0248855	0.246279	ATP8A1,PPP3CB,GRM7,ELAVL4
Biological Process	GO:0051252	regulation of RNA metabolic process	45	2228	0.0249338	0.246279	NAB1,UBR2,ZNF326,PRKAA1,PBX3,BRWD1,MEGF8,GTF2H3,CTBP2,MLLT3,BDP1,PPP3CB,DYRK1A,MBTPS2,TRIP4,INO80,ERC1,APBB2,IFNAR1,SON,STRAP,LOC102178535,KAT2B,ZNF215,MED17,EED,ERLIN1,RPRD1A,FBXW7,ELF2,ANXA4,STRN3,USP13,MAPK8,PTBP2,PICALM,XRCC5,TADA2A,EYA1,NCBP1,KIAA1958,MAPK1,IFT74,SMARCC1,ESRRG
Biological Process	GO:0007610	behavior	10	322	0.0253615	0.246279	SOBP,TMOD2,FIG4,PBX3,GLS,GRM7,ELAVL4,PPP3CB,FGF14,ATP8A1
Biological Process	GO:0034968	histone lysine methylation	4	74	0.0260047	0.246279	EHMT1,EED,KDM6A,LOC102178535
Biological Process	GO:2001251	negative regulation of chromosome organization	4	74	0.0260047	0.246279	MAD1L1,LOC102178535,XRCC5,TRIP12
Biological Process	GO:0009987	cellular process	172	10490	0.0261338	0.246279	AP2B1,EHMT1,FBXW7,SOAT1,MAPK8,STRN3,ARHGAP5,ANXA4,ILDR2,IDH2,FRAS1,ZNF215,ZBTB40,VRK1,CSTF3,GRM7,MAPK1,RBM26,NCBP1,USP39,CDKL5,PMS1,LARP1B,PDS5B,MAD1L1,ELAVL4,GALK2,TBCK,KIF1B,SLF2,BBS9,SLC9A8,KCTD9,UBR2,SYT1,ARSB,NAB1,DOCK11,EPS15,SUCLA2,LYST,TTLL7,ZNF326,IFNAR1,SLC25A14,XRCC4,RFWD2,SON,MBTPS2,ATP8A1,QDPR,TGFBR2,IPO7,ELF2,ZRANB3,PTBP2,USP45,OTUD3,DYNC1I1,CROT,SPIN1,EYA1,ESRRG,ATE1,VTI1A,MTBP,CEN…
Biological Process	GO:0051234	establishment of localization	59	3075	0.02667	0.246279	NCBP1,SLC9A7,EXOC6B,MAPK1,MFSD8,CROT,VTI1A,IFT74,MAP4,SIL1,PICALM,ATP2C1,MAD1L1,FBXW7,RABEP1,IPO7,AP2B1,ILDR2,SLC28A1,ANXA4,MAPK8,SLC38A9,LOC108637304,SCFD1,GRM7,GLS,DYNC1I1,SLC4A7,IFNAR1,DCLK1,SLC8A1,PRKCE,SLC25A14,LOC102178535,SLC12A2,TM9SF4,PPP3CB,ATP8A1,ASPH,TRPM3,TRIP4,CACNB2,IBTK,ERC1,QKI,ZFYVE16,CHM,TBCK,STK39,SLC9A8,LOC102174639,ATP9A,FGF14,SYT1,RAB3IP,PRKAA1,LYST,SNX27,EPS15
Biological Process	GO:0050801	ion homeostasis	12	420	0.0268248	0.246279	PRKCE,SLC9A8,STK39,SLC8A1,SLC9A7,PRKAA1,IBTK,ASPH,ATP2C1,TM9SF4,CUTC,PICALM
Biological Process	GO:1902808	positive regulation of cell cycle G1/S phase transition	2	17	0.0268375	0.246279	LOC100861018,MTBP
Molecular Function	GO:0035173	histone kinase activity	2	17	0.0268375	0.246279	VRK1,PRKAA1
Cellular Component	GO:1990234	transferase complex	15	570	0.0273659	0.246279	KDM6A,LOC102178535,ZZZ3,GTF2H3,CHM,FBXW7,RPRD1A,KLHL2,STT3B,ERC1,KANSL1L,TADA2A,PRKAA1,UBR2,EED
Cellular Component	GO:0044427	chromosomal part	15	571	0.0277366	0.246279	PDS5B,MAD1L1,INO80,DYNC1I1,XRCC5,PMS1,ORC5,EED,UBR2,SMARCC1,MTBP,LOC102178535,SLF2,ZRANB3,DNMT3A
Biological Process	GO:0007611	learning or memory	5	112	0.0279132	0.246279	ATP8A1,PPP3CB,TMOD2,ELAVL4,GRM7
Biological Process	GO:0032412	regulation of ion transmembrane transporter activity	5	112	0.0279132	0.246279	CACNB2,STK39,ASPH,LOC108637304,FGF14
Biological Process	GO:2001257	regulation of cation channel activity	4	76	0.0283326	0.246279	CACNB2,LOC108637304,FGF14,ASPH
Biological Process	GO:0098813	nuclear chromosome segregation	6	152	0.0284584	0.246279	LOC102178535,INO80,PDS5B,MAD1L1,FBXW7,SLF2
Cellular Component	GO:0010008	endosome membrane	7	194	0.0286847	0.246279	VTI1A,GNPNAT1,SNX27,ATP9A,SLC38A9,FIG4,AP2B1
Cellular Component	GO:0098589	membrane region	7	194	0.0286847	0.246279	EPS15,REPS1,MAPK1,AP2B1,SLC8A1,SLC38A9,PICALM
Biological Process	GO:0043269	regulation of ion transport	10	329	0.0288285	0.246279	PRKCE,STK39,SLC8A1,GRM7,CACNB2,ATP8A1,ASPH,FGF14,LOC108637304,SYT1
Cellular Component	GO:0030016	myofibril	5	113	0.0288582	0.246279	NEBL,PPP3CB,LOC100861018,TMOD2,DNAJB6
Cellular Component	GO:0042995	cell projection	23	996	0.0289546	0.246279	KLHL2,STAU1,DYNC2H1,ELAVL4,QDPR,MAP4,CEP162,VTI1A,IFT74,KIF27,CCDC88A,MAPK1,EPS15,GRM7,RAB3IP,PLEKHH2,SYT1,UTRN,MAPK8,PTBP2,BBS9,ANKMY2,ANKS1B
Biological Process	GO:0008380	RNA splicing	9	283	0.0289698	0.246279	STRAP,SON,PTBP2,NCBP1,QKI,ZNF326,CSTF3,USP39,DYRK1A
Biological Process	GO:0044057	regulation of system process	8	238	0.0289896	0.246279	FTO,STK39,FIG4,PBX3,SLC8A1,GLS,CACNB2,ASPH
Biological Process	GO:0008156	negative regulation of DNA replication	2	18	0.0298951	0.246279	FBXW7,ZRANB3
Biological Process	GO:0097009	energy homeostasis	2	18	0.0298951	0.246279	OMA1,PRKAA1
Biological Process	GO:1901380	negative regulation of potassium ion transmembrane transport	2	18	0.0298951	0.246279	STK39,LOC108637304
Biological Process	GO:2000273	positive regulation of receptor activity	2	18	0.0298951	0.246279	ASPH,FBXW7
Cellular Component	GO:0030315	T-tubule	2	18	0.0298951	0.246279	CACNB2,PPP3CB
Molecular Function	GO:0045309	protein phosphorylated amino acid binding	2	18	0.0298951	0.246279	FBXW7,MAPK1
Molecular Function	GO:0016746	transferase activity, transferring acyl groups	7	196	0.0300962	0.246279	ATE1,GNPNAT1,KAT2B,TADA2A,ZDHHC21,CROT,SOAT1
Molecular Function	GO:0051020	GTPase binding	7	196	0.0300962	0.246279	RABGAP1,ACAP2,ERC1,DOCK11,TBCK,IPO7,CHM
Biological Process	GO:0001915	negative regulation of T cell mediated cytotoxicity	1	2	0.0301204	0.246279	PPP3CB
Biological Process	GO:0006041	glucosamine metabolic process	1	2	0.0301204	0.246279	GNPNAT1
Biological Process	GO:0006097	glyoxylate cycle	1	2	0.0301204	0.246279	IDH2
Biological Process	GO:0006679	glucosylceramide biosynthetic process	1	2	0.0301204	0.246279	PRKAA1
Biological Process	GO:0007614	short-term memory	1	2	0.0301204	0.246279	GRM7
Biological Process	GO:0010637	negative regulation of mitochondrial fusion	1	2	0.0301204	0.246279	OMA1
Biological Process	GO:0014050	negative regulation of glutamate secretion	1	2	0.0301204	0.246279	GRM7
Biological Process	GO:0018197	peptidyl-aspartic acid modification	1	2	0.0301204	0.246279	ASPH
Biological Process	GO:0032472	Golgi calcium ion transport	1	2	0.0301204	0.246279	ATP2C1
Biological Process	GO:0035552	oxidative single-stranded DNA demethylation	1	2	0.0301204	0.246279	FTO
Biological Process	GO:0035668	TRAM-dependent toll-like receptor signaling pathway	1	2	0.0301204	0.246279	PRKCE
Biological Process	GO:0035669	TRAM-dependent toll-like receptor 4 signaling pathway	1	2	0.0301204	0.246279	PRKCE
Biological Process	GO:0036506	maintenance of unfolded protein	1	2	0.0301204	0.246279	USP13
Biological Process	GO:0042264	peptidyl-aspartic acid hydroxylation	1	2	0.0301204	0.246279	ASPH
Biological Process	GO:0043686	co-translational protein modification	1	2	0.0301204	0.246279	STT3B
Biological Process	GO:0044313	protein K6-linked deubiquitination	1	2	0.0301204	0.246279	OTUD3
Biological Process	GO:0046476	glycosylceramide biosynthetic process	1	2	0.0301204	0.246279	PRKAA1
Biological Process	GO:0046951	ketone body biosynthetic process	1	2	0.0301204	0.246279	HMGCLL1
Biological Process	GO:0048386	positive regulation of retinoic acid receptor signaling pathway	1	2	0.0301204	0.246279	CTBP2
Biological Process	GO:0048842	positive regulation of axon extension involved in axon guidance	1	2	0.0301204	0.246279	MEGF8
Biological Process	GO:0050882	voluntary musculoskeletal movement	1	2	0.0301204	0.246279	VTI1A
Biological Process	GO:0051572	negative regulation of histone H3-K4 methylation	1	2	0.0301204	0.246279	LOC102178535
Biological Process	GO:0055113	epiboly involved in gastrulation with mouth forming second	1	2	0.0301204	0.246279	MEGF8
Biological Process	GO:0060316	positive regulation of ryanodine-sensitive calcium-release channel activity	1	2	0.0301204	0.246279	ASPH
Biological Process	GO:0061091	regulation of phospholipid translocation	1	2	0.0301204	0.246279	ATP8A1
Biological Process	GO:0061092	positive regulation of phospholipid translocation	1	2	0.0301204	0.246279	ATP8A1
Biological Process	GO:0061187	regulation of chromatin silencing at rDNA	1	2	0.0301204	0.246279	LOC102178535
Biological Process	GO:0061582	intestinal epithelial cell migration	1	2	0.0301204	0.246279	ARSB
Biological Process	GO:0070084	protein initiator methionine removal	1	2	0.0301204	0.246279	METAP1
Biological Process	GO:0070343	white fat cell proliferation	1	2	0.0301204	0.246279	FTO
Biological Process	GO:0070350	regulation of white fat cell proliferation	1	2	0.0301204	0.246279	FTO
Biological Process	GO:0071233	cellular response to leucine	1	2	0.0301204	0.246279	UBR2
Biological Process	GO:0072355	histone H3-T3 phosphorylation	1	2	0.0301204	0.246279	VRK1
Biological Process	GO:0090170	regulation of Golgi inheritance	1	2	0.0301204	0.246279	MAPK1
Biological Process	GO:0090186	regulation of pancreatic juice secretion	1	2	0.0301204	0.246279	STK39
Biological Process	GO:0090188	negative regulation of pancreatic juice secretion	1	2	0.0301204	0.246279	STK39
Biological Process	GO:0090235	regulation of metaphase plate congression	1	2	0.0301204	0.246279	MAD1L1
Biological Process	GO:1901563	response to camptothecin	1	2	0.0301204	0.246279	PRKAA1
Biological Process	GO:1902004	positive regulation of amyloid-beta formation	1	2	0.0301204	0.246279	PICALM
Biological Process	GO:1902669	positive regulation of axon guidance	1	2	0.0301204	0.246279	MEGF8
Biological Process	GO:1902992	negative regulation of amyloid precursor protein catabolic process	1	2	0.0301204	0.246279	PICALM
Biological Process	GO:1902993	positive regulation of amyloid precursor protein catabolic process	1	2	0.0301204	0.246279	PICALM
Biological Process	GO:1904378	maintenance of unfolded protein involved in ERAD pathway	1	2	0.0301204	0.246279	USP13
Biological Process	GO:1904684	negative regulation of metalloendopeptidase activity	1	2	0.0301204	0.246279	PICALM
Biological Process	GO:2000017	positive regulation of determination of dorsal identity	1	2	0.0301204	0.246279	MAPK8
Biological Process	GO:2000346	negative regulation of hepatocyte proliferation	1	2	0.0301204	0.246279	FBXW7
Biological Process	GO:2000483	negative regulation of interleukin-8 secretion	1	2	0.0301204	0.246279	ANXA4
Biological Process	GO:2001029	regulation of cellular glucuronidation	1	2	0.0301204	0.246279	PRKCE
Cellular Component	GO:0000438	core TFIIH complex portion of holo TFIIH complex	1	2	0.0301204	0.246279	GTF2H3
Cellular Component	GO:0005712	chiasma	1	2	0.0301204	0.246279	PMS1
Cellular Component	GO:0005846	nuclear cap binding complex	1	2	0.0301204	0.246279	NCBP1
Cellular Component	GO:0005958	DNA-dependent protein kinase-DNA ligase 4 complex	1	2	0.0301204	0.246279	XRCC4
Cellular Component	GO:0014701	junctional sarcoplasmic reticulum membrane	1	2	0.0301204	0.246279	ASPH
Cellular Component	GO:0032389	MutLalpha complex	1	2	0.0301204	0.246279	PMS1
Cellular Component	GO:0032807	DNA ligase IV complex	1	2	0.0301204	0.246279	XRCC4
Cellular Component	GO:0044609	DBIRD complex	1	2	0.0301204	0.246279	ZNF326
Cellular Component	GO:1990452	Parkin-FBXW7-Cul1 ubiquitin ligase complex	1	2	0.0301204	0.246279	FBXW7
Molecular Function	GO:0001007	transcription factor activity, RNA polymerase III transcription factor binding	1	2	0.0301204	0.246279	BDP1
Molecular Function	GO:0001642	group III metabotropic glutamate receptor activity	1	2	0.0301204	0.246279	GRM7
Molecular Function	GO:0003886	DNA (cytosine-5-)-methyltransferase activity	1	2	0.0301204	0.246279	DNMT3A
Molecular Function	GO:0004335	galactokinase activity	1	2	0.0301204	0.246279	GALK2
Molecular Function	GO:0004419	hydroxymethylglutaryl-CoA lyase activity	1	2	0.0301204	0.246279	HMGCLL1
Molecular Function	GO:0004450	isocitrate dehydrogenase (NADP+) activity	1	2	0.0301204	0.246279	IDH2
Molecular Function	GO:0004649	poly(ADP-ribose) glycohydrolase activity	1	2	0.0301204	0.246279	PARG
Molecular Function	GO:0004775	succinate-CoA ligase (ADP-forming) activity	1	2	0.0301204	0.246279	SUCLA2
Molecular Function	GO:0004904	interferon receptor activity	1	2	0.0301204	0.246279	IFNAR1
Molecular Function	GO:0004905	type I interferon receptor activity	1	2	0.0301204	0.246279	IFNAR1
Molecular Function	GO:0008240	tripeptidyl-peptidase activity	1	2	0.0301204	0.246279	TPP2
Molecular Function	GO:0008454	alpha-1,3-mannosylglycoprotein 4-beta-N-acetylglucosaminyltransferase activity	1	2	0.0301204	0.246279	MGAT4A
Molecular Function	GO:0009008	DNA-methyltransferase activity	1	2	0.0301204	0.246279	DNMT3A
Molecular Function	GO:0015386	potassium:proton antiporter activity	1	2	0.0301204	0.246279	SLC9A8
Molecular Function	GO:0016414	O-octanoyltransferase activity	1	2	0.0301204	0.246279	CROT
Molecular Function	GO:0016415	octanoyltransferase activity	1	2	0.0301204	0.246279	CROT
Molecular Function	GO:0016509	long-chain-3-hydroxyacyl-CoA dehydrogenase activity	1	2	0.0301204	0.246279	HADHA
Molecular Function	GO:0019961	interferon binding	1	2	0.0301204	0.246279	IFNAR1
Molecular Function	GO:0030346	protein phosphatase 2B binding	1	2	0.0301204	0.246279	PPP3CB
Molecular Function	GO:0031493	nucleosomal histone binding	1	2	0.0301204	0.246279	VRK1
Molecular Function	GO:0034736	cholesterol O-acyltransferase activity	1	2	0.0301204	0.246279	SOAT1
Molecular Function	GO:0047322	[hydroxymethylglutaryl-CoA reductase (NADPH)] kinase activity	1	2	0.0301204	0.246279	PRKAA1
Molecular Function	GO:0050405	[acetyl-CoA carboxylase] kinase activity	1	2	0.0301204	0.246279	PRKAA1
Molecular Function	GO:0050682	AF-2 domain binding	1	2	0.0301204	0.246279	ESRRG
Molecular Function	GO:0050816	phosphothreonine residue binding	1	2	0.0301204	0.246279	FBXW7
Molecular Function	GO:0051575	5'-deoxyribose-5-phosphate lyase activity	1	2	0.0301204	0.246279	XRCC5
Molecular Function	GO:0070728	leucine binding	1	2	0.0301204	0.246279	UBR2
Molecular Function	GO:0070740	tubulin-glutamic acid ligase activity	1	2	0.0301204	0.246279	TTLL7
Molecular Function	GO:0070905	serine binding	1	2	0.0301204	0.246279	GRM7
Molecular Function	GO:0072354	histone kinase activity (H3-T3 specific)	1	2	0.0301204	0.246279	VRK1
Biological Process	GO:0033045	regulation of sister chromatid segregation	3	45	0.030661	0.249286	MAD1L1,LOC102178535,SLF2
Molecular Function	GO:0030276	clathrin binding	3	45	0.030661	0.249286	AP2B1,PICALM,SYT1
Biological Process	GO:0007088	regulation of mitotic nuclear division	4	78	0.0307808	0.249286	LOC102178535,MAD1L1,MTBP,SLF2
Molecular Function	GO:0019783	ubiquitin-like protein-specific protease activity	4	78	0.0307808	0.249286	USP39,USP13,USP45,OTUD3
Biological Process	GO:0022898	regulation of transmembrane transporter activity	5	115	0.0308085	0.249286	CACNB2,STK39,LOC108637304,FGF14,ASPH
Biological Process	GO:0010564	regulation of cell cycle process	10	333	0.0309547	0.24995	LOC102178535,MAPK8,PRKCE,MTBP,CENPJ,FBXW7,SLF2,INO80,LOC100861018,MAD1L1
Molecular Function	GO:0015291	secondary active transmembrane transporter activity	6	156	0.031752	0.254774	SLC4A7,SLC8A1,SLC9A7,SLC12A2,LOC102174639,SLC9A8
Cellular Component	GO:0005802	trans-Golgi network	5	116	0.031814	0.254774	AP2B1,ATP8A1,ATP2C1,ATP9A,VTI1A
Cellular Component	GO:0030135	coated vesicle	5	116	0.031814	0.254774	SYT1,PICALM,AP2B1,VTI1A,EPS15
Molecular Function	GO:0072509	divalent inorganic cation transmembrane transporter activity	5	116	0.031814	0.254774	GRM7,TRPM3,CACNB2,ATP2C1,SLC8A1
Biological Process	GO:0048878	chemical homeostasis	16	633	0.0318944	0.254893	CUTC,PRKAA1,SOAT1,FBXW7,STK39,SLC9A8,ASPH,PICALM,TM9SF4,PPP3CB,ATP2C1,STAU1,IBTK,SLC8A1,SLC9A7,PRKCE
Biological Process	GO:0033522	histone H2A ubiquitination	2	19	0.0330838	0.262245	UBR2,TRIP12
Biological Process	GO:0070536	protein K63-linked deubiquitination	2	19	0.0330838	0.262245	USP13,BABAM1
Biological Process	GO:2001259	positive regulation of cation channel activity	2	19	0.0330838	0.262245	ASPH,FGF14
Molecular Function	GO:0019894	kinesin binding	2	19	0.0330838	0.262245	KTN1,MAPK8
Biological Process	GO:0010243	response to organonitrogen compound	12	434	0.033314	0.26266	PRKAA1,ELAVL4,STT3B,QDPR,SLC38A9,ERLIN1,UBR2,SMARCC1,HADHA,USP13,MAPK1,UBXN4
Biological Process	GO:0030307	positive regulation of cell growth	4	80	0.0333501	0.26266	INO80,SYT1,NCBP1,MEGF8
Molecular Function	GO:0035257	nuclear hormone receptor binding	4	80	0.0333501	0.26266	MED17,TRIP12,TRIP4,CTBP2
Biological Process	GO:0006351	transcription, DNA-templated	44	2212	0.0334061	0.26266	PICALM,XRCC5,TADA2A,MAPK1,EYA1,NCBP1,KIAA1958,SPIN1,ESRRG,IFT74,SMARCC1,ERLIN1,MED17,ZNF215,EED,CSTF3,RPRD1A,FBXW7,ELF2,USP13,STRN3,MAPK8,ANXA4,MBTPS2,BDP1,PPP3CB,ERC1,INO80,TRIP4,IFNAR1,APBB2,LOC102178535,KAT2B,STRAP,UBR2,NAB1,ZNF326,PRKAA1,MEGF8,GTF2H3,PBX3,BRWD1,CTBP2,MLLT3
Cellular Component	GO:0043292	contractile fiber	5	118	0.0338861	0.265897	NEBL,PPP3CB,DNAJB6,LOC100861018,TMOD2
Biological Process	GO:0006476	protein deacetylation	3	47	0.0342789	0.265987	DYRK1A,TADA2A,MAPK8
Biological Process	GO:0030433	ubiquitin-dependent ERAD pathway	3	47	0.0342789	0.265987	STT3B,UBXN4,ERLIN1
Biological Process	GO:0032006	regulation of TOR signaling	3	47	0.0342789	0.265987	UBR2,SLC38A9,PRKAA1
Biological Process	GO:0045833	negative regulation of lipid metabolic process	3	47	0.0342789	0.265987	PRKAA1,ERLIN1,FBXW7
Cellular Component	GO:0030667	secretory granule membrane	3	47	0.0342789	0.265987	ANXA4,SYT1,ATP8A1
Cellular Component	GO:0005815	microtubule organizing center	11	387	0.0343076	0.265987	NME7,CEP162,ERCC6L2,MAPK1,BBS9,CEP112,IFT74,SDCCAG8,CENPJ,RFWD2,XRCC4
Biological Process	GO:0018022	peptidyl-lysine methylation	4	81	0.0346803	0.267809	EHMT1,EED,KDM6A,LOC102178535
Biological Process	GO:0043624	cellular protein complex disassembly	4	81	0.0346803	0.267809	MRRF,TMOD2,ASPH,PLEKHH2
Biological Process	GO:0032844	regulation of homeostatic process	8	247	0.0349837	0.269617	PRKCE,STK39,MAPK1,IBTK,PRKAA1,ASPH,PPP3CB,XRCC5
Molecular Function	GO:0030695	GTPase regulator activity	6	160	0.0352851	0.271402	RABGAP1,ACAP2,CHM,RABEP1,IPO7,TBCK
Cellular Component	GO:0044440	endosomal part	7	203	0.0354032	0.271517	FIG4,SLC38A9,AP2B1,VTI1A,SNX27,GNPNAT1,ATP9A
Biological Process	GO:1901698	response to nitrogen compound	13	489	0.0359154	0.271517	UBXN4,MAPK1,MAPK8,USP13,SMARCC1,HADHA,ERLIN1,UBR2,QDPR,SLC38A9,STT3B,ELAVL4,PRKAA1
Cellular Component	GO:0016607	nuclear speck	5	120	0.0360403	0.271517	NOC3L,SON,FTO,RFWD2,DYRK1A
Biological Process	GO:0045931	positive regulation of mitotic cell cycle	4	82	0.036041	0.271517	LOC100861018,LOC102178535,MTBP,SLF2
Cellular Component	GO:0044450	microtubule organizing center part	4	82	0.036041	0.271517	BBS9,SDCCAG8,CENPJ,CEP162
Biological Process	GO:0097659	nucleic acid-templated transcription	44	2224	0.0361552	0.271517	STRAP,KAT2B,LOC102178535,APBB2,IFNAR1,TRIP4,ERC1,INO80,PPP3CB,BDP1,MBTPS2,MLLT3,CTBP2,BRWD1,PBX3,GTF2H3,MEGF8,ZNF326,PRKAA1,NAB1,UBR2,SMARCC1,IFT74,ESRRG,SPIN1,NCBP1,KIAA1958,EYA1,MAPK1,TADA2A,XRCC5,PICALM,ANXA4,MAPK8,STRN3,USP13,ELF2,FBXW7,RPRD1A,CSTF3,ZNF215,EED,MED17,ERLIN1
Biological Process	GO:0021510	spinal cord development	3	48	0.0361672	0.271517	PTBP2,PBX3,EED
Molecular Function	GO:0051287	NAD binding	3	48	0.0361672	0.271517	CTBP2,IDH2,QDPR
Biological Process	GO:1901987	regulation of cell cycle phase transition	6	161	0.0362063	0.271517	FBXW7,LOC100861018,LOC102178535,INO80,MTBP,MAD1L1
Biological Process	GO:0002495	antigen processing and presentation of peptide antigen via MHC class II	2	20	0.0363991	0.271517	DYNC1I1,AP2B1
Biological Process	GO:0006379	mRNA cleavage	2	20	0.0363991	0.271517	NCBP1,CSTF3
Biological Process	GO:0048384	retinoic acid receptor signaling pathway	2	20	0.0363991	0.271517	CTBP2,ESRRG
Biological Process	GO:0051966	regulation of synaptic transmission, glutamatergic	2	20	0.0363991	0.271517	GRM7,SYT1
Molecular Function	GO:0008307	structural constituent of muscle	2	20	0.0363991	0.271517	ASPH,NEBL
Molecular Function	GO:0043014	alpha-tubulin binding	2	20	0.0363991	0.271517	TTLL7,INO80
Biological Process	GO:0030001	metal ion transport	13	490	0.0364162	0.271517	PRKCE,SLC9A8,STK39,SLC8A1,SLC9A7,TRPM3,CACNB2,IBTK,GRM7,ASPH,ATP2C1,LOC108637304,FGF14
Cellular Component	GO:0031984	organelle subcompartment	20	858	0.0370888	0.275635	UBXN4,GNPNAT1,TRIQK,VTI1A,RFWD2,ATP8A1,ASPH,MGAT4A,ATP2C1,ERC1,EMC3,MAN2A1,AP2B1,SOAT1,HMGCLL1,ATP9A,SLC9A8,ERLIN1,VRK1,STT3B
Biological Process	GO:0006511	ubiquitin-dependent protein catabolic process	11	392	0.0371102	0.275635	USP45,SMARCC1,RFWD2,USP13,ATE1,FBXW7,UBXN4,TRIP12,STT3B,UBR2,ERLIN1
Molecular Function	GO:0005057	signal transducer activity, downstream of receptor	4	83	0.0374322	0.277409	TGFBR2,MAPK8,DCLK1,MAPK1
Biological Process	GO:0098660	inorganic ion transmembrane transport	12	442	0.0374915	0.277409	SLC8A1,PRKCE,SLC9A8,STK39,ASPH,ATP2C1,FGF14,LOC108637304,TRPM3,IBTK,CACNB2,GRM7
Biological Process	GO:0006812	cation transport	17	700	0.03799	0.277453	SLC8A1,SLC9A7,PRKCE,SLC12A2,ATP8A1,ASPH,ATP2C1,TRPM3,IBTK,CACNB2,STK39,LOC102174639,SLC9A8,LOC108637304,FGF14,SYT1,GRM7
Biological Process	GO:0038095	Fc-epsilon receptor signaling pathway	3	49	0.038108	0.277453	MAPK8,PPP3CB,MAPK1
Biological Process	GO:0051928	positive regulation of calcium ion transport	3	49	0.038108	0.277453	CACNB2,ASPH,FGF14
Biological Process	GO:0042592	homeostatic process	22	970	0.038291	0.277453	PRKCE,FTO,STRAP,MAPK1,SLC8A1,SLC9A7,OMA1,STAU1,IBTK,ASPH,TM9SF4,PICALM,ATP2C1,XRCC5,PPP3CB,ILDR2,STK39,SLC9A8,SOAT1,FBXW7,PRKAA1,CUTC
Biological Process	GO:0071704	organic substance metabolic process	122	7157	0.0387444	0.277453	GTF2H3,TRIP12,HMGCLL1,CHM,QKI,PBX3,CTBP2,ZDHHC21,SART3,METAP1,DCLK1,APBB2,OMA1,FARSA,PRKCE,FTO,MGAT4A,ASPH,NME7,PPP3CB,KLHL2,PARG,INO80,ERI3,TRIP4,DNMT3A,ELF2,ZRANB3,PTBP2,MAP2K5,USP13,OTUD3,USP45,UBE2Q2,MED17,RAD54B,LOC100861018,CROT,UBXN4,SPIN1,EYA1,ESRRG,GNPNAT1,ATE1,CHST9,EIF3E,XRCC5,PICALM,MAN2A1,TADA2A,DYNC2H1,GALK2,MEGF8,TBCK,BRWD1,SLF2,MLLT3,ADAM23,STK39,UBR2,ORC5,NAB1,FGF14,TPP2,SUCLA2,T…
Biological Process	GO:0032774	RNA biosynthetic process	44	2237	0.0393292	0.277453	CSTF3,ERLIN1,ZNF215,EED,MED17,MAPK8,USP13,STRN3,ANXA4,FBXW7,ELF2,RPRD1A,TADA2A,XRCC5,PICALM,ESRRG,SMARCC1,IFT74,MAPK1,SPIN1,NCBP1,KIAA1958,EYA1,ZNF326,PRKAA1,UBR2,NAB1,MLLT3,CTBP2,GTF2H3,MEGF8,BRWD1,PBX3,INO80,ERC1,TRIP4,MBTPS2,PPP3CB,BDP1,KAT2B,LOC102178535,STRAP,IFNAR1,APBB2
Biological Process	GO:0032007	negative regulation of TOR signaling	2	21	0.0398362	0.277453	UBR2,PRKAA1
Biological Process	GO:0043267	negative regulation of potassium ion transport	2	21	0.0398362	0.277453	STK39,LOC108637304
Molecular Function	GO:0032451	demethylase activity	2	21	0.0398362	0.277453	FTO,KDM6A
Molecular Function	GO:0008094	DNA-dependent ATPase activity	3	50	0.040101	0.277453	GTF2H3,XRCC5,RAD54B
Biological Process	GO:0016482	cytosolic transport	4	85	0.0403063	0.277453	EPS15,ERC1,VTI1A,MAPK1
Biological Process	GO:0043484	regulation of RNA splicing	4	85	0.0403063	0.277453	DYRK1A,SON,ZNF326,PTBP2
Molecular Function	GO:0016740	transferase activity	37	1829	0.04052	0.277453	PRKAA1,UBR2,ZDHHC21,STK39,GTF2H3,TRIP12,GALK2,TBCK,TGFBR2,KLHL2,MGAT4A,DYRK1A,NME7,STRAP,RFWD2,KAT2B,PRKCE,DCLK1,STT3B,VRK1,TEC,EED,UBE2Q2,MAP2K5,MAPK8,FBXW7,SOAT1,EHMT1,DNMT3A,TADA2A,CDKL5,CHST9,ATE1,GNPNAT1,NSUN7,CROT,MAPK1
Biological Process	GO:0032409	regulation of transporter activity	5	124	0.0405973	0.277453	CACNB2,STK39,FGF14,LOC108637304,ASPH
Biological Process	GO:0034976	response to endoplasmic reticulum stress	6	166	0.041044	0.277453	ELAVL4,USP13,STT3B,UBXN4,ERLIN1,MBTPS2
Biological Process	GO:0019941	modification-dependent protein catabolic process	11	399	0.0412989	0.277453	FBXW7,TRIP12,UBXN4,SMARCC1,USP45,RFWD2,USP13,ATE1,ERLIN1,UBR2,STT3B
Cellular Component	GO:0044431	Golgi apparatus part	12	449	0.0414406	0.277453	AP2B1,VTI1A,SLC9A8,RFWD2,ATP9A,GNPNAT1,ATP2C1,ATP8A1,MGAT4A,MAN2A1,ERC1,VRK1
Biological Process	GO:0010604	positive regulation of macromolecule metabolic process	35	1716	0.0415406	0.277453	PRKAA1,CTBP2,SLF2,QKI,PBX3,INO80,TRIP4,MBTPS2,ASPH,DYRK1A,PPP3CB,LOC102178535,RFWD2,BABAM1,IFNAR1,ERLIN1,TEC,MED17,EED,KDM6A,MAPK8,STRN3,USP13,FBXW7,ELF2,TADA2A,EIF3E,PICALM,ESRRG,SMARCC1,IFT74,CCDC88A,MAPK1,NCBP1,EYA1
Cellular Component	GO:0005770	late endosome	5	125	0.0417887	0.277453	GNPNAT1,VTI1A,MAPK1,IFNAR1,SLC38A9
Biological Process	GO:0044707	single-multicellular organism process	65	3523	0.0419431	0.277453	MLLT3,STK39,MEGF8,DOCK11,PRKAA1,FGF14,NAB1,SYT1,ARSB,LOC102178535,STRAP,IFNAR1,FIG4,ERC1,DYRK1A,ATP8A1,QDPR,KDM6A,MAPK8,ANXA4,ILDR2,AP2B1,LAMA4,NEBL,FBXW7,GRM7,GLS,TEC,EED,IFT74,SMARCC1,MAPK1,CCDC88A,ELAVL4,MAD1L1,TMOD2,ZDHHC21,TRIP12,PBX3,QKI,METAP1,FTO,DCLK1,KIF27,APBB2,OMA1,CACNB2,ASPH,PPP3CB,PTBP2,MAP2K5,SDCCAG8,SOBP,RAD54B,MED17,ESRRG,GNPNAT1,VTI1A,EYA1,SPIN1,DYNC2H1,MAN2A1,MAP4,PICALM,XRCC5
Molecular Function	GO:0016747	transferase activity, transferring acyl groups other than amino-acyl groups	6	167	0.0420582	0.277453	CROT,SOAT1,GNPNAT1,KAT2B,TADA2A,ZDHHC21
Cellular Component	GO:0030666	endocytic vesicle membrane	3	51	0.0421458	0.277453	AP2B1,PICALM,EPS15
Biological Process	GO:0048666	neuron development	14	554	0.0431809	0.277453	ELAVL4,PPP3CB,SYT1,MAP4,PICALM,MAPK8,MEGF8,DCLK1,CCDC88A,MAPK1,APBB2,FIG4,QKI,PBX3
Cellular Component	GO:1902494	catalytic complex	22	983	0.0432913	0.277453	UBR2,EED,STT3B,DYNC1I1,PRKAA1,KANSL1L,ZZZ3,GTF2H3,CHM,FBXW7,RPRD1A,KDM6A,STRN3,PPP3CB,SKIV2L2,INO80,ERC1,KLHL2,TADA2A,DYNC2H1,LOC102178535,FARSA
Biological Process	GO:1990138	neuron projection extension	4	87	0.0433027	0.277453	SYT1,PPP3CB,MEGF8,DCLK1
Biological Process	GO:0010660	regulation of muscle cell apoptotic process	2	22	0.0433909	0.277453	MAPK8,QKI
Biological Process	GO:0036465	synaptic vesicle recycling	2	22	0.0433909	0.277453	SYT1,FGF14
Biological Process	GO:1901998	toxin transport	2	22	0.0433909	0.277453	SCFD1,TRIP4
Biological Process	GO:0035601	protein deacylation	3	52	0.0442422	0.277453	TADA2A,MAPK8,DYRK1A
Biological Process	GO:0051209	release of sequestered calcium ion into cytosol	3	52	0.0442422	0.277453	ASPH,PRKCE,IBTK
Cellular Component	GO:0035097	histone methyltransferase complex	3	52	0.0442422	0.277453	EED,LOC102178535,KDM6A
Biological Process	GO:0006537	glutamate biosynthetic process	1	3	0.0448402	0.277453	GLS
Biological Process	GO:0007386	compartment pattern specification	1	3	0.0448402	0.277453	PBX3
Biological Process	GO:0009631	cold acclimation	1	3	0.0448402	0.277453	PRKAA1
Biological Process	GO:0019065	receptor-mediated endocytosis of virus by host cell	1	3	0.0448402	0.277453	EPS15
Biological Process	GO:0032510	endosome to lysosome transport via multivesicular body sorting pathway	1	3	0.0448402	0.277453	LYST
Biological Process	GO:0033128	negative regulation of histone phosphorylation	1	3	0.0448402	0.277453	LOC102178535
Biological Process	GO:0033183	negative regulation of histone ubiquitination	1	3	0.0448402	0.277453	TRIP12
Biological Process	GO:0035511	oxidative DNA demethylation	1	3	0.0448402	0.277453	FTO
Biological Process	GO:0035513	oxidative RNA demethylation	1	3	0.0448402	0.277453	FTO
Biological Process	GO:0035553	oxidative single-stranded RNA demethylation	1	3	0.0448402	0.277453	FTO
Biological Process	GO:0036480	neuron intrinsic apoptotic signaling pathway in response to oxidative stress	1	3	0.0448402	0.277453	FBXW7
Biological Process	GO:0036500	ATF6-mediated unfolded protein response	1	3	0.0448402	0.277453	MBTPS2
Biological Process	GO:0045541	negative regulation of cholesterol biosynthetic process	1	3	0.0448402	0.277453	ERLIN1
Biological Process	GO:0046726	positive regulation by virus of viral protein levels in host cell	1	3	0.0448402	0.277453	STAU1
Biological Process	GO:0048752	semicircular canal morphogenesis	1	3	0.0448402	0.277453	EYA1
Biological Process	GO:0060872	semicircular canal development	1	3	0.0448402	0.277453	EYA1
Biological Process	GO:0061086	negative regulation of histone H3-K27 methylation	1	3	0.0448402	0.277453	LOC102178535
Biological Process	GO:0070634	transepithelial ammonium transport	1	3	0.0448402	0.277453	SLC12A2
Biological Process	GO:0070940	dephosphorylation of RNA polymerase II C-terminal domain	1	3	0.0448402	0.277453	RPRD1A
Biological Process	GO:0071421	manganese ion transmembrane transport	1	3	0.0448402	0.277453	ATP2C1
Biological Process	GO:0071557	histone H3-K27 demethylation	1	3	0.0448402	0.277453	KDM6A
Biological Process	GO:0075509	endocytosis involved in viral entry into host cell	1	3	0.0448402	0.277453	EPS15
Biological Process	GO:0086016	AV node cell action potential	1	3	0.0448402	0.277453	CACNB2
Biological Process	GO:0086027	AV node cell to bundle of His cell signaling	1	3	0.0448402	0.277453	CACNB2
Biological Process	GO:0090206	negative regulation of cholesterol metabolic process	1	3	0.0448402	0.277453	ERLIN1
Biological Process	GO:0097369	sodium ion import	1	3	0.0448402	0.277453	SLC9A8
Biological Process	GO:0098719	sodium ion import across plasma membrane	1	3	0.0448402	0.277453	SLC9A8
Biological Process	GO:1900045	negative regulation of protein K63-linked ubiquitination	1	3	0.0448402	0.277453	TRIP12
Biological Process	GO:1901314	regulation of histone H2A K63-linked ubiquitination	1	3	0.0448402	0.277453	TRIP12
Biological Process	GO:1901315	negative regulation of histone H2A K63-linked ubiquitination	1	3	0.0448402	0.277453	TRIP12
Biological Process	GO:1901837	negative regulation of transcription of nuclear large rRNA transcript from RNA polymerase I promoter	1	3	0.0448402	0.277453	LOC102178535
Biological Process	GO:1902003	regulation of amyloid-beta formation	1	3	0.0448402	0.277453	PICALM
Biological Process	GO:1902915	negative regulation of protein polyubiquitination	1	3	0.0448402	0.277453	TRIP12
Biological Process	GO:1903376	regulation of oxidative stress-induced neuron intrinsic apoptotic signaling pathway	1	3	0.0448402	0.277453	FBXW7
Biological Process	GO:1904429	regulation of t-circle formation	1	3	0.0448402	0.277453	XRCC5
Biological Process	GO:1904683	regulation of metalloendopeptidase activity	1	3	0.0448402	0.277453	PICALM
Biological Process	GO:1905049	negative regulation of metallopeptidase activity	1	3	0.0448402	0.277453	PICALM
Biological Process	GO:1990966	ATP generation from poly-ADP-D-ribose	1	3	0.0448402	0.277453	PARG
Biological Process	GO:2000015	regulation of determination of dorsal identity	1	3	0.0448402	0.277453	MAPK8
Biological Process	GO:2000345	regulation of hepatocyte proliferation	1	3	0.0448402	0.277453	FBXW7
Biological Process	GO:2000680	regulation of rubidium ion transport	1	3	0.0448402	0.277453	STK39
Biological Process	GO:2000681	negative regulation of rubidium ion transport	1	3	0.0448402	0.277453	STK39
Biological Process	GO:2001138	regulation of phospholipid transport	1	3	0.0448402	0.277453	ATP8A1
Biological Process	GO:2001140	positive regulation of phospholipid transport	1	3	0.0448402	0.277453	ATP8A1
Biological Process	GO:2001274	negative regulation of glucose import in response to insulin stimulus	1	3	0.0448402	0.277453	PRKAA1
Cellular Component	GO:0001740	Barr body	1	3	0.0448402	0.277453	LOC102178535
Cellular Component	GO:0005955	calcineurin complex	1	3	0.0448402	0.277453	PPP3CB
Cellular Component	GO:0009328	phenylalanine-tRNA ligase complex	1	3	0.0448402	0.277453	FARSA
Cellular Component	GO:0032541	cortical endoplasmic reticulum	1	3	0.0448402	0.277453	ASPH
Cellular Component	GO:0043564	Ku70:Ku80 complex	1	3	0.0448402	0.277453	XRCC5
Cellular Component	GO:0090576	RNA polymerase III transcription factor complex	1	3	0.0448402	0.277453	BDP1
Cellular Component	GO:0097470	ribbon synapse	1	3	0.0448402	0.277453	CTBP2
Cellular Component	GO:1990454	L-type voltage-gated calcium channel complex	1	3	0.0448402	0.277453	CACNB2
Molecular Function	GO:0000990	transcription factor activity, core RNA polymerase binding	1	3	0.0448402	0.277453	BDP1
Molecular Function	GO:0004359	glutaminase activity	1	3	0.0448402	0.277453	GLS
Molecular Function	GO:0004691	cAMP-dependent protein kinase activity	1	3	0.0448402	0.277453	PRKAA1
Molecular Function	GO:0004705	JUN kinase activity	1	3	0.0448402	0.277453	MAPK8
Molecular Function	GO:0004772	sterol O-acyltransferase activity	1	3	0.0448402	0.277453	SOAT1
Molecular Function	GO:0004774	succinate-CoA ligase activity	1	3	0.0448402	0.277453	SUCLA2
Molecular Function	GO:0005384	manganese ion transmembrane transporter activity	1	3	0.0448402	0.277453	ATP2C1
Molecular Function	GO:0008475	procollagen-lysine 5-dioxygenase activity	1	3	0.0448402	0.277453	PLOD2
Molecular Function	GO:0010385	double-stranded methylated DNA binding	1	3	0.0448402	0.277453	LOC102178535
Molecular Function	GO:0015616	DNA translocase activity	1	3	0.0448402	0.277453	RAD54B
Molecular Function	GO:0016909	SAP kinase activity	1	3	0.0448402	0.277453	MAPK8
Molecular Function	GO:0033192	calmodulin-dependent protein phosphatase activity	1	3	0.0448402	0.277453	PPP3CB
Molecular Function	GO:0035175	histone kinase activity (H3-S10 specific)	1	3	0.0448402	0.277453	VRK1
Molecular Function	GO:0035276	ethanol binding	1	3	0.0448402	0.277453	PRKCE
Molecular Function	GO:0035514	DNA demethylase activity	1	3	0.0448402	0.277453	FTO
Molecular Function	GO:0035515	oxidative RNA demethylase activity	1	3	0.0448402	0.277453	FTO
Molecular Function	GO:0070739	protein-glutamic acid ligase activity	1	3	0.0448402	0.277453	TTLL7
Molecular Function	GO:0071558	histone demethylase activity (H3-K27 specific)	1	3	0.0448402	0.277453	KDM6A
Molecular Function	GO:1904288	BAT3 complex binding	1	3	0.0448402	0.277453	USP13
Molecular Function	GO:0097159	organic cyclic compound binding	73	4035	0.0450859	0.278531	UBE2Q2,PTBP2,MAP2K5,ZRANB3,ELF2,DNMT3A,LOC100861018,RAD54B,ESRRG,EYA1,SPIN1,TADA2A,DYNC2H1,LOC102190572,XRCC5,ATP2C1,EIF3E,SART3,CTBP2,DMTF1,PBX3,QKI,GTF2H3,FARSA,DCLK1,KIF27,ERI3,KATNAL1,INO80,NME7,ARHGAP5,KDM6A,MAPK8,ZZZ3,GFM2,VRK1,RABGAP1,CSTF3,ZBTB40,EED,ZNF215,TEC,ERLIN1,IDH2,SMARCC1,ATAD2B,NCBP1,KIAA1958,RBM26,MAPK1,ELAVL4,PMS1,CDKL5,SKIV2L2,STK39,ATP9A,KIF1B,TBCK,GALK2,PRKAA1,ZNF326,SUCLA2…
Biological Process	GO:0051603	proteolysis involved in cellular protein catabolic process	12	456	0.0456729	0.281472	OMA1,FBXW7,TRIP12,UBXN4,SMARCC1,USP45,RFWD2,USP13,ATE1,ERLIN1,UBR2,STT3B
Biological Process	GO:0006810	transport	56	2986	0.0457579	0.281472	SNX27,EPS15,PRKAA1,LYST,RAB3IP,FGF14,SYT1,ATP9A,STK39,SLC9A8,LOC102174639,TBCK,QKI,CHM,ZFYVE16,ERC1,TRPM3,TRIP4,IBTK,CACNB2,ATP8A1,ASPH,TM9SF4,PPP3CB,SLC25A14,PRKCE,SLC12A2,SLC4A7,DCLK1,IFNAR1,SLC8A1,DYNC1I1,GRM7,GLS,SCFD1,LOC108637304,SLC38A9,MAPK8,SLC28A1,ILDR2,ANXA4,IPO7,AP2B1,RABEP1,FBXW7,PICALM,SIL1,ATP2C1,VTI1A,IFT74,MAPK1,MFSD8,CROT,NCBP1,SLC9A7,EXOC6B
Biological Process	GO:0043632	modification-dependent macromolecule catabolic process	11	406	0.0458054	0.281472	UBR2,ERLIN1,STT3B,UBXN4,TRIP12,FBXW7,USP13,ATE1,USP45,RFWD2,SMARCC1
Biological Process	GO:2000112	regulation of cellular macromolecule biosynthetic process	46	2381	0.0458513	0.281472	IFNAR1,APBB2,KAT2B,LOC102178535,STRAP,MBTPS2,BDP1,PPP3CB,ERC1,INO80,TRIP4,MEGF8,GTF2H3,QKI,PBX3,BRWD1,CTBP2,MLLT3,UBR2,NAB1,ZNF326,PRKAA1,MAPK1,CCDC88A,KIAA1958,NCBP1,EYA1,ESRRG,IFT74,SMARCC1,EIF3E,PICALM,XRCC5,TADA2A,ZRANB3,RPRD1A,FBXW7,ELF2,USP13,STRN3,MAPK8,ANXA4,ERLIN1,MED17,ZNF215,EED
Biological Process	GO:0010927	cellular component assembly involved in morphogenesis	3	53	0.0463896	0.282991	TMOD2,FIG4,NEBL
Biological Process	GO:0097553	calcium ion transmembrane import into cytosol	3	53	0.0463896	0.282991	ASPH,IBTK,PRKCE
Biological Process	GO:0098732	macromolecule deacylation	3	53	0.0463896	0.282991	TADA2A,MAPK8,DYRK1A
Biological Process	GO:1901879	regulation of protein depolymerization	3	53	0.0463896	0.282991	PLEKHH2,ASPH,TMOD2
Molecular Function	GO:0022804	active transmembrane transporter activity	8	262	0.0467467	0.284345	ATP2C1,ATP8A1,SLC9A7,SLC8A1,SLC4A7,LOC102174639,SLC9A8,SLC12A2
Biological Process	GO:0010506	regulation of autophagy	7	216	0.0468307	0.284345	USP13,MAPK8,PLOD2,PRKAA1,SCFD1,LARP1B,FBXW7
Biological Process	GO:0044708	single-organism behavior	7	216	0.0468307	0.284345	GRM7,ELAVL4,TMOD2,PPP3CB,FGF14,PBX3,ATP8A1
Biological Process	GO:0006303	double-strand break repair via nonhomologous end joining	2	23	0.0470588	0.284841	XRCC5,XRCC4
Cellular Component	GO:0005720	nuclear heterochromatin	2	23	0.0470588	0.284841	EED,LOC102178535
Biological Process	GO:0018205	peptidyl-lysine modification	7	217	0.0477969	0.288454	TADA2A,LOC102178535,KDM6A,KAT2B,EED,EYA1,EHMT1
Biological Process	GO:0019438	aromatic compound biosynthetic process	49	2569	0.0479291	0.288454	UBR2,NAB1,ZNF326,PRKAA1,MEGF8,GTF2H3,PBX3,BRWD1,CTBP2,MLLT3,PPCS,NME7,MBTPS2,BDP1,PPP3CB,QDPR,ERC1,INO80,TRIP4,IFNAR1,APBB2,KAT2B,LOC102178535,STRAP,ERLIN1,ZNF215,EED,MED17,CSTF3,GRM7,RPRD1A,FBXW7,ELF2,USP13,STRN3,MAPK8,ANXA4,PICALM,XRCC5,TADA2A,MAPK1,KIAA1958,NCBP1,EYA1,SPIN1,GNPNAT1,ESRRG,IFT74,SMARCC1
Biological Process	GO:0009266	response to temperature stimulus	4	90	0.0480263	0.288454	MAPK1,MAPK8,TRPM3,PRKAA1
Cellular Component	GO:0032279	asymmetric synapse	4	90	0.0480263	0.288454	DCLK1,PICALM,ANKS1B,GRM7
Cellular Component	GO:0098984	neuron to neuron synapse	4	90	0.0480263	0.288454	GRM7,DCLK1,ANKS1B,PICALM
Molecular Function	GO:1901363	heterocyclic compound binding	72	3986	0.0482101	0.289112	SART3,CTBP2,DMTF1,QKI,PBX3,GTF2H3,FARSA,DCLK1,KIF27,ERI3,KATNAL1,INO80,NME7,UBE2Q2,PTBP2,MAP2K5,ZRANB3,ELF2,DNMT3A,LOC100861018,RAD54B,ESRRG,EYA1,SPIN1,TADA2A,DYNC2H1,LOC102190572,ATP2C1,XRCC5,EIF3E,STK39,ATP9A,TBCK,KIF1B,GALK2,PRKAA1,ZNF326,SUCLA2,SON,XRCC4,DDX52,LOC102178535,NAF1,ERCC6L2,TGFBR2,BDP1,QDPR,DYRK1A,ATP8A1,ARHGAP5,KDM6A,MAPK8,ZZZ3,GFM2,RABGAP1,VRK1,CSTF3,ZBTB40,ZNF215,TEC,EED,IDH2,A…
Biological Process	GO:0006468	protein phosphorylation	24	1107	0.0484935	0.290039	STK39,MAP2K5,MAPK8,FBXW7,TBCK,GTF2H3,PRKAA1,VRK1,FGF14,TEC,STRAP,PRKCE,LOC102178535,IFNAR1,CCDC88A,DCLK1,MAPK1,IBTK,TADA2A,TGFBR2,ERC1,PPP3CB,CDKL5,DYRK1A
Biological Process	GO:0051283	negative regulation of sequestering of calcium ion	3	54	0.0485878	0.290039	IBTK,PRKCE,ASPH
Biological Process	GO:0034654	nucleobase-containing compound biosynthetic process	48	2511	0.0485882	0.290039	APBB2,IFNAR1,STRAP,LOC102178535,KAT2B,PPP3CB,BDP1,MBTPS2,PPCS,NME7,TRIP4,ERC1,INO80,BRWD1,PBX3,GTF2H3,MEGF8,MLLT3,CTBP2,NAB1,UBR2,ZNF326,PRKAA1,SPIN1,NCBP1,KIAA1958,EYA1,MAPK1,SMARCC1,IFT74,ESRRG,GNPNAT1,XRCC5,PICALM,TADA2A,FBXW7,ELF2,RPRD1A,ANXA4,MAPK8,STRN3,USP13,MED17,ZNF215,EED,ERLIN1,GRM7,CSTF3
Biological Process	GO:0018130	heterocycle biosynthetic process	49	2573	0.0490521	0.29236	ERLIN1,ZNF215,MED17,EED,CSTF3,GRM7,RPRD1A,FBXW7,ELF2,STRN3,USP13,MAPK8,ANXA4,PICALM,XRCC5,TADA2A,MAPK1,NCBP1,EYA1,KIAA1958,SPIN1,GNPNAT1,ESRRG,IFT74,SMARCC1,UBR2,NAB1,PRKAA1,ZNF326,MEGF8,GTF2H3,PBX3,BRWD1,CTBP2,MLLT3,PPCS,NME7,MBTPS2,BDP1,PPP3CB,QDPR,ERC1,INO80,TRIP4,IFNAR1,APBB2,LOC102178535,KAT2B,STRAP
Biological Process	GO:0045935	positive regulation of nucleobase-containing compound metabolic process	23	1053	0.0493269	0.293548	SMARCC1,BABAM1,IFT74,ESRRG,NCBP1,EYA1,IFNAR1,MAPK1,TRIP4,INO80,PPP3CB,PICALM,MBTPS2,MAPK8,CTBP2,STRN3,FBXW7,ELF2,SLF2,PBX3,PRKAA1,MED17,ERLIN1
Cellular Component	GO:0099568	cytoplasmic region	6	174	0.0495999	0.294722	MAPK1,PLEKHH2,ASPH,EXOC6B,MAPK8,GRM7
Biological Process	GO:0000280	nuclear division	7	219	0.0497672	0.295265	LOC102178535,INO80,MTBP,PDS5B,MAD1L1,UBR2,SLF2

## Sheet: HL vs. LL
GO_class	GO ID	GO_term	Hit_number	Background number	P-Value	Q-Value	Gene IDs
Biological Process	GO:0043412	macromolecule modification	71	2458	9.78035e-08	0.000138464	TNIK,ATE1,PHF20,TLK1,MAPK8,PAN3,AIDA,GALNT13,PTPRK,STK39,SMC5,RAB3GAP1,PTPN4,GALNT1,RPS6KC1,PPP6R3,APP,SRC,STK33,KAT2B,PUS7,PAK2,PLCB1,TRMT11,USP47,NEDD4L,UBE2Q2,PRKCE,ERC1,GXYLT1,MOB1B,SETD7,ALS2,PHF21A,UBR5,UIMC1,SATB1,DNAJC6,GTF2H3,EZH1,BRD7,KLHL5,DDAH1,DLG1,SAE1,ASH2L,FANCL,GRK3,OTULIN,MINK1,PTPA,USP45,METTL14,CDK17,USP13,UFL1,GPHN,LRP6,OTUD7A,CAMK1D,TRPM7,SOCS7,KDM4C,THUMPD3,MAP4K5,DCLK1,PLP…
Cellular Component	GO:0005930	axoneme	9	52	1.06953e-07	0.000138464	CCDC39,DNAH7,DYNC2H1,DCDC2,CEP162,ARMC4,DNAH5,SEPT7,ARL13B
Cellular Component	GO:0097014	ciliary plasm	9	52	1.06953e-07	0.000138464	ARMC4,CEP162,DNAH5,SEPT7,CCDC39,DNAH7,DYNC2H1,DCDC2,ARL13B
Molecular Function	GO:0032559	adenyl ribonucleotide binding	40	1065	2.29719e-07	0.000138464	ATP2B1,DYNC2H1,DNAH7,MAP4K5,UBE2Q2,DCLK1,KIF27,PAPD4,RAD17,RAPGEF4,SCYL2,GPHN,CLPX,STK33,SRC,ACTR3B,CAMK1D,PAK2,TRPM7,YTHDC2,PAPSS1,PTPA,STK39,LONP2,DICER1,SMC5,ATP8A1,CDK17,ZRANB3,RPS6KC1,TNIK,DNAH5,TLK1,NMNAT2,LOC102173648,GRK3,PAN3,ATP2C1,MINK1,MAPK8
Molecular Function	GO:0030554	adenyl nucleotide binding	40	1070	2.59752e-07	0.000138464	GRK3,LOC102173648,PAN3,MAPK8,MINK1,ATP2C1,TNIK,TLK1,NMNAT2,DNAH5,ZRANB3,RPS6KC1,STK39,LONP2,PTPA,PAPSS1,CDK17,ATP8A1,SMC5,DICER1,PAK2,TRPM7,YTHDC2,STK33,SRC,GPHN,CLPX,CAMK1D,ACTR3B,RAPGEF4,SCYL2,DNAH7,MAP4K5,UBE2Q2,ATP2B1,DYNC2H1,RAD17,PAPD4,DCLK1,KIF27
Molecular Function	GO:0003824	catalytic activity	109	4596	2.92082e-07	0.000138464	GRK3,FANCL,LOC102179380,KLHL5,DDAH1,LOC102173648,NNT,SAE1,ASH2L,MINK1,MDH1B,OTULIN,PPEF1,EZH1,NMNAT2,DYNC1I2,DNAH5,PSMB1,ZRANB3,USP13,UFL1,APTX,PTPA,USP45,CDK17,ATP8A1,METTL14,TMEM62,PECR,YTHDC2,CP,XRCC5,TRPM7,GPHN,ARSK,CAMK1D,NRP2,OTUD7A,DCAF1,HIBCH,OXCT1,PDIA5,NUDT9,SCYL2,THUMPD3,DNAH7,MAP4K5,KDM4C,RAD17,PLPP1,SCRN1,DCLK1,MAN1A2,OXR1,PAPD4,DPP8,PPP3CC,MAPK8,ATP2C1,ATP6V0A2,PAN3,TNIK,RAB27A,LOC1…
Biological Process	GO:0006464	cellular protein modification process	67	2325	2.92714e-07	0.000138464	SOCS7,TRPM7,LRP6,GPHN,CAMK1D,OTUD7A,DCAF1,RICTOR,ST5,SCYL2,MAP4K5,KDM4C,PLPP1,DCLK1,FANCL,GRK3,DDAH1,KLHL5,SAE1,ASH2L,DLG1,MINK1,OTULIN,EZH1,BRD7,UFL1,USP13,USP45,PTPA,CDK17,PAK2,PLCB1,USP47,SRC,STK33,PPP6R3,APP,KAT2B,UIMC1,UBR5,SATB1,PHF21A,ALS2,DNAJC6,GTF2H3,UBE2Q2,NEDD4L,GXYLT1,MOB1B,SETD7,PRKCE,ERC1,MAPK8,PAN3,TNIK,TLK1,ATE1,PHF20,RPS6KC1,PTPRK,STK39,AIDA,GALNT13,PTPN4,RAB3GAP1,GALNT1,SMC5
Biological Process	GO:0036211	protein modification process	67	2325	2.92714e-07	0.000138464	MAPK8,PAN3,TLK1,PHF20,ATE1,TNIK,RPS6KC1,RAB3GAP1,PTPN4,GALNT1,SMC5,PTPRK,STK39,AIDA,GALNT13,USP47,PLCB1,PAK2,KAT2B,SRC,STK33,PPP6R3,APP,DNAJC6,GTF2H3,UIMC1,UBR5,SATB1,ALS2,PHF21A,GXYLT1,MOB1B,SETD7,PRKCE,ERC1,UBE2Q2,NEDD4L,MINK1,OTULIN,FANCL,GRK3,DDAH1,KLHL5,SAE1,ASH2L,DLG1,BRD7,EZH1,USP13,UFL1,CDK17,USP45,PTPA,SOCS7,TRPM7,CAMK1D,OTUD7A,LRP6,GPHN,ST5,SCYL2,DCAF1,RICTOR,PLPP1,DCLK1,MAP4K5,KDM4C
Cellular Component	GO:0042995	cell projection	38	996	3.27834e-07	0.000138464	DNAH5,SEPT7,CEP162,RAB27A,HNRNPR,RASA1,PTBP2,CCDC39,MAPK8,ITGB1,DLG1,IQCG,PTPRK,RIC3,ANKRD27,GNAO1,EPB41L5,UFL1,NRP2,ACTR3B,CFAP36,ARMC4,APP,GPHN,CPEB3,SRC,SLC38A1,KIF27,TMEM67,IFT74,DYNC2H1,ERC2,ATP2B1,DCDC2,DNAH7,ARL13B,ALS2,STAU1
Biological Process	GO:0044267	cellular protein metabolic process	83	3167	3.70695e-07	0.000138464	STAT1,EZH1,HNRNPR,BRD7,GRK3,FANCL,DDAH1,KLHL5,DLG1,ASH2L,SAE1,MINK1,OTULIN,USP45,PTPA,CDK17,EIF3H,MRPL30,METTL14,LOC100861018,PSMB1,USP13,UFL1,LRP6,CPEB3,GPHN,CAMK1D,OTUD7A,MTRF1,SOCS7,TRPM7,MAP4K5,KDM4C,PLPP1,DCLK1,DCAF1,RICTOR,ST5,SCYL2,TNIK,TLK1,ATE1,RAB12,PHF20,MAPK8,PAN3,PTPRK,LONP2,MRRF,STK39,AIDA,GALNT13,RAB3GAP1,PTPN4,GALNT1,DICER1,SMC5,PICALM,RPS6KC1,SRC,STK33,APP,PPP6R3,CLPX,KAT2B,PAK2,…
Molecular Function	GO:0005524	ATP binding	39	1044	3.83654e-07	0.000138464	TLK1,NMNAT2,DNAH5,TNIK,PAN3,MINK1,MAPK8,ATP2C1,GRK3,LOC102173648,CDK17,DICER1,SMC5,ATP8A1,STK39,LONP2,PTPA,PAPSS1,RPS6KC1,ZRANB3,CAMK1D,ACTR3B,STK33,SRC,GPHN,CLPX,TRPM7,YTHDC2,PAK2,RAD17,KIF27,DCLK1,PAPD4,DNAH7,MAP4K5,UBE2Q2,ATP2B1,DYNC2H1,SCYL2
Biological Process	GO:0009855	determination of bilateral symmetry	9	61	4.45635e-07	0.000147431	DNAH5,RBPJ,IFT74,ARMC4,DYNC2H1,AIDA,CCDC39,MAPK8,ARL13B
Biological Process	GO:0009799	specification of symmetry	9	62	5.14216e-07	0.000157034	CCDC39,DYNC2H1,AIDA,ARMC4,RBPJ,IFT74,DNAH5,ARL13B,MAPK8
Molecular Function	GO:0000166	nucleotide binding	55	1783	5.99383e-07	0.000161522	TNIK,RAB27A,PTBP2,HNRNPR,NMNAT2,TLK1,DNAH5,RAB12,SEPT7,GRK3,LOC102179380,LOC102173648,NNT,MAPK8,MINK1,ATP2C1,PAN3,LONP2,STK39,PTPA,PAPSS1,CDK17,SMC5,DICER1,ATP8A1,ZRANB3,GNAO1,RPS6KC1,CPEB3,SRC,STK33,CLPX,GPHN,ADCY9,CAMK1D,ACTR3B,PAK2,YTHDC2,TRPM7,R3HCC1L,UBE2Q2,DNAH7,SRSF11,MAP4K5,DYNC2H1,ATP2B1,RAD17,RAB27B,PAPD4,KIF27,DCLK1,ELAVL2,ARL13B,SCYL2,RAPGEF4
Molecular Function	GO:1901265	nucleoside phosphate binding	55	1784	6.10285e-07	0.000161522	PAPSS1,PTPA,STK39,LONP2,SMC5,DICER1,ATP8A1,CDK17,ZRANB3,RPS6KC1,GNAO1,HNRNPR,PTBP2,RAB27A,TNIK,RAB12,SEPT7,DNAH5,TLK1,NMNAT2,LOC102173648,NNT,LOC102179380,GRK3,PAN3,MINK1,ATP2C1,MAPK8,ATP2B1,DYNC2H1,DNAH7,SRSF11,MAP4K5,UBE2Q2,R3HCC1L,DCLK1,PAPD4,KIF27,RAB27B,RAD17,ARL13B,ELAVL2,RAPGEF4,SCYL2,GPHN,CLPX,STK33,CPEB3,SRC,ACTR3B,CAMK1D,ADCY9,PAK2,TRPM7,YTHDC2
Molecular Function	GO:0032555	purine ribonucleotide binding	46	1387	8.88633e-07	0.000220492	PTPA,PAPSS1,LONP2,STK39,SMC5,ATP8A1,DICER1,CDK17,ZRANB3,GNAO1,RPS6KC1,RAB27A,TNIK,DNAH5,SEPT7,RAB12,NMNAT2,TLK1,LOC102173648,GRK3,ATP2C1,MINK1,MAPK8,PAN3,DYNC2H1,ATP2B1,UBE2Q2,DNAH7,MAP4K5,RAB27B,PAPD4,KIF27,DCLK1,RAD17,ARL13B,SCYL2,RAPGEF4,CLPX,GPHN,SRC,STK33,ACTR3B,CAMK1D,PAK2,YTHDC2,TRPM7
Molecular Function	GO:0017076	purine nucleotide binding	46	1392	9.8279e-07	0.00022951	PAN3,MINK1,ATP2C1,MAPK8,GRK3,LOC102173648,TLK1,NMNAT2,SEPT7,RAB12,DNAH5,TNIK,RAB27A,RPS6KC1,GNAO1,ZRANB3,CDK17,SMC5,ATP8A1,DICER1,STK39,LONP2,PTPA,PAPSS1,TRPM7,YTHDC2,PAK2,CAMK1D,ACTR3B,STK33,SRC,GPHN,CLPX,RAPGEF4,SCYL2,ARL13B,RAD17,PAPD4,KIF27,DCLK1,RAB27B,MAP4K5,DNAH7,UBE2Q2,ATP2B1,DYNC2H1
Molecular Function	GO:0032553	ribonucleotide binding	46	1398	1.10811e-06	0.0002444	RPS6KC1,GNAO1,ZRANB3,CDK17,SMC5,ATP8A1,DICER1,STK39,LONP2,PTPA,PAPSS1,PAN3,MAPK8,MINK1,ATP2C1,GRK3,LOC102173648,TLK1,NMNAT2,SEPT7,RAB12,DNAH5,TNIK,RAB27A,RAPGEF4,SCYL2,ARL13B,RAD17,KIF27,PAPD4,DCLK1,RAB27B,MAP4K5,DNAH7,UBE2Q2,ATP2B1,DYNC2H1,TRPM7,YTHDC2,PAK2,CAMK1D,ACTR3B,STK33,SRC,GPHN,CLPX
Molecular Function	GO:0035639	purine ribonucleoside triphosphate binding	45	1358	1.22974e-06	0.00025695	SMC5,ATP8A1,DICER1,CDK17,PTPA,PAPSS1,LONP2,STK39,GNAO1,RPS6KC1,ZRANB3,DNAH5,SEPT7,RAB12,NMNAT2,TLK1,RAB27A,TNIK,MINK1,ATP2C1,MAPK8,PAN3,LOC102173648,GRK3,RAB27B,DCLK1,KIF27,PAPD4,RAD17,DYNC2H1,ATP2B1,UBE2Q2,DNAH7,MAP4K5,SCYL2,ARL13B,ACTR3B,CAMK1D,CLPX,GPHN,SRC,STK33,YTHDC2,TRPM7,PAK2
Cellular Component	GO:0120025	plasma membrane bounded cell projection	36	971	1.37935e-06	0.000273801	IQCG,PTPRK,RIC3,EPB41L5,ANKRD27,GNAO1,UFL1,CEP162,DNAH5,SEPT7,CCDC39,RAB27A,PTBP2,RASA1,HNRNPR,MAPK8,DLG1,ITGB1,TMEM67,IFT74,KIF27,SLC38A1,DNAH7,DYNC2H1,ATP2B1,DCDC2,ERC2,STAU1,ARL13B,ALS2,ARMC4,NRP2,SRC,CPEB3,APP,GPHN
Molecular Function	GO:0097367	carbohydrate derivative binding	50	1608	1.79878e-06	0.000340054	PAK2,TRPM7,YTHDC2,STK33,SRC,GPHN,CLPX,APP,CAMK1D,ACTR3B,ARL13B,RAPGEF4,APLP2,SCYL2,MAP4K5,DNAH7,UBE2Q2,ATP2B1,DYNC2H1,RAD17,KIF27,PAPD4,DCLK1,RAB27B,GRK3,LOC102173648,PAN3,MAPK8,MINK1,ATP2C1,TNIK,RASA1,RAB27A,TLK1,NMNAT2,RAB12,SEPT7,DNAH5,ZRANB3,CNTN1,RPS6KC1,GNAO1,STK39,LONP2,PTPA,PAPSS1,CDK17,DICER1,SMC5,ATP8A1
Biological Process	GO:0009987	cellular process	194	10490	4.09595e-06	0.000739134	KDM4C,THUMPD3,DNAH7,PAPD4,MAN1A2,IFT74,RAD17,SCRN1,PLPP1,RICTOR,PHF6,DCAF1,HIBCH,SCYL2,RAPGEF4,SLC8A1,CPEB3,LRP6,NRP2,OTUD7A,APBB2,CAMK1D,PECR,YTHDC2,USP45,MRPL30,ATP8A1,LIFR,EIF3H,ZC3HC1,ANKRD27,APTX,STAT1,RASA1,EZH1,RBPJ,DYNC1I2,DDAH1,KLHL5,DLG1,LOC102179380,UNC13B,OTULIN,CEP83,UTP18,UBE2Q2,CKAP5,RAB27B,GAPVD1,MOB1B,TMEM67,SETD7,ALS2,PHF21A,UIMC1,DNAJC16,DNAJC6,ZCCHC6,PHKB,SRC,ELF2,STK33,PUS7,P…
Cellular Component	GO:0043226	organelle	167	8545	5.13673e-06	0.000886644	GTF2H3,CNOT6L,SATB1,UBR5,FNDC3A,STAU1,SON,GXYLT1,KIF27,ERC1,PRKCE,ERC2,ATP2B1,NEDD4L,DYNC2H1,PLCB1,ARMC4,TFDP2,PDE8A,ACTR3B,GKAP1,AASS,KAT2B,CLPX,PPP6R3,APP,CNTN1,MGA,XRCC4,XRN1,SDCCAG8,PICALM,GALNT1,AQR,PTPN4,PHF11,DICER1,PTPRK,PPP3CC,ATP2C1,ANGEL2,MTCL1,DPP8,TLK1,KLF7,PHF20,PDIA5,HOOK3,NUDT9,OXCT1,ARL13B,DCLK1,OXR1,KTN1,SLC35A3,DCDC2,AVL9,PLRG1,CEP63,SOCS7,XRCC5,CP,MTRF1,GPHN,RMDN2,EPB41L5,SOX5…
Molecular Function	GO:0036094	small molecule binding	57	2018	5.91938e-06	0.000941562	ACTR3B,ADCY9,CAMK1D,CLPX,GPHN,CPEB3,SRC,STK33,YTHDC2,TRPM7,PAM,PAK2,RAB27B,PRKCE,KIF27,PAPD4,DCLK1,RAD17,DYNC2H1,ATP2B1,R3HCC1L,UBE2Q2,SRSF11,MAP4K5,DNAH7,SCYL2,RAPGEF4,ARL13B,ELAVL2,DNAH5,SEPT7,RAB12,NMNAT2,TLK1,RAB27A,PTBP2,HNRNPR,TNIK,MINK1,MAPK8,ATP2C1,PAN3,NNT,LOC102173648,GRK3,LOC102179380,DICER1,SMC5,ATP8A1,CDK17,PAPSS1,PTPA,LONP2,STK39,GNAO1,RPS6KC1,ZRANB3
Biological Process	GO:0043170	macromolecule metabolic process	127	5949	5.92923e-06	0.000941562	SETD7,MOB1B,GXYLT1,PRKCE,LOC102171908,ERC1,UBE2Q2,UTP18,NEDD4L,DYNC2H1,GTF2H3,ZCCHC6,CNOT6L,DNAJC6,SATB1,UBR5,UIMC1,ALS2,PHF21A,SON,TFDP2,KAT2B,ELF2,STK33,SRC,PHKB,CLPX,PPP6R3,APP,USP47,LOC108633251,TRMT11,TDRD7,PAK2,ZKSCAN4,PLCB1,PUS7,GALNT1,RAB3GAP1,PTPN4,AQR,PHF11,SMC5,DICER1,STK39,PTPRK,MRRF,LONP2,GALNT13,AIDA,CNTN1,RPS6KC1,MGA,XRN1,XRCC4,PICALM,TLK1,KLF7,RAB12,PHF20,ATE1,TNIK,RAB27A,PAN3,MAP…
Biological Process	GO:0044260	cellular macromolecule metabolic process	118	5415	6.99133e-06	0.00106752	CPEB3,LRP6,GPHN,CAMK1D,APBB2,OTUD7A,MTRF1,SOCS7,PLRG1,YTHDC2,XRCC5,TRPM7,THUMPD3,MAP4K5,KDM4C,RAD17,IFT74,PLPP1,DCLK1,PAPD4,MAN1A2,DCAF1,RICTOR,PHF6,ST5,SCYL2,STAT1,PTBP2,HNRNPR,EZH1,RBPJ,BRD7,LOC102179380,FANCL,GRK3,KLHL5,DDAH1,SAE1,DLG1,ASH2L,ITGB1,MINK1,OTULIN,PTPA,USP45,CDK17,EIF3H,MRPL30,METTL14,LOC100861018,PSMB1,ZRANB3,USP13,UFL1,SOX5,APTX,SRC,ELF2,STK33,CLPX,PPP6R3,APP,PHKB,TFDP2,KAT2B,ZK…
Molecular Function	GO:0043168	anion binding	55	1950	9.52758e-06	0.00140091	TNIK,RAB27A,TLK1,NMNAT2,RAB12,SEPT7,EPB41,DNAH5,GRK3,LOC102179380,LOC102173648,PAN3,ATP2C1,MINK1,MAPK8,STK39,LONP2,AIDA,PTPA,PAPSS1,CDK17,SMC5,DICER1,ATP8A1,ZRANB3,PICALM,RPS6KC1,GNAO1,STK33,SRC,GPHN,APP,CLPX,CAMK1D,ACTR3B,PLCB1,PAK2,PAM,TRPM7,YTHDC2,MAP4K5,DNAH7,UBE2Q2,ATP2B1,DYNC2H1,RAD17,PRKCE,PAPD4,KIF27,DCLK1,RAB27B,ARL13B,RAPGEF4,SCYL2,APLP2
Molecular Function	GO:0004672	protein kinase activity	21	455	1.12634e-05	0.00159699	SCYL2,RPS6KC1,GTF2H3,DCAF1,PRKCE,DCLK1,CDK17,STK39,MAP4K5,TRPM7,MAPK8,MINK1,PAN3,PAK2,GRK3,NRP2,TLK1,CAMK1D,SRC,TNIK,STK33
Biological Process	GO:0019538	protein metabolic process	87	3660	1.17457e-05	0.00160794	SRC,STK33,PPP6R3,APP,CLPX,KAT2B,PLCB1,PAK2,USP47,UBE2Q2,DYNC2H1,NEDD4L,GXYLT1,MOB1B,SETD7,PRKCE,ERC1,UIMC1,UBR5,SATB1,PHF21A,ALS2,DNAJC6,GTF2H3,CNOT6L,TNIK,TLK1,ATE1,RAB12,PHF20,DPP8,MAPK8,PAN3,MRRF,PTPRK,LONP2,STK39,AIDA,GALNT13,RAB3GAP1,PTPN4,GALNT1,DICER1,SMC5,PICALM,RPS6KC1,CPEB3,LRP6,GPHN,CAMK1D,OTUD7A,MTRF1,SOCS7,TRPM7,MAP4K5,KDM4C,PLPP1,SCRN1,DCLK1,MAN1A2,DCAF1,RICTOR,ST5,SCYL2,STAT1,EZH1,…
Biological Process	GO:0007017	microtubule-based process	19	392	1.52166e-05	0.00201366	MTCL1,MAPK8,APP,CCDC39,DNAH5,ARMC4,DYNC1I2,SON,SDCCAG8,HOOK3,DYNC2H1,PTPA,DNAH7,KTN1,IQCG,KIF27,CKAP5,IFT74,TMEM67
Molecular Function	GO:0016772	transferase activity, transferring phosphorus-containing groups	29	781	1.6022e-05	0.00204745	DCAF1,ZCCHC6,GTF2H3,SCYL2,RPS6KC1,MAP4K5,STK39,PAPSS1,MOB1B,CDK17,PRKCE,DCLK1,PAPD4,PAK2,GRK3,LOC102173648,MAPK8,MINK1,PAN3,TRPM7,TNIK,SRC,STK33,GPHN,LOC108633367,NMNAT2,TLK1,CAMK1D,NRP2
Molecular Function	GO:0016773	phosphotransferase activity, alcohol group as acceptor	23	542	1.65034e-05	0.00204745	DCAF1,RPS6KC1,SCYL2,GTF2H3,PAPSS1,STK39,MAP4K5,DCLK1,PRKCE,CDK17,LOC102173648,GRK3,PAK2,TRPM7,PAN3,MAPK8,MINK1,STK33,TNIK,SRC,NRP2,TLK1,CAMK1D
Biological Process	GO:0016043	cellular component organization	83	3501	2.40456e-05	0.00283789	ITGB1,ASH2L,DLG1,SAE1,UNC13B,SEPT7,DNAH5,EPB41,BRD7,RBPJ,PTBP2,EZH1,RASA1,ANKRD27,EPB41L5,ZRANB3,ATP8A1,EIF3H,PTPA,RIC3,TRPM7,XRCC5,MTRF1,NRP2,APBB2,CAMK1D,GPHN,LRP6,SCYL2,HOOK3,ARL13B,RICTOR,DCAF1,DCLK1,IFT74,DCDC2,KDM4C,DNAH7,ATP6V0A2,PAN3,MAPK8,ATP2C1,MTCL1,PHF20,TLK1,KLF7,RAB27A,TNIK,CCDC39,CNTN1,SDCCAG8,PICALM,DICER1,SMC5,RAB3GAP1,REEP3,LONP2,PTPRK,MRRF,IQCG,PAK2,ZKSCAN4,PLCB1,ACTR3B,KAT2B,P…
Biological Process	GO:1901564	organonitrogen compound metabolic process	98	4354	2.43043e-05	0.00283789	HNRNPR,EZH1,STAT1,NMNAT2,BRD7,SAE1,ASH2L,DLG1,NNT,KLHL5,DDAH1,GRK3,LOC102179380,FANCL,OTULIN,MINK1,MDH1B,PTPA,USP45,MRPL30,METTL14,CDK17,EIF3H,USP13,UFL1,PSMB1,LOC100861018,GPHN,CPEB3,LRP6,MTRF1,OTUD7A,CAMK1D,TRPM7,SOCS7,KDM4C,MAP4K5,MAN1A2,DCLK1,SCRN1,PLPP1,RICTOR,HIBCH,DCAF1,NUDT9,SCYL2,ST5,TNIK,RAB12,ATE1,PHF20,TLK1,DPP8,ATP6V0A2,PAN3,MAPK8,GALNT13,PAPSS1,AIDA,STK39,PTPRK,LONP2,MRRF,DICER1,SMC…
Cellular Component	GO:0043229	intracellular organelle	154	7835	2.52942e-05	0.00286909	HMGCLL1,ETFB,RPS6KC1,GALNT13,IQCG,MRRF,LONP2,SMC5,RAB3GAP1,MAPK8,ATP6V0A2,PAN3,RAB27A,LOC108633367,CCDC39,TNIK,RAB12,ATE1,CEP162,PHF21A,ALS2,UIMC1,CEP83,UTP18,RAB27B,CKAP5,GAPVD1,MOB1B,SETD7,ARMC1,PUS7,ZKSCAN4,PAK2,TDRD7,LOC108633251,PAM,SRC,ELF2,CFAP36,ANKRD27,APTX,MRPL30,ATP8A1,FRG1,ZC3HC1,DDAH1,KLHL5,DLG1,LOC102179380,UNC13B,STAT1,EZH1,RBPJ,DYNC1I2,PHF6,DCAF1,HIBCH,TCAIM,KDM4C,R3HCC1L,DNAH7,SR…
Biological Process	GO:0007368	determination of left/right symmetry	7	56	2.6948e-05	0.00297176	DNAH5,IFT74,RBPJ,ARMC4,DYNC2H1,ARL13B,CCDC39
Biological Process	GO:0007018	microtubule-based movement	10	125	2.89518e-05	0.00310645	KTN1,CCDC39,DNAH7,APP,DYNC2H1,IFT74,DYNC1I2,ARMC4,DNAH5,KIF27
Molecular Function	GO:0004674	protein serine/threonine kinase activity	16	307	3.06016e-05	0.00319706	MAPK8,TRPM7,GRK3,PAK2,TLK1,CAMK1D,STK33,TNIK,GTF2H3,RPS6KC1,DCAF1,CDK17,PRKCE,DCLK1,STK39,MAP4K5
Biological Process	GO:0003341	cilium movement	5	25	3.87146e-05	0.00385433	ARMC4,DNAH5,KIF27,CCDC39,DNAH7
Biological Process	GO:0061157	mRNA destabilization	4	13	3.88346e-05	0.00385433	CNOT6L,METTL14,CPEB3,HNRNPR
Biological Process	GO:0016358	dendrite development	9	109	5.68539e-05	0.00550512	APP,TNIK,DCLK1,CAMK1D,KLF7,PAK2,PICALM,ANKRD27,MAPK8
Molecular Function	GO:1901363	heterocyclic compound binding	90	3986	6.1921e-05	0.00585301	UBE2Q2,ATP2B1,DYNC2H1,LOC102171908,KIF27,RAB27B,SATB1,UBR5,PHF21A,SON,ZCCHC6,GTF2H3,ZNF277,ELF2,STK33,SRC,APP,CLPX,TFDP2,ADCY9,ACTR3B,TDRD7,ZKSCAN4,PAK2,PUS7,TRMT11,STK39,LONP2,PAPSS1,DICER1,SMC5,MGA,RPS6KC1,XRCC4,XRN1,GNAO1,TNIK,RAB27A,TLK1,KLF7,RAB12,PAN3,ATP2C1,MAPK8,ANGEL2,ZNF583,SRSF11,MAP4K5,DNAH7,R3HCC1L,THUMPD3,RAD17,PAPD4,DCLK1,ELAVL2,PHF6,ARL13B,RAPGEF4,SCYL2,CPEB3,GPHN,CAMK1D,MTRF1,OTU…
Biological Process	GO:0071704	organic substance metabolic process	142	7157	6.50823e-05	0.00600876	PAN3,ATP6V0A2,MAPK8,ZNF583,TNIK,LOC108633367,RAB27A,ATE1,RAB12,ETFB,HMGCLL1,RPS6KC1,LONP2,MRRF,GALNT13,RAB3GAP1,SMC5,TDRD7,ZKSCAN4,PAK2,PUS7,PAM,LOC108633251,ELF2,STK33,SRC,PHKB,UIMC1,ALS2,PHF21A,ZCCHC6,DNAJC6,UTP18,UBE2Q2,SETD7,MOB1B,LOC102179380,DLG1,KLHL5,DDAH1,OTULIN,EZH1,STAT1,RBPJ,APTX,USP45,EIF3H,MRPL30,PECR,YTHDC2,CPEB3,LRP6,APBB2,CAMK1D,OTUD7A,HIBCH,DCAF1,PHF6,RICTOR,SCYL2,THUMPD3,KDM4C,…
Cellular Component	GO:0005929	cilium	15	294	6.91455e-05	0.00623881	DNAH7,PTPRK,IQCG,CCDC39,DCDC2,RAB27A,DYNC2H1,CEP162,ARMC4,TMEM67,IFT74,KIF27,SEPT7,DNAH5,ARL13B
Biological Process	GO:0001578	microtubule bundle formation	6	45	7.09525e-05	0.00624121	MTCL1,DNAH7,IQCG,CCDC39,DNAH5,ARMC4
Biological Process	GO:0050779	RNA destabilization	4	15	7.23163e-05	0.00624121	HNRNPR,CPEB3,METTL14,CNOT6L
Cellular Component	GO:0044463	cell projection part	21	520	7.95897e-05	0.00658273	DCDC2,ATP2B1,ERC2,DYNC2H1,DNAH7,PTPRK,TMEM67,ARL13B,EPB41L5,PTBP2,HNRNPR,RAB27A,SRC,CCDC39,SEPT7,DNAH5,CEP162,ARMC4,ITGB1,DLG1,MAPK8
Cellular Component	GO:0120038	plasma membrane bounded cell projection part	21	520	7.95897e-05	0.00658273	DNAH5,SEPT7,CEP162,ARMC4,RAB27A,PTBP2,HNRNPR,SRC,CCDC39,MAPK8,DLG1,ITGB1,TMEM67,DYNC2H1,ATP2B1,DCDC2,ERC2,PTPRK,DNAH7,EPB41L5,ARL13B
Biological Process	GO:0035082	axoneme assembly	5	29	8.21899e-05	0.00665906	ARMC4,DNAH5,DNAH7,IQCG,CCDC39
Molecular Function	GO:0043167	ion binding	93	4192	8.59233e-05	0.00682231	SLC8A1,GPHN,NRP2,OTUD7A,CAMK1D,ARSK,TRPM7,YTHDC2,CP,KDM4C,MAP4K5,DNAH7,PAPD4,MAN1A2,DCLK1,RAD17,PHF6,ARL13B,RAPGEF4,SCYL2,APLP2,SEPT7,DNAH5,EPB41,NMNAT2,ITGB1,LOC102173648,DDAH1,UNC13B,FANCL,LOC102179380,GRK3,PPEF1,TPD52,MINK1,USP45,PTPA,ATP8A1,ZC3HC1,CDK17,USP13,ZRANB3,APTX,APP,CLPX,STK33,SRC,ACTR3B,PDE8A,PLCB1,ZKSCAN4,PAK2,RNF150,PAM,ATP2B1,DYNC2H1,UBE2Q2,PRKCE,LOC102171908,KIF27,RAB27B,ARMC1,M…
Biological Process	GO:0006807	nitrogen compound metabolic process	130	6437	9.50981e-05	0.00727046	YTHDC2,LRP6,CPEB3,CAMK1D,APBB2,OTUD7A,HIBCH,DCAF1,PHF6,RICTOR,SCYL2,THUMPD3,KDM4C,PLPP1,SCRN1,IFT74,RAD17,PAPD4,MAN1A2,LOC102179380,DLG1,DDAH1,KLHL5,OTULIN,EZH1,STAT1,RBPJ,APTX,USP45,EIF3H,MRPL30,ZKSCAN4,PAK2,PUS7,PAM,LOC108633251,ELF2,STK33,SRC,UIMC1,PHF21A,ALS2,ZCCHC6,DNAJC6,UTP18,UBE2Q2,SETD7,MOB1B,PAN3,ATP6V0A2,MAPK8,ZNF583,TNIK,RAB12,ATE1,RPS6KC1,LONP2,MRRF,GALNT13,RAB3GAP1,SMC5,PLRG1,SOCS7,…
Biological Process	GO:0070286	axonemal dynein complex assembly	4	16	9.52302e-05	0.00727046	DNAH7,CCDC39,ARMC4,DNAH5
Molecular Function	GO:0097159	organic cyclic compound binding	90	4035	0.000100217	0.00743656	MINK1,LOC102173648,NNT,ASH2L,GRK3,LOC102179380,DNAH5,SEPT7,NMNAT2,BRD7,RBPJ,STAT1,PTBP2,HNRNPR,APTX,SOX5,LOC100861018,ZRANB3,METTL14,ATP8A1,CDK17,EIF3H,PTPA,XRCC5,YTHDC2,TRPM7,OTUD7A,MTRF1,CAMK1D,GPHN,CPEB3,SCYL2,RAPGEF4,ARL13B,PHF6,ELAVL2,PAPD4,DCLK1,RAD17,THUMPD3,R3HCC1L,DNAH7,SRSF11,MAP4K5,ANGEL2,ZNF583,MAPK8,ATP2C1,PAN3,RAB12,KLF7,TLK1,RAB27A,TNIK,XRN1,GNAO1,XRCC4,RPS6KC1,MGA,DICER1,SMC5,PAPS…
Biological Process	GO:0071840	cellular component organization or biogenesis	84	3695	0.000102554	0.00743656	DCLK1,IFT74,KDM4C,DCDC2,DNAH7,SCYL2,HOOK3,RICTOR,ARL13B,DCAF1,NRP2,MTRF1,CAMK1D,APBB2,GPHN,LRP6,XRCC5,TRPM7,ATP8A1,EIF3H,PTPA,RIC3,ANKRD27,EPB41L5,ZRANB3,DNAH5,EPB41,SEPT7,BRD7,RBPJ,EZH1,RASA1,PTBP2,ASH2L,ITGB1,SAE1,DLG1,UNC13B,CKAP5,TMEM67,SETD7,DYNC2H1,NEDD4L,UTP18,NECTIN3,CNOT6L,SON,PHF21A,ALS2,UBR5,UIMC1,TRPM3,SATB1,KAT2B,ACTR3B,PPP2R1B,ARMC4,APP,SRC,PLCB1,ZKSCAN4,PAK2,SMC5,DICER1,RAB3GAP1,RE…
Cellular Component	GO:0044441	ciliary part	12	205	0.000103025	0.00743656	PTPRK,CCDC39,DNAH7,DYNC2H1,RAB27A,DCDC2,TMEM67,ARMC4,CEP162,DNAH5,SEPT7,ARL13B
Biological Process	GO:0120036	plasma membrane bounded cell projection organization	25	700	0.000119323	0.00832007	ALS2,PICALM,ANKRD27,CNTN1,DCDC2,NEDD4L,DYNC2H1,DNAH7,IQCG,PTPRK,DCLK1,IFT74,PAK2,MAPK8,APP,CCDC39,TNIK,SEPT7,NRP2,DNAH5,CAMK1D,APBB2,ARMC4,KLF7,RBPJ
Molecular Function	GO:0016301	kinase activity	24	658	0.000119457	0.00832007	DCAF1,GTF2H3,SCYL2,RPS6KC1,MAP4K5,STK39,PAPSS1,MOB1B,CDK17,PRKCE,DCLK1,PAK2,GRK3,LOC102173648,MAPK8,MINK1,PAN3,TRPM7,SRC,TNIK,STK33,TLK1,CAMK1D,NRP2
Biological Process	GO:0060271	cilium assembly	9	123	0.000145022	0.00992652	ARMC4,IFT74,SEPT7,DNAH5,DNAH7,IQCG,CCDC39,DCDC2,DYNC2H1
Biological Process	GO:0030030	cell projection organization	25	711	0.000152131	0.0102366	ANKRD27,CNTN1,ALS2,PICALM,DCLK1,IFT74,DYNC2H1,DCDC2,NEDD4L,PTPRK,IQCG,DNAH7,MAPK8,PAK2,DNAH5,NRP2,SEPT7,RBPJ,KLF7,CAMK1D,ARMC4,APBB2,APP,CCDC39,TNIK
Biological Process	GO:0044237	cellular metabolic process	136	6890	0.0001741	0.0115196	OTULIN,DLG1,KLHL5,DDAH1,LOC102179380,RBPJ,EZH1,STAT1,APTX,MRPL30,EIF3H,USP45,YTHDC2,PECR,OTUD7A,APBB2,CAMK1D,CPEB3,LRP6,SCYL2,PHF6,RICTOR,HIBCH,DCAF1,PAPD4,MAN1A2,PLPP1,RAD17,IFT74,KDM4C,THUMPD3,ZNF583,ATP6V0A2,PAN3,MAPK8,RAB12,ATE1,LOC108633367,RAB27A,TNIK,RPS6KC1,HMGCLL1,ETFB,SMC5,RAB3GAP1,GALNT13,MRRF,LONP2,PAM,LOC108633251,PUS7,ZKSCAN4,PAK2,PHKB,ELF2,STK33,SRC,ZCCHC6,DNAJC6,PHF21A,ALS2,UIMC1,…
Cellular Component	GO:0005622	intracellular	172	9289	0.000180436	0.0117431	DPP8,MTCL1,ANGEL2,ATP2C1,PHF20,TLK1,KLF7,SDCCAG8,PICALM,MGA,GNAO1,XRN1,XRCC4,AIDA,PHF11,DICER1,GALNT1,AQR,PTPN4,PLCB1,APP,CLPX,PPP6R3,ACTR3B,GKAP1,KAT2B,AASS,TFDP2,ARMC4,SON,SATB1,FNDC3A,UBR5,STAU1,CNOT6L,GTF2H3,ATP2B1,NEDD4L,ERC2,DYNC2H1,ERC1,PRKCE,LOC102171908,GXYLT1,SAE1,ITGB1,ASH2L,LOC102173648,NNT,FANCL,TPD52,MDH1B,PTBP2,HNRNPR,SEPT7,EPB41,DNAH5,BRD7,NMNAT2,UFL1,ZRANB3,LOC100861018,PSMB1,EPB…
Cellular Component	GO:0044424	intracellular part	168	9025	0.00020031	0.012741	XRN1,XRCC4,GNAO1,MGA,PICALM,SDCCAG8,DICER1,PHF11,PTPN4,AQR,GALNT1,AIDA,ANGEL2,ATP2C1,DPP8,MTCL1,PHF20,KLF7,TLK1,CNOT6L,GTF2H3,SON,STAU1,UBR5,FNDC3A,SATB1,PRKCE,ERC1,GXYLT1,DYNC2H1,ATP2B1,NEDD4L,ERC2,PLCB1,AASS,KAT2B,GKAP1,ACTR3B,ARMC4,TFDP2,CLPX,APP,PPP6R3,SOX5,EPB41L5,UFL1,PSMB1,LOC100861018,ZRANB3,METTL14,PTPA,RIC3,TPD52,MDH1B,NNT,LOC102173648,SAE1,ITGB1,ASH2L,FANCL,EPB41,DNAH5,SEPT7,NMNAT2,BRD…
Molecular Function	GO:0005488	binding	161	8549	0.000202187	0.012741	HMGCLL1,RPS6KC1,MRRF,LONP2,IQCG,GALNT13,LAMA4,RAB3GAP1,SMC5,ATP6V0A2,PAN3,MAPK8,ZNF583,TNIK,RAB27A,RAB12,UIMC1,ALS2,PHF21A,ZCCHC6,DNAJC6,UBE2Q2,SETD7,ARMC1,MOB1B,GAPVD1,RAB27B,TDRD7,PAK2,ZKSCAN4,PUS7,PAM,RNF150,ELF2,STK33,SRC,PHKB,APTX,ANKRD27,USP45,ZC3HC1,EIF3H,FRG1,LIFR,ATP8A1,LOC102179380,UNC13B,DLG1,KLHL5,DDAH1,RASA1,STAT1,RBPJ,ELAVL2,PHF6,RICTOR,RAPGEF4,SCYL2,SRSF11,DNAH7,THUMPD3,R3HCC1L,KDM…
Molecular Function	GO:0016462	pyrophosphatase activity	22	599	0.000210434	0.0130535	XRCC5,YTHDC2,ATP6V0A2,ATP2C1,CLPX,RAB27A,DNAH5,DYNC1I2,ZRANB3,GNAO1,NUDT9,GTF2H3,ATP2B1,PTPA,DYNC2H1,DNAH7,LONP2,KIF27,DICER1,RAB27B,ATP8A1,RAD17
Molecular Function	GO:0016818	hydrolase activity, acting on acid anhydrides, in phosphorus-containing anhydrides	22	603	0.00023097	0.0141069	ATP2B1,DYNC2H1,PTPA,DNAH7,LONP2,KIF27,DICER1,RAB27B,ATP8A1,RAD17,ZRANB3,NUDT9,GNAO1,GTF2H3,CLPX,RAB27A,DNAH5,DYNC1I2,XRCC5,YTHDC2,ATP6V0A2,ATP2C1
Molecular Function	GO:0017111	nucleoside-triphosphatase activity	21	563	0.000238868	0.0141182	DYNC2H1,PTPA,ATP2B1,LONP2,DNAH7,ATP8A1,RAB27B,DICER1,KIF27,RAD17,ZRANB3,GNAO1,GTF2H3,RAB27A,CLPX,DNAH5,DYNC1I2,YTHDC2,XRCC5,ATP2C1,ATP6V0A2
Molecular Function	GO:0070566	adenylyltransferase activity	4	20	0.000241224	0.0141182	GPHN,PAPSS1,NMNAT2,PAPD4
Molecular Function	GO:0016740	transferase activity	48	1829	0.000241823	0.0141182	PAK2,TRPM7,TRMT11,STK33,SRC,GPHN,CAMK1D,NRP2,KAT2B,OXCT1,DCAF1,UBR5,ZCCHC6,GTF2H3,SCYL2,MAP4K5,THUMPD3,UBE2Q2,NEDD4L,SETD7,MOB1B,GXYLT1,DCLK1,PRKCE,PAPD4,GRK3,FANCL,ASH2L,KLHL5,LOC102173648,PAN3,MINK1,MAPK8,TNIK,LOC108633367,EZH1,TLK1,NMNAT2,ATE1,PHF20,UFL1,RPS6KC1,STK39,GALNT13,PAPSS1,GALNT1,CDK17,METTL14
Molecular Function	GO:0016787	hydrolase activity	49	1882	0.00024784	0.0142598	PLCB1,TMEM62,XRCC5,YTHDC2,USP47,CLPX,OTUD7A,PDE8A,ARSK,PHF21A,HIBCH,NUDT9,DNAJC6,GTF2H3,CNOT6L,DYNC2H1,ATP2B1,DNAH7,RAB27B,MAN1A2,KIF27,RAD17,SCRN1,PLPP1,LOC102173648,DDAH1,DPP8,OTULIN,PPEF1,PPP3CC,ATP2C1,ATP6V0A2,PAN3,RAB27A,DNAH5,DYNC1I2,USP13,PSMB1,ZRANB3,XRN1,GNAO1,APTX,USP45,PTPA,PTPRK,LONP2,ATP8A1,DICER1,PTPN4
Molecular Function	GO:0016887	ATPase activity	14	295	0.000256064	0.0145225	RAD17,DNAH5,ATP8A1,DNAH7,LONP2,ATP2B1,PTPA,CLPX,DYNC2H1,ATP6V0A2,GTF2H3,ATP2C1,XRCC5,YTHDC2
Molecular Function	GO:0016817	hydrolase activity, acting on acid anhydrides	22	609	0.000265093	0.0148228	DYNC2H1,PTPA,ATP2B1,LONP2,DNAH7,DICER1,RAB27B,ATP8A1,KIF27,RAD17,ZRANB3,GNAO1,NUDT9,GTF2H3,CLPX,RAB27A,DNAH5,DYNC1I2,YTHDC2,XRCC5,ATP2C1,ATP6V0A2
Biological Process	GO:0018210	peptidyl-threonine modification	6	57	0.000269997	0.0148873	DCAF1,STK33,MAPK8,CAMK1D,GALNT1,DCLK1
Biological Process	GO:0044782	cilium organization	9	135	0.000292583	0.0159117	SEPT7,DNAH5,ARMC4,IFT74,DCDC2,DYNC2H1,DNAH7,IQCG,CCDC39
Biological Process	GO:0006996	organelle organization	55	2231	0.000383987	0.0206004	IQCG,MRRF,LONP2,REEP3,PTPA,RAB3GAP1,SMC5,ATP8A1,PICALM,ZRANB3,SDCCAG8,EPB41L5,ANKRD27,CCDC39,TNIK,RAB27A,EZH1,RASA1,BRD7,TLK1,EPB41,DNAH5,PHF20,SEPT7,MTCL1,SAE1,ASH2L,ATP2C1,MAPK8,PAN3,DNAH7,KDM4C,DYNC2H1,DCDC2,TMEM67,IFT74,SETD7,CKAP5,UIMC1,DCAF1,UBR5,SATB1,SON,RICTOR,PHF21A,ALS2,HOOK3,CNOT6L,SRC,ARMC4,KAT2B,ACTR3B,ZKSCAN4,PLCB1,XRCC5
Cellular Component	GO:0044447	axoneme part	3	10	0.000430635	0.022795	DNAH7,DNAH5,CEP162
Biological Process	GO:0007399	nervous system development	34	1190	0.000521139	0.0272227	ARL13B,ALS2,HOOK3,DYNC2H1,ATP2B1,NEDD4L,KIF27,DCLK1,PAK2,PLCB1,SOCS7,XRCC5,LRP6,APP,GPHN,APBB2,ARMC4,CAMK1D,NRP2,PICALM,SDCCAG8,UFL1,SOX5,CNTN1,ANKRD27,PTPRK,RAB3GAP1,UNC13B,MAPK8,TNIK,PTBP2,RBPJ,KLF7,DNAH5
Biological Process	GO:0000226	microtubule cytoskeleton organization	13	281	0.000539774	0.0277488	MTCL1,SDCCAG8,SON,MAPK8,HOOK3,CCDC39,IQCG,DNAH7,PTPA,TMEM67,ARMC4,CKAP5,DNAH5
Biological Process	GO:0007420	brain development	15	356	0.000549019	0.0277488	CNTN1,SOCS7,ARL13B,PLCB1,KIF27,DCLK1,NRP2,DNAH5,ARMC4,RBPJ,RAB3GAP1,ATP2B1,PTBP2,DYNC2H1,LRP6
Biological Process	GO:0044238	primary metabolic process	133	6847	0.00055218	0.0277488	MTRF1,GPHN,TRPM7,XRCC5,PLRG1,SOCS7,DCLK1,MAP4K5,NUDT9,ST5,NMNAT2,BRD7,HNRNPR,PTBP2,MDH1B,MINK1,ASH2L,SAE1,NNT,LOC102173648,GRK3,FANCL,METTL14,CDK17,PTPA,SOX5,UFL1,USP13,ZRANB3,LOC100861018,PSMB1,AASS,KAT2B,TFDP2,ADCY9,APP,CLPX,PPP6R3,TRMT11,USP47,PLCB1,PRKCE,ERC1,LOC102171908,GXYLT1,NEDD4L,DYNC2H1,CNOT6L,GTF2H3,SON,SATB1,UBR5,PHF20,TLK1,KLF7,DPP8,PHF11,DICER1,GALNT1,AQR,PTPN4,AIDA,PAPSS1,STK39,PT…
Biological Process	GO:0007528	neuromuscular junction development	4	25	0.000591982	0.0292259	ALS2,GPHN,APP,UNC13B
Biological Process	GO:0016570	histone modification	13	284	0.000596297	0.0292259	EZH1,KDM4C,PHF20,KAT2B,SETD7,BRD7,PHF21A,ASH2L,SATB1,UBR5,UIMC1,DCAF1,MAPK8
Biological Process	GO:0044763	single-organism cellular process	128	6543	0.000605773	0.0293283	MTRF1,GPHN,PLRG1,SOCS7,TRPM7,CP,XRCC5,DCLK1,OXR1,KTN1,DCDC2,AVL9,PDIA5,HOOK3,ST5,NUDT9,OXCT1,ARL13B,NMNAT2,BRD7,SEPT7,DNAH5,EPB41,MDH1B,TPD52,SAE1,ITGB1,NNT,RIC3,PTPA,EPB41L5,SOX5,LOC100861018,USP13,UFL1,TFDP2,ARMC4,ADCY9,ACTR3B,AASS,APP,PLCB1,GXYLT1,KIF27,PRKCE,NEDD4L,ATP2B1,DYNC2H1,CNOT6L,ZNF277,NECTIN3,SATB1,FNDC3A,UBR5,SON,KLF7,ATP2C1,ANGEL2,MTCL1,SUSD6,GALNT1,DICER1,STK39,PTPRK,AIDA,REEP3,PA…
Biological Process	GO:0050847	progesterone receptor signaling pathway	2	3	0.000738262	0.0353121	SRC,UBR5
Biological Process	GO:0048813	dendrite morphogenesis	6	69	0.000762192	0.0360227	PICALM,TNIK,KLF7,MAPK8,DCLK1,ANKRD27
Cellular Component	GO:0030286	dynein complex	4	27	0.000801217	0.0372134	DYNC2H1,DNAH7,DNAH5,DYNC1I2
Cellular Component	GO:0043227	membrane-bounded organelle	149	7932	0.000806133	0.0372134	PPP6R3,CLPX,APP,TFDP2,ARMC4,PDE8A,GKAP1,ACTR3B,AASS,KAT2B,PLCB1,NEDD4L,ATP2B1,DYNC2H1,GXYLT1,KIF27,PRKCE,ERC1,SATB1,STAU1,UBR5,FNDC3A,SON,GTF2H3,CNOT6L,TLK1,KLF7,PHF20,DPP8,PPP3CC,ATP2C1,ANGEL2,GALNT1,AQR,PHF11,DICER1,PICALM,CNTN1,MGA,XRN1,XRCC4,RMDN2,MTRF1,PLRG1,SOCS7,XRCC5,CP,KTN1,DCDC2,SLC35A3,AVL9,OXR1,OXCT1,ARL13B,PDIA5,HOOK3,NUDT9,HNRNPR,PTBP2,NMNAT2,BRD7,SEPT7,FANCL,SAE1,ITGB1,ASH2L,NNT,TP…
Biological Process	GO:0008152	metabolic process	146	7763	0.000980292	0.0447329	RPS6KC1,HMGCLL1,ETFB,SMC5,RAB3GAP1,GALNT13,MRRF,LONP2,ZNF583,ATP6V0A2,PAN3,MAPK8,ATE1,RAB12,LOC108633367,RAB27A,TNIK,ZCCHC6,DNAJC6,ALS2,PHF21A,UIMC1,SETD7,MOB1B,UTP18,UBE2Q2,PAM,LOC108633251,PUS7,TDRD7,PAK2,ZKSCAN4,PHKB,ELF2,STK33,SRC,APTX,MRPL30,EIF3H,USP45,OTULIN,DLG1,KLHL5,DDAH1,LOC102179380,RBPJ,EZH1,STAT1,SCYL2,PHF6,RICTOR,HIBCH,DCAF1,PAPD4,MAN1A2,PLPP1,SCRN1,RAD17,IFT74,KDM4C,THUMPD3,YTHDC2…
Biological Process	GO:0006793	phosphorus metabolic process	49	2000	0.000998913	0.0450646	PAN3,ATP6V0A2,MINK1,MAPK8,MDH1B,DLG1,LOC102173648,NNT,GRK3,TLK1,NMNAT2,LOC108633367,TNIK,RPS6KC1,PTPN4,CDK17,PTPA,AIDA,PAPSS1,STK39,PTPRK,TRPM7,SOCS7,PAK2,PLCB1,AASS,CAMK1D,ADCY9,GPHN,APP,PPP6R3,STK33,SRC,LRP6,NUDT9,SCYL2,GTF2H3,ST5,DNAJC6,ALS2,RICTOR,DCAF1,DCLK1,PRKCE,ERC1,PLPP1,RAD17,MOB1B,MAP4K5
Biological Process	GO:1902117	positive regulation of organelle assembly	4	29	0.00105784	0.0471869	MAPK8,PAN3,CNOT6L,SEPT7
Cellular Component	GO:0043005	neuron projection	19	547	0.00111302	0.0490967	DLG1,MAPK8,APP,RAB27A,HNRNPR,PTBP2,GPHN,CPEB3,NRP2,UFL1,ALS2,STAU1,GNAO1,ANKRD27,ERC2,ATP2B1,PTPRK,RIC3,SLC38A1
Biological Process	GO:0006796	phosphate-containing compound metabolic process	48	1959	0.00113576	0.0495493	TNIK,LOC108633367,NMNAT2,TLK1,GRK3,LOC102173648,NNT,DLG1,MAPK8,MINK1,MDH1B,ATP6V0A2,PAN3,PTPRK,STK39,PTPA,PAPSS1,AIDA,PTPN4,CDK17,RPS6KC1,SRC,LRP6,STK33,APP,PPP6R3,GPHN,ADCY9,CAMK1D,PLCB1,PAK2,SOCS7,TRPM7,MAP4K5,MOB1B,RAD17,PLPP1,PRKCE,DCLK1,ERC1,DCAF1,RICTOR,ALS2,ST5,DNAJC6,GTF2H3,NUDT9,SCYL2
Biological Process	GO:0060322	head development	15	384	0.00118442	0.0511104	SOCS7,CNTN1,ARL13B,PLCB1,NRP2,DNAH5,KIF27,DCLK1,RBPJ,RAB3GAP1,ARMC4,DYNC2H1,ATP2B1,PTBP2,LRP6
Biological Process	GO:1900087	positive regulation of G1/S transition of mitotic cell cycle	3	14	0.00124657	0.0526841	PLRG1,LOC100861018,PLCB1
Cellular Component	GO:0097458	neuron part	22	684	0.00124743	0.0526841	NRP2,HNRNPR,PTBP2,GPHN,RAB27A,APP,CPEB3,LRP6,MAPK8,DLG1,SLC38A1,ERC1,ERC2,ATP2B1,RIC3,PTPRK,GNAO1,ANKRD27,ALS2,UFL1,PICALM,STAU1
Biological Process	GO:0006468	protein phosphorylation	31	1107	0.00129687	0.0541956	PLCB1,PAK2,GRK3,DLG1,MAPK8,SOCS7,MINK1,PAN3,TRPM7,LRP6,TNIK,SRC,STK33,APP,TLK1,CAMK1D,DCAF1,RICTOR,ALS2,ST5,GTF2H3,SCYL2,RPS6KC1,MAP4K5,STK39,AIDA,CDK17,MOB1B,PRKCE,DCLK1,ERC1
Molecular Function	GO:0008047	enzyme activator activity	12	273	0.00136333	0.0563795	RICTOR,SAE1,ALS2,PLCB1,PAK2,PRKCE,GAPVD1,RAB3GAP1,MOB1B,PTPA,CLPX,RASA1
Biological Process	GO:0018107	peptidyl-threonine phosphorylation	5	53	0.00146034	0.0591904	CAMK1D,MAPK8,DCLK1,STK33,DCAF1
Biological Process	GO:2001286	regulation of caveolin-mediated endocytosis	2	4	0.00146112	0.0591904	NEDD4L,SRC
Biological Process	GO:1901992	positive regulation of mitotic cell cycle phase transition	4	32	0.0015434	0.0618919	LOC100861018,PLCB1,SMC5,PLRG1
Molecular Function	GO:0098772	molecular function regulator	25	836	0.0016195	0.064294	NEDD4L,RALGPS1,PTPA,GAPVD1,PRKCE,RAB3GAP1,MOB1B,ALS2,RICTOR,RAPGEF4,APLP2,ANKRD27,ST5,RASA1,APP,CLPX,LRP6,PPP2R1B,SAE1,DLG1,PAK2,PLCB1,SOCS7,DOCK7,MAPK8
Molecular Function	GO:0005085	guanyl-nucleotide exchange factor activity	8	139	0.00164444	0.0646377	ALS2,RAPGEF4,ANKRD27,DOCK7,ST5,RALGPS1,GAPVD1,RAB3GAP1
Biological Process	GO:0033044	regulation of chromosome organization	9	174	0.00180143	0.0701145	UBR5,XRCC5,MAPK8,KDM4C,SRC,SMC5,TLK1,SETD7,BRD7
Biological Process	GO:0016569	covalent chromatin modification	13	325	0.00202477	0.078042	MAPK8,PHF21A,ASH2L,SATB1,DCAF1,UIMC1,UBR5,PHF20,KAT2B,SETD7,BRD7,EZH1,KDM4C
Cellular Component	GO:0043231	intracellular membrane-bounded organelle	130	6841	0.00204649	0.078121	CP,XRCC5,SOCS7,PLRG1,RMDN2,MTRF1,OXCT1,NUDT9,HOOK3,PDIA5,DCDC2,SLC35A3,KTN1,OXR1,NNT,SAE1,ASH2L,FANCL,TPD52,HNRNPR,PTBP2,SEPT7,BRD7,NMNAT2,UFL1,LOC100861018,PSMB1,ZRANB3,SOX5,EPB41L5,PTPA,RIC3,METTL14,PLCB1,CLPX,APP,PPP6R3,KAT2B,AASS,GKAP1,ARMC4,TFDP2,SON,UBR5,FNDC3A,STAU1,SATB1,CNOT6L,GTF2H3,DYNC2H1,NEDD4L,ATP2B1,PRKCE,ERC1,GXYLT1,DPP8,ANGEL2,ATP2C1,PHF20,KLF7,TLK1,PICALM,XRCC4,XRN1,MGA,DICER1,P…
Biological Process	GO:1901989	positive regulation of cell cycle phase transition	4	35	0.00216572	0.0811577	LOC100861018,PLCB1,SMC5,PLRG1
Cellular Component	GO:0036477	somatodendritic compartment	13	328	0.00219413	0.0811577	RAB27A,HNRNPR,PTBP2,GPHN,ATP2B1,LRP6,PTPRK,RIC3,ALS2,STAU1,PICALM,GNAO1,MAPK8
Cellular Component	GO:0043228	non-membrane-bounded organelle	58	2566	0.00222542	0.0811577	PAN3,MAPK8,MTCL1,ASH2L,KLHL5,DYNC1I2,CEP162,RBPJ,SEPT7,EPB41,DNAH5,TNIK,CCDC39,HNRNPR,STAT1,EPB41L5,APTX,XRCC4,XRN1,SDCCAG8,ZRANB3,LOC100861018,RAB3GAP1,PTPN4,FRG1,SMC5,MRPL30,IQCG,CEP63,PLRG1,XRCC5,TDRD7,PLCB1,ARMC4,ACTR3B,GPHN,CLPX,RMDN2,HOOK3,SATB1,STAU1,DCAF1,PHF6,ALS2,ARL13B,SETD7,RAD17,IFT74,OXR1,PRKCE,CKAP5,DNAH7,UTP18,ERC2,DCDC2,KDM4C,DYNC2H1,CEP83
Cellular Component	GO:0043232	intracellular non-membrane-bounded organelle	58	2566	0.00222542	0.0811577	LOC100861018,SDCCAG8,ZRANB3,XRN1,XRCC4,APTX,EPB41L5,IQCG,SMC5,MRPL30,RAB3GAP1,PTPN4,FRG1,KLHL5,ASH2L,MTCL1,MAPK8,PAN3,STAT1,HNRNPR,CCDC39,TNIK,EPB41,DNAH5,SEPT7,RBPJ,DYNC1I2,CEP162,ARL13B,PHF6,ALS2,STAU1,DCAF1,SATB1,HOOK3,CEP83,DYNC2H1,KDM4C,DCDC2,ERC2,UTP18,DNAH7,CKAP5,OXR1,PRKCE,IFT74,RAD17,SETD7,PLCB1,TDRD7,XRCC5,CEP63,PLRG1,RMDN2,CLPX,GPHN,ACTR3B,ARMC4
Biological Process	GO:1902808	positive regulation of cell cycle G1/S phase transition	3	17	0.0022487	0.0811577	LOC100861018,PLCB1,PLRG1
Molecular Function	GO:0017112	Rab guanyl-nucleotide exchange factor activity	3	17	0.0022487	0.0811577	ST5,RAB3GAP1,ALS2
Biological Process	GO:0010606	positive regulation of cytoplasmic mRNA processing body assembly	2	5	0.00240983	0.0839215	CNOT6L,PAN3
Biological Process	GO:0048262	determination of dorsal/ventral asymmetry	2	5	0.00240983	0.0839215	MAPK8,AIDA
Cellular Component	GO:0005858	axonemal dynein complex	2	5	0.00240983	0.0839215	DNAH5,DNAH7
Cellular Component	GO:0032585	multivesicular body membrane	2	5	0.00240983	0.0839215	RAB27A,RAB27B
Biological Process	GO:0016579	protein deubiquitination	6	87	0.0025388	0.087644	USP45,USP13,UIMC1,OTUD7A,OTULIN,USP47
Biological Process	GO:0051345	positive regulation of hydrolase activity	15	417	0.00263892	0.090265	MTCL1,PICALM,PLCB1,MAPK8,ST5,RAPGEF4,ANKRD27,GNAO1,RALGPS1,RASA1,STAT1,PTPA,CLPX,RAB3GAP1,GAPVD1
Biological Process	GO:0000289	nuclear-transcribed mRNA poly(A) tail shortening	3	18	0.00266721	0.090265	CPEB3,CNOT6L,PAN3
Cellular Component	GO:0098590	plasma membrane region	17	503	0.00268294	0.090265	ITGB1,DLG1,MTCL1,SEPT7,SLC8A1,GPHN,SRC,TNIK,LRP6,NECTIN3,EPB41L5,ARL13B,PICALM,ERC1,ATP2B1,ERC2,STK39
Biological Process	GO:0043623	cellular protein complex assembly	13	339	0.00291804	0.0973498	ARMC4,DNAH5,ACTR3B,CCDC39,RIC3,DNAH7,RASA1,MAPK8,ATP6V0A2,ANKRD27,PICALM,UNC13B,RICTOR
Cellular Component	GO:0005856	cytoskeleton	32	1220	0.0030558	0.100827	XRCC4,XRN1,EPB41L5,SDCCAG8,PTPN4,IQCG,MAPK8,KLHL5,MTCL1,DNAH5,EPB41,SEPT7,CEP162,DYNC1I2,CCDC39,TNIK,HOOK3,ARL13B,ALS2,CKAP5,PRKCE,IFT74,CEP83,DYNC2H1,DCDC2,ERC2,DNAH7,CEP63,ACTR3B,ARMC4,RMDN2,GPHN
Biological Process	GO:0021591	ventricular system development	3	19	0.00313067	0.100827	DNAH5,KIF27,ARMC4
Cellular Component	GO:0044665	MLL1/2 complex	3	19	0.00313067	0.100827	MGA,PHF20,ASH2L
Cellular Component	GO:0071339	MLL1 complex	3	19	0.00313067	0.100827	PHF20,MGA,ASH2L
Biological Process	GO:0051053	negative regulation of DNA metabolic process	5	63	0.00314924	0.100827	RAD17,XRCC5,SRC,UBR5,ZRANB3
Biological Process	GO:0120031	plasma membrane bounded cell projection assembly	10	229	0.00353219	0.110087	DNAH5,SEPT7,IFT74,ARMC4,DYNC2H1,DCDC2,TNIK,IQCG,CCDC39,DNAH7
Biological Process	GO:1902275	regulation of chromatin organization	6	93	0.00354467	0.110087	TLK1,SETD7,MAPK8,BRD7,UBR5,KDM4C
Molecular Function	GO:0005516	calmodulin binding	6	93	0.00354467	0.110087	SLC8A1,ATP2B1,PHKB,IQCG,PLCB1,CAMK1D
Biological Process	GO:0021932	hindbrain radial glia guided cell migration	2	6	0.00357714	0.110087	ARL13B,SOCS7
Molecular Function	GO:0016423	tRNA (guanine) methyltransferase activity	2	6	0.00357714	0.110087	THUMPD3,TRMT11
Biological Process	GO:2000045	regulation of G1/S transition of mitotic cell cycle	5	65	0.00360797	0.110182	BRD7,CNOT6L,PLRG1,LOC100861018,PLCB1
Biological Process	GO:0051336	regulation of hydrolase activity	20	654	0.00368335	0.111625	RAPGEF4,ANKRD27,GNAO1,ST5,ALS2,RICTOR,PICALM,GAPVD1,RAB3GAP1,RALGPS1,PTPA,MAPK8,MTCL1,PLCB1,PAK2,RASA1,PPP6R3,STAT1,CLPX,APP
Biological Process	GO:0070646	protein modification by small protein removal	6	94	0.0037375	0.112129	UIMC1,USP13,USP45,USP47,OTUD7A,OTULIN
Biological Process	GO:0030031	cell projection assembly	10	231	0.00375647	0.112129	IQCG,TNIK,CCDC39,DNAH7,DYNC2H1,DCDC2,IFT74,ARMC4,DNAH5,SEPT7
Cellular Component	GO:0044422	organelle part	102	5198	0.00383866	0.113727	DYNC1I2,RBPJ,NMNAT2,BRD7,SEPT7,DNAH5,PTBP2,EZH1,HNRNPR,STAT1,LOC102179380,FANCL,ASH2L,SAE1,NNT,ZC3HC1,FRG1,ATP8A1,MRPL30,METTL14,PTPA,APTX,ANKRD27,ZRANB3,LOC100861018,UFL1,RMDN2,CEP63,PLRG1,CP,XRCC5,SCRN1,RAD17,IFT74,OXR1,MAN1A2,DNAH7,SRSF11,R3HCC1L,SLC35A3,DCDC2,KDM4C,PDIA5,HOOK3,DCAF1,PHF6,ARL13B,CEP162,PHF20,RAB12,CCDC39,TNIK,LOC108633367,RAB27A,ATP6V0A2,MAPK8,ATP2C1,ANGEL2,MTCL1,DPP8,GALNT1,A…
Molecular Function	GO:0003777	microtubule motor activity	4	41	0.0038909	0.114421	DNAH5,KIF27,DNAH7,DYNC2H1
Biological Process	GO:0007389	pattern specification process	11	271	0.003943	0.115101	ARL13B,EPB41L5,MAPK8,DYNC2H1,AIDA,LRP6,CCDC39,DNAH5,ARMC4,IFT74,RBPJ
Biological Process	GO:0009953	dorsal/ventral pattern formation	5	67	0.00411277	0.11918	MAPK8,LRP6,AIDA,DYNC2H1,ARL13B
Biological Process	GO:0031175	neuron projection development	16	483	0.00431078	0.124013	NEDD4L,PTPRK,DCLK1,ALS2,PICALM,ANKRD27,CNTN1,APP,TNIK,NRP2,APBB2,CAMK1D,KLF7,RBPJ,PAK2,MAPK8
Biological Process	GO:0043488	regulation of mRNA stability	5	68	0.00438322	0.12519	CNOT6L,ANGEL2,METTL14,CPEB3,HNRNPR
Molecular Function	GO:0042623	ATPase activity, coupled	10	237	0.00449776	0.127544	XRCC5,YTHDC2,ATP6V0A2,GTF2H3,ATP2C1,ATP8A1,RAD17,ATP2B1,CLPX,LONP2
Biological Process	GO:0006928	movement of cell or subcellular component	27	1002	0.00454691	0.128023	IQCG,PTPRK,KTN1,DNAH7,LAMA4,DYNC2H1,AVL9,NEDD4L,IFT74,ATP8A1,DCLK1,KIF27,SDCCAG8,ARL13B,CCDC39,APP,KLF7,RBPJ,APBB2,DYNC1I2,CAMK1D,ARMC4,NRP2,DNAH5,PLCB1,MAPK8,SOCS7
Biological Process	GO:0030900	forebrain development	9	201	0.00471777	0.130689	ARL13B,PLCB1,SOCS7,DYNC2H1,DCLK1,NRP2,DNAH5,RBPJ,RAB3GAP1
Molecular Function	GO:0019904	protein domain specific binding	13	360	0.00484004	0.130689	PICALM,DLG1,SON,EPB41L5,DNAJC6,SOCS7,SRC,ATP2B1,APP,AIDA,TFDP2,ERC1,RAB27B
Biological Process	GO:0046950	cellular ketone body metabolic process	2	7	0.00495596	0.130689	OXCT1,HMGCLL1
Biological Process	GO:0070126	mitochondrial translational termination	2	7	0.00495596	0.130689	MTRF1,MRRF
Cellular Component	GO:0070419	nonhomologous end joining complex	2	7	0.00495596	0.130689	XRCC4,XRCC5
Molecular Function	GO:0005545	1-phosphatidylinositol binding	2	7	0.00495596	0.130689	PICALM,EPB41
Molecular Function	GO:0033130	acetylcholine receptor binding	2	7	0.00495596	0.130689	APP,RIC3
Biological Process	GO:0043487	regulation of RNA stability	5	70	0.00496175	0.130689	ANGEL2,METTL14,CNOT6L,HNRNPR,CPEB3
Cellular Component	GO:0034708	methyltransferase complex	5	70	0.00496175	0.130689	METTL14,PHF20,MGA,EZH1,ASH2L
Biological Process	GO:0018193	peptidyl-amino acid modification	20	672	0.00497077	0.130689	ASH2L,SAE1,PAK2,MAPK8,EZH1,APP,STK33,PHF20,KAT2B,CAMK1D,BRD7,RICTOR,DCAF1,PTPA,KDM4C,STK39,DCLK1,SMC5,GALNT1,SETD7
Biological Process	GO:1902806	regulation of cell cycle G1/S phase transition	5	71	0.00527044	0.134991	BRD7,CNOT6L,PLRG1,LOC100861018,PLCB1
Cellular Component	GO:0031256	leading edge membrane	5	71	0.00527044	0.134991	EPB41L5,PTPRK,SRC,ITGB1,ATP2B1
Molecular Function	GO:0036459	thiol-dependent ubiquitinyl hydrolase activity	5	71	0.00527044	0.134991	USP47,OTULIN,OTUD7A,USP13,USP45
Molecular Function	GO:0101005	ubiquitinyl hydrolase activity	5	71	0.00527044	0.134991	USP47,OTUD7A,OTULIN,USP13,USP45
Biological Process	GO:0006303	double-strand break repair via nonhomologous end joining	3	23	0.00546212	0.139004	XRCC5,SMC5,XRCC4
Molecular Function	GO:0016779	nucleotidyltransferase activity	6	102	0.00557196	0.140896	PAPD4,ZCCHC6,NMNAT2,GPHN,LOC108633367,PAPSS1
Biological Process	GO:0060255	regulation of macromolecule metabolic process	74	3597	0.00597596	0.150156	CAMK1D,APBB2,CPEB3,LRP6,SOCS7,XRCC5,RAD17,IFT74,PAPD4,KDM4C,ST5,SCYL2,DCAF1,RICTOR,PHF6,RBPJ,BRD7,STAT1,EZH1,PTBP2,HNRNPR,OTULIN,ASH2L,ITGB1,DLG1,METTL14,PTPA,SOX5,EPB41L5,ZRANB3,USP13,UFL1,TFDP2,KAT2B,SRC,ELF2,PPP6R3,APP,CLPX,LOC108633251,ZKSCAN4,PAK2,PLCB1,TDRD7,MOB1B,SETD7,LOC102171908,PRKCE,ERC1,NEDD4L,CNOT6L,GTF2H3,UBR5,UIMC1,SATB1,SON,ALS2,PHF21A,KLF7,TNIK,RAB27A,MAPK8,PAN3,ZNF583,ANGEL2,RA…
Biological Process	GO:0043087	regulation of GTPase activity	11	288	0.00618244	0.153614	RAPGEF4,ANKRD27,GNAO1,ST5,ALS2,RICTOR,PLCB1,GAPVD1,RAB3GAP1,RALGPS1,RASA1
Molecular Function	GO:0016788	hydrolase activity, acting on ester bonds	17	547	0.00619101	0.153614	LOC102173648,PLCB1,PPEF1,PPP3CC,PAN3,PDE8A,ARSK,HIBCH,ZRANB3,XRN1,APTX,DNAJC6,CNOT6L,PTPRK,DICER1,PTPN4,PLPP1
Cellular Component	GO:0043234	protein complex	47	2080	0.00642854	0.155457	ITGB1,DLG1,FANCL,ATP6V0A2,PAN3,MAPK8,EZH1,SEPT7,DNAH5,EPB41,DYNC1I2,RBPJ,BRD7,UFL1,ETFB,PICALM,PSMB1,GNAO1,XRCC4,SMC5,METTL14,RAB3GAP1,EIF3H,XRCC5,PLRG1,LOC108633251,CLPX,LRP6,CPEB3,ACTR3B,TFDP2,ALS2,PHF6,RICTOR,UIMC1,DCAF1,CNOT6L,GTF2H3,HOOK3,DYNC2H1,DNAH7,UTP18,R3HCC1L,CKAP5,RAD17,TMEM67,IFT74
Cellular Component	GO:0044446	intracellular organelle part	99	5097	0.00650016	0.155457	PTPA,ATP8A1,METTL14,MRPL30,FRG1,ZC3HC1,UFL1,LOC100861018,ZRANB3,ANKRD27,APTX,STAT1,PTBP2,EZH1,HNRNPR,DNAH5,SEPT7,NMNAT2,RBPJ,BRD7,DYNC1I2,NNT,SAE1,ASH2L,LOC102179380,FANCL,KDM4C,SLC35A3,DCDC2,R3HCC1L,SRSF11,DNAH7,MAN1A2,OXR1,RAD17,IFT74,SCRN1,ARL13B,PHF6,DCAF1,HOOK3,PDIA5,RMDN2,XRCC5,CP,CEP63,PLRG1,GALNT13,IQCG,LONP2,SMC5,AQR,RAB3GAP1,GALNT1,HMGCLL1,PICALM,SDCCAG8,ETFB,XRCC4,MGA,RAB27A,LOC1086333…
Biological Process	GO:0010603	regulation of cytoplasmic mRNA processing body assembly	2	8	0.00653937	0.155457	CNOT6L,PAN3
Biological Process	GO:0036159	inner dynein arm assembly	2	8	0.00653937	0.155457	DNAH7,CCDC39
Biological Process	GO:0071044	histone mRNA catabolic process	2	8	0.00653937	0.155457	PAPD4,XRN1
Biological Process	GO:0072584	caveolin-mediated endocytosis	2	8	0.00653937	0.155457	SRC,NEDD4L
Biological Process	GO:1902224	ketone body metabolic process	2	8	0.00653937	0.155457	HMGCLL1,OXCT1
Molecular Function	GO:0003774	motor activity	5	75	0.00664164	0.156948	DYNC2H1,DNAH7,KIF27,DNAH5,DYNC1I2
Cellular Component	GO:0044297	cell body	10	252	0.00685981	0.161145	ATP2B1,PTBP2,GPHN,PTPRK,LRP6,RIC3,STAU1,PICALM,GNAO1,MAPK8
Biological Process	GO:0007010	cytoskeleton organization	20	695	0.0071374	0.166161	HOOK3,EPB41L5,RICTOR,SON,SDCCAG8,CKAP5,TMEM67,PTPA,IQCG,DNAH7,MAPK8,ATP2C1,MTCL1,EPB41,DNAH5,ACTR3B,ARMC4,RASA1,CCDC39,TNIK
Biological Process	GO:0018209	peptidyl-serine modification	8	177	0.00715708	0.166161	DCLK1,CAMK1D,GALNT1,STK33,STK39,MAPK8,RICTOR,PAK2
Molecular Function	GO:0008757	S-adenosylmethionine-dependent methyltransferase activity	6	108	0.0073267	0.16911	ASH2L,EZH1,THUMPD3,TRMT11,METTL14,SETD7
Biological Process	GO:0006635	fatty acid beta-oxidation	4	49	0.00738073	0.169373	LOC102179380,HIBCH,ETFB,LONP2
Biological Process	GO:0018205	peptidyl-lysine modification	9	217	0.00768438	0.175327	SAE1,ASH2L,EZH1,KDM4C,PHF20,KAT2B,SMC5,SETD7,BRD7
Biological Process	GO:0008333	endosome to lysosome transport	3	26	0.00774515	0.175704	SCYL2,RAB12,HOOK3
Molecular Function	GO:0019783	ubiquitin-like protein-specific protease activity	5	78	0.00782154	0.176429	USP47,OTULIN,OTUD7A,USP13,USP45
Biological Process	GO:0051726	regulation of cell cycle	18	609	0.00809935	0.177596	CNOT6L,UIMC1,LOC100861018,SON,RAD17,TMEM67,PRKCE,SMC5,PTPRK,PLRG1,MAPK8,ANGEL2,PLCB1,SAE1,APBB2,BRD7,LRP6,APP
Biological Process	GO:0030902	hindbrain development	5	79	0.00824523	0.177596	CNTN1,SOCS7,PTBP2,ARL13B,LRP6
Biological Process	GO:0000278	mitotic cell cycle	15	473	0.00829866	0.177596	ANGEL2,PLRG1,CNOT6L,SAE1,LOC100861018,PLCB1,PAK2,SMC5,TFDP2,BRD7,RAD17,RASA1,APP,REEP3,PTPA
Biological Process	GO:0003351	epithelial cilium movement	2	9	0.00832062	0.177596	CCDC39,KIF27
Biological Process	GO:0021535	cell migration in hindbrain	2	9	0.00832062	0.177596	ARL13B,SOCS7
Biological Process	GO:0048172	regulation of short-term neuronal synaptic plasticity	2	9	0.00832062	0.177596	UNC13B,RAB3GAP1
Cellular Component	GO:0048786	presynaptic active zone	2	9	0.00832062	0.177596	ERC1,ERC2
Molecular Function	GO:0004176	ATP-dependent peptidase activity	2	9	0.00832062	0.177596	LONP2,CLPX
Molecular Function	GO:0004653	polypeptide N-acetylgalactosaminyltransferase activity	2	9	0.00832062	0.177596	GALNT1,GALNT13
Molecular Function	GO:0005388	calcium-transporting ATPase activity	2	9	0.00832062	0.177596	ATP2C1,ATP2B1
Biological Process	GO:0010467	gene expression	70	3413	0.00841338	0.178616	RAB3GAP1,AQR,PHF11,DICER1,LONP2,PTPRK,MRRF,CNTN1,MGA,XRN1,PICALM,KLF7,RAB27A,PAN3,MAPK8,ZNF583,ANGEL2,SETD7,LOC102171908,ERC1,UTP18,NEDD4L,DYNC2H1,ZCCHC6,CNOT6L,GTF2H3,SATB1,UIMC1,PHF21A,SON,TFDP2,KAT2B,ELF2,APP,LOC108633251,TRMT11,TDRD7,PLCB1,ZKSCAN4,PUS7,EIF3H,MRPL30,METTL14,EPB41L5,SOX5,LOC100861018,USP13,UFL1,RBPJ,BRD7,HNRNPR,EZH1,PTBP2,STAT1,OTULIN,ASH2L,IFT74,PAPD4,THUMPD3,KDM4C,DCAF1,PHF6,…
Biological Process	GO:0007417	central nervous system development	15	475	0.00860818	0.179265	NRP2,DNAH5,DCLK1,KIF27,RBPJ,RAB3GAP1,ARMC4,DYNC2H1,PTBP2,ATP2B1,LRP6,SOCS7,CNTN1,ARL13B,PLCB1
Biological Process	GO:0000726	non-recombinational repair	3	27	0.00861314	0.179265	XRCC5,SMC5,XRCC4
Biological Process	GO:0033059	cellular pigmentation	3	27	0.00861314	0.179265	RAB27A,RAB27B,ANKRD27
Molecular Function	GO:0043021	ribonucleoprotein complex binding	5	80	0.00868458	0.179265	MTRF1,MRRF,CPEB3,PHF6,RICTOR
Molecular Function	GO:0004518	nuclease activity	7	147	0.00884923	0.179265	ZRANB3,LOC102173648,CNOT6L,PAN3,XRN1,DICER1,APTX
Biological Process	GO:0043414	macromolecule methylation	8	184	0.0089489	0.179265	SETD7,METTL14,THUMPD3,KDM4C,EZH1,TRMT11,SATB1,ASH2L
Biological Process	GO:0048863	stem cell differentiation	6	113	0.00906875	0.179265	NRP2,XRCC5,SOX5,RBPJ,KDM4C,LRP6
Cellular Component	GO:0035097	histone methyltransferase complex	4	52	0.00909154	0.179265	EZH1,ASH2L,PHF20,MGA
Biological Process	GO:0019222	regulation of metabolic process	79	3953	0.00918503	0.179265	RAB27A,TNIK,RAB12,KLF7,MTCL1,ANGEL2,ZNF583,PAN3,MAPK8,AIDA,PTPRK,LONP2,PHF11,DICER1,RAB3GAP1,PICALM,MGA,XRN1,CNTN1,PPP6R3,APP,CLPX,ELF2,SRC,KAT2B,TFDP2,TDRD7,ZKSCAN4,PLCB1,PAK2,LOC108633251,NEDD4L,PRKCE,LOC102171908,ERC1,SETD7,MOB1B,ALS2,PHF21A,SON,SATB1,UIMC1,UBR5,CNOT6L,GTF2H3,HNRNPR,PTBP2,EZH1,STAT1,RBPJ,BRD7,DLG1,ASH2L,ITGB1,DDAH1,LOC102179380,OTULIN,PTPA,METTL14,USP13,UFL1,ZRANB3,EPB41L5,SOX…
Biological Process	GO:0010605	negative regulation of macromolecule metabolic process	35	1476	0.00950179	0.179265	XRN1,ZRANB3,PICALM,UFL1,DICER1,METTL14,PTPRK,AIDA,PTPA,PAN3,DLG1,BRD7,RBPJ,HNRNPR,PTBP2,CNOT6L,SATB1,UBR5,DCAF1,UIMC1,RAD17,PAPD4,PRKCE,NEDD4L,KDM4C,SOCS7,XRCC5,PAK2,PLCB1,TFDP2,ELF2,LRP6,CPEB3,SRC,APP
Cellular Component	GO:1990391	DNA repair complex	3	28	0.00953593	0.179265	PHF21A,XRCC4,XRCC5
Biological Process	GO:0045931	positive regulation of mitotic cell cycle	5	82	0.00961136	0.179265	PLRG1,SMC5,LOC100861018,PLCB1,APP
Cellular Component	GO:0044450	microtubule organizing center part	5	82	0.00961136	0.179265	CEP83,SDCCAG8,CKAP5,HOOK3,CEP162
Biological Process	GO:0032269	negative regulation of cellular protein metabolic process	17	574	0.00977031	0.179265	PRKCE,METTL14,DICER1,AIDA,KDM4C,PTPA,CNOT6L,UFL1,PICALM,UBR5,HNRNPR,APP,CPEB3,LRP6,SOCS7,DLG1,PAK2
Biological Process	GO:0051172	negative regulation of nitrogen compound metabolic process	32	1322	0.0098702	0.179265	CNOT6L,UBR5,DCAF1,UIMC1,SATB1,RAD17,PRKCE,KDM4C,NEDD4L,SOCS7,XRCC5,PLCB1,PAK2,TFDP2,LRP6,CPEB3,SRC,ELF2,APP,PICALM,ZRANB3,UFL1,DICER1,METTL14,PTPRK,PTPA,AIDA,DLG1,BRD7,RBPJ,HNRNPR,PTBP2
Molecular Function	GO:0030234	enzyme regulator activity	18	622	0.0099407	0.179265	PPP2R1B,LRP6,APP,CLPX,RASA1,SOCS7,MAPK8,PAK2,PLCB1,SAE1,MOB1B,RAB3GAP1,PRKCE,GAPVD1,PTPA,APLP2,RICTOR,ALS2
Biological Process	GO:0031056	regulation of histone modification	5	83	0.0100993	0.179265	BRD7,MAPK8,SETD7,UBR5,KDM4C
Biological Process	GO:1902115	regulation of organelle assembly	5	83	0.0100993	0.179265	PAN3,CNOT6L,MAPK8,SEPT7,DCDC2
Cellular Component	GO:0005794	Golgi apparatus	22	816	0.0101113	0.179265	ATP2C1,UNC13B,NMNAT2,RAB12,GKAP1,LRP6,RAB27A,APP,HOOK3,XRN1,FNDC3A,PICALM,RAB3GAP1,GXYLT1,GALNT1,ATP8A1,RAB27B,ERC1,MAN1A2,DYNC2H1,GALNT13,SLC35A3
Biological Process	GO:0034622	cellular macromolecular complex assembly	18	624	0.0102516	0.179265	UNC13B,MAPK8,PAN3,ATP6V0A2,RASA1,PTBP2,CCDC39,DNAH5,ACTR3B,ARMC4,RICTOR,PICALM,ANKRD27,CNOT6L,RIC3,DNAH7,DICER1,EIF3H
Biological Process	GO:0016266	O-glycan processing	2	10	0.0102931	0.179265	GXYLT1,GALNT13
Biological Process	GO:0021854	hypothalamus development	2	10	0.0102931	0.179265	NRP2,RAB3GAP1
Biological Process	GO:0036158	outer dynein arm assembly	2	10	0.0102931	0.179265	ARMC4,DNAH5
Biological Process	GO:0097150	neuronal stem cell population maintenance	2	10	0.0102931	0.179265	MAPK8,HOOK3
Molecular Function	GO:0016796	exonuclease activity, active with either ribo- or deoxyribonucleic acids and producing 5'-phosphomonoesters	3	29	0.0105142	0.179265	PAN3,CNOT6L,APTX
Biological Process	GO:0019827	stem cell population maintenance	5	84	0.010604	0.179265	KDM4C,HOOK3,RBPJ,MAPK8,METTL14
Biological Process	GO:0006139	nucleobase-containing compound metabolic process	73	3623	0.0106798	0.179265	METTL14,ZRANB3,UFL1,USP13,SOX5,APTX,PTBP2,EZH1,HNRNPR,STAT1,BRD7,NMNAT2,RBPJ,FANCL,ASH2L,LOC102173648,NNT,MDH1B,OTULIN,THUMPD3,IFT74,RAD17,PAPD4,DCAF1,PHF6,NUDT9,LRP6,CPEB3,GPHN,CAMK1D,APBB2,PLRG1,YTHDC2,XRCC5,PTPRK,PAPSS1,AQR,PHF11,SMC5,DICER1,PICALM,MGA,XRN1,XRCC4,KLF7,ATP6V0A2,PAN3,MAPK8,ZNF583,UTP18,NEDD4L,SETD7,LOC102171908,ERC1,SATB1,UIMC1,UBR5,PHF21A,SON,CNOT6L,ZCCHC6,GTF2H3,ELF2,SRC,APP,T…
Biological Process	GO:0007049	cell cycle	25	972	0.0109978	0.179265	SAE1,PLCB1,PAK2,ANGEL2,PLRG1,MAPK8,RASA1,APP,LRP6,SEPT7,TFDP2,APBB2,BRD7,SON,UIMC1,LOC100861018,CNOT6L,REEP3,PTPA,PTPRK,PRKCE,CKAP5,SMC5,TMEM67,RAD17
Biological Process	GO:0030100	regulation of endocytosis	6	118	0.0110889	0.179265	PICALM,SRC,NEDD4L,RAB27A,CAMK1D,SCYL2
Biological Process	GO:0006325	chromatin organization	14	445	0.0113133	0.179265	MAPK8,ASH2L,PHF21A,SATB1,UBR5,UIMC1,DCAF1,PHF20,KAT2B,SETD7,TLK1,BRD7,EZH1,KDM4C
Molecular Function	GO:0008092	cytoskeletal protein binding	16	537	0.0114068	0.179265	KTN1,PTPN4,FRG1,IFT74,RAB27B,KIF27,PHF6,HOOK3,EPB41L5,RAB27A,GPHN,EPB41,ACTR3B,MTCL1,KLHL5,MAPK8
Cellular Component	GO:0030425	dendrite	9	232	0.0115962	0.179265	MAPK8,GNAO1,STAU1,ALS2,PTPRK,RAB27A,HNRNPR,GPHN,ATP2B1
Cellular Component	GO:0005737	cytoplasm	127	6941	0.0120669	0.179265	ELF2,STK33,SRC,PPP6R3,CLPX,APP,ACTR3B,GKAP1,CFAP36,AASS,TDRD7,PAK2,PLCB1,PAM,UBE2Q2,NEDD4L,ERC2,CEP83,DYNC2H1,ARMC1,GXYLT1,MOB1B,PRKCE,ERC1,GAPVD1,RAB27B,CKAP5,FNDC3A,UBR5,STAU1,ALS2,CNOT6L,CCDC39,TNIK,LOC108633367,RAB27A,CEP162,PHF20,RAB12,ATE1,DPP8,ATP6V0A2,PAN3,ATP2C1,MAPK8,ANGEL2,MRRF,IQCG,LONP2,GALNT13,AIDA,GALNT1,PTPN4,RAB3GAP1,DICER1,ETFB,SDCCAG8,PICALM,GSTCD,HMGCLL1,PATJ,RPS6KC1,MGA,XRCC4…
Biological Process	GO:0098727	maintenance of cell number	5	87	0.0122212	0.179265	KDM4C,RBPJ,MAPK8,HOOK3,METTL14
Biological Process	GO:0048699	generation of neurons	21	782	0.012369	0.179265	NRP2,RBPJ,KLF7,CAMK1D,APBB2,APP,TNIK,XRCC5,MAPK8,PAK2,DCLK1,NEDD4L,PTPRK,ANKRD27,SOX5,HOOK3,CNTN1,UFL1,ALS2,PICALM,SDCCAG8
Biological Process	GO:0032401	establishment of melanosome localization	2	11	0.0124504	0.179265	RAB27A,RAB27B
Biological Process	GO:0032402	melanosome transport	2	11	0.0124504	0.179265	RAB27B,RAB27A
Biological Process	GO:0051904	pigment granule transport	2	11	0.0124504	0.179265	RAB27B,RAB27A
Biological Process	GO:0051905	establishment of pigment granule localization	2	11	0.0124504	0.179265	RAB27B,RAB27A
Molecular Function	GO:0004535	poly(A)-specific ribonuclease activity	2	11	0.0124504	0.179265	PAN3,CNOT6L
Molecular Function	GO:0004527	exonuclease activity	4	57	0.0124814	0.179265	PAN3,CNOT6L,APTX,XRN1
Molecular Function	GO:0004843	thiol-dependent ubiquitin-specific protease activity	4	57	0.0124814	0.179265	OTUD7A,OTULIN,USP13,USP45
Biological Process	GO:0016192	vesicle-mediated transport	21	784	0.0127005	0.179265	PICALM,SCYL2,ANKRD27,RAPGEF4,DNAJC6,HOOK3,CEP83,NEDD4L,RAB27B,ATP8A1,GAPVD1,ERC1,SCRN1,ITGB1,UNC13B,RAB27A,APP,SRC,RAB12,NBAS,CAMK1D
Biological Process	GO:0022008	neurogenesis	22	835	0.0129525	0.179265	DCLK1,PTPRK,NEDD4L,SOX5,HOOK3,CNTN1,ANKRD27,PICALM,SDCCAG8,UFL1,ALS2,RBPJ,KLF7,CAMK1D,APBB2,NRP2,TNIK,APP,SOCS7,MAPK8,XRCC5,PAK2
Biological Process	GO:0016310	phosphorylation	33	1402	0.0130219	0.179265	PAK2,PLCB1,TRPM7,SOCS7,APP,SRC,LRP6,STK33,CAMK1D,RICTOR,ALS2,DCAF1,SCYL2,ST5,GTF2H3,MAP4K5,DCLK1,PRKCE,ERC1,MOB1B,RAD17,LOC102173648,DLG1,GRK3,MAPK8,MINK1,PAN3,TNIK,TLK1,RPS6KC1,AIDA,STK39,CDK17
Biological Process	GO:0009062	fatty acid catabolic process	4	58	0.0132438	0.179265	LOC102179380,ETFB,HIBCH,LONP2
Molecular Function	GO:0019829	cation-transporting ATPase activity	4	58	0.0132438	0.179265	ATP2B1,ATP6V0A2,ATP2C1,ATP8A1
Biological Process	GO:0090304	nucleic acid metabolic process	65	3192	0.0135042	0.179265	ZRANB3,USP13,UFL1,SOX5,APTX,METTL14,FANCL,LOC102173648,ASH2L,OTULIN,STAT1,EZH1,HNRNPR,PTBP2,BRD7,RBPJ,DCAF1,PHF6,THUMPD3,IFT74,RAD17,PAPD4,PLRG1,YTHDC2,XRCC5,CPEB3,LRP6,CAMK1D,APBB2,PICALM,XRN1,XRCC4,MGA,PTPRK,AQR,SMC5,DICER1,PHF11,MAPK8,PAN3,ZNF583,KLF7,UIMC1,UBR5,SATB1,SON,PHF21A,ZCCHC6,CNOT6L,GTF2H3,UTP18,NEDD4L,SETD7,ERC1,LOC102171908,PLCB1,ZKSCAN4,PUS7,LOC108633251,TRMT11,SRC,ELF2,APP,TFDP2,…
Molecular Function	GO:0018024	histone-lysine N-methyltransferase activity	3	32	0.0137871	0.179265	SETD7,ASH2L,EZH1
Biological Process	GO:0051128	regulation of cellular component organization	33	1408	0.0138051	0.179265	PLCB1,XRCC5,SRC,ACTR3B,CAMK1D,APBB2,RICTOR,UBR5,SCYL2,CNOT6L,KDM4C,NEDD4L,DCDC2,TMEM67,SETD7,SAE1,DLG1,ITGB1,MAPK8,PAN3,RAB27A,RASA1,TNIK,SEPT7,BRD7,RBPJ,TLK1,PICALM,ANKRD27,EPB41L5,CNTN1,ATP8A1,SMC5
Molecular Function	GO:0005088	Ras guanyl-nucleotide exchange factor activity	5	90	0.013998	0.179265	RAPGEF4,ST5,RAB3GAP1,RALGPS1,ALS2
Molecular Function	GO:0042625	ATPase coupled ion transmembrane transporter activity	4	59	0.0140354	0.179265	ATP2B1,ATP8A1,ATP6V0A2,ATP2C1
Biological Process	GO:0031324	negative regulation of cellular metabolic process	33	1410	0.0140746	0.179265	PTPRK,AIDA,PTPA,METTL14,DICER1,PICALM,ZRANB3,UFL1,HNRNPR,PTBP2,RBPJ,BRD7,DLG1,KDM4C,NEDD4L,RAD17,PRKCE,UBR5,UIMC1,DCAF1,SATB1,CNOT6L,CPEB3,LRP6,SRC,ELF2,APP,TFDP2,PAK2,PLCB1,ZKSCAN4,SOCS7,XRCC5
Biological Process	GO:0016197	endosomal transport	7	161	0.0141052	0.179265	HOOK3,SCYL2,ANKRD27,ERC1,RAB12,DCLK1,PICALM
Biological Process	GO:0045787	positive regulation of cell cycle	8	201	0.0146772	0.179265	CNOT6L,PLRG1,PLCB1,LOC100861018,SMC5,PRKCE,APP,LRP6
Biological Process	GO:0032400	melanosome localization	2	12	0.0147863	0.179265	RAB27A,RAB27B
Biological Process	GO:0051875	pigment granule localization	2	12	0.0147863	0.179265	RAB27B,RAB27A
Biological Process	GO:0045807	positive regulation of endocytosis	4	60	0.0148563	0.179265	NEDD4L,RAB27A,SCYL2,CAMK1D
Biological Process	GO:0048666	neuron development	16	554	0.0149518	0.179265	TNIK,APP,CAMK1D,APBB2,RBPJ,KLF7,NRP2,PAK2,MAPK8,PTPRK,NEDD4L,DCLK1,PICALM,ALS2,CNTN1,ANKRD27
Biological Process	GO:0033554	cellular response to stress	27	1103	0.0152603	0.179265	XRCC5,MAPK8,SUSD6,DLG1,ASH2L,PLCB1,FANCL,RBPJ,SRC,XRCC4,APTX,ZNF277,PDIA5,GTF2H3,CNOT6L,UFL1,USP13,LOC100861018,UIMC1,UBR5,ZRANB3,SMC5,OXR1,RAD17,SETD7,AIDA,PTPRK
Biological Process	GO:0017148	negative regulation of translation	5	92	0.0152744	0.179265	HNRNPR,CPEB3,METTL14,DICER1,CNOT6L
Cellular Component	GO:0001726	ruffle	5	92	0.0152744	0.179265	EPB41L5,SRC,RASA1,ITGB1,ALS2
Biological Process	GO:0006812	cation transport	19	700	0.0153431	0.179265	SLC9A7,CNTN1,GNAO1,TRPM3,ARMC1,ATP8A1,PRKCE,SLC38A1,STK39,NEDD4L,SLC35A3,ATP2B1,ATP2C1,ATP6V0A2,CP,TRPM7,NALCN,NNT,SLC8A1
Biological Process	GO:0007346	regulation of mitotic cell cycle	10	285	0.0153634	0.179265	SMC5,RAD17,BRD7,APP,ANGEL2,CNOT6L,PLRG1,SAE1,PLCB1,LOC100861018
Biological Process	GO:0001519	peptide amidation	1	1	0.0158042	0.179265	PAM
Biological Process	GO:0006740	NADPH regeneration	1	1	0.0158042	0.179265	NNT
Biological Process	GO:0016476	regulation of embryonic cell shape	1	1	0.0158042	0.179265	2021-09-07
Biological Process	GO:0016598	protein arginylation	1	1	0.0158042	0.179265	ATE1
Biological Process	GO:0018315	molybdenum incorporation into molybdenum-molybdopterin complex	1	1	0.0158042	0.179265	GPHN
Biological Process	GO:0021649	vestibulocochlear nerve structural organization	1	1	0.0158042	0.179265	NRP2
Biological Process	GO:0021824	cerebral cortex tangential migration using cell-axon interactions	1	1	0.0158042	0.179265	NRP2
Biological Process	GO:0021825	substrate-dependent cerebral cortex tangential migration	1	1	0.0158042	0.179265	NRP2
Biological Process	GO:0021828	gonadotrophin-releasing hormone neuronal migration to the hypothalamus	1	1	0.0158042	0.179265	NRP2
Biological Process	GO:0021856	hypothalamic tangential migration using cell-axon interactions	1	1	0.0158042	0.179265	NRP2
Biological Process	GO:0021886	hypothalamus gonadotrophin-releasing hormone neuron differentiation	1	1	0.0158042	0.179265	NRP2
Biological Process	GO:0021888	hypothalamus gonadotrophin-releasing hormone neuron development	1	1	0.0158042	0.179265	NRP2
Biological Process	GO:0021943	formation of radial glial scaffolds	1	1	0.0158042	0.179265	ARL13B
Biological Process	GO:0030026	cellular manganese ion homeostasis	1	1	0.0158042	0.179265	ATP2C1
Biological Process	GO:0030472	mitotic spindle organization in nucleus	1	1	0.0158042	0.179265	PTPA
Biological Process	GO:0031179	peptide modification	1	1	0.0158042	0.179265	PAM
Biological Process	GO:0032468	Golgi calcium ion homeostasis	1	1	0.0158042	0.179265	ATP2C1
Biological Process	GO:0033168	conversion of ds siRNA to ss siRNA involved in RNA interference	1	1	0.0158042	0.179265	DICER1
Biological Process	GO:0034036	purine ribonucleoside bisphosphate biosynthetic process	1	1	0.0158042	0.179265	PAPSS1
Biological Process	GO:0034352	positive regulation of glial cell apoptotic process	1	1	0.0158042	0.179265	MAPK8
Biological Process	GO:0035212	cell competition in a multicellular organism	1	1	0.0158042	0.179265	DCAF1
Biological Process	GO:0035261	external genitalia morphogenesis	1	1	0.0158042	0.179265	LRP6
Biological Process	GO:0035723	interleukin-15-mediated signaling pathway	1	1	0.0158042	0.179265	PLCB1
Biological Process	GO:0035724	CD24 biosynthetic process	1	1	0.0158042	0.179265	PLCB1
Biological Process	GO:0035907	dorsal aorta development	1	1	0.0158042	0.179265	RBPJ
Biological Process	GO:0035912	dorsal aorta morphogenesis	1	1	0.0158042	0.179265	RBPJ
Biological Process	GO:0036292	DNA rewinding	1	1	0.0158042	0.179265	ZRANB3
Biological Process	GO:0036404	conversion of ds siRNA to ss siRNA	1	1	0.0158042	0.179265	DICER1
Biological Process	GO:0042040	metal incorporation into metallo-molybdopterin complex	1	1	0.0158042	0.179265	GPHN
Biological Process	GO:0043316	cytotoxic T cell degranulation	1	1	0.0158042	0.179265	RAB27A
Biological Process	GO:0046032	ADP catabolic process	1	1	0.0158042	0.179265	NUDT9
Biological Process	GO:0048264	determination of ventral identity	1	1	0.0158042	0.179265	AIDA
Biological Process	GO:0050428	3'-phosphoadenosine 5'-phosphosulfate biosynthetic process	1	1	0.0158042	0.179265	PAPSS1
Biological Process	GO:0055071	manganese ion homeostasis	1	1	0.0158042	0.179265	ATP2C1
Biological Process	GO:0060466	activation of meiosis involved in egg activation	1	1	0.0158042	0.179265	PLCB1
Biological Process	GO:0060844	arterial endothelial cell fate commitment	1	1	0.0158042	0.179265	RBPJ
Biological Process	GO:0060846	blood vessel endothelial cell fate commitment	1	1	0.0158042	0.179265	RBPJ
Biological Process	GO:0060853	Notch signaling pathway involved in arterial endothelial cell fate commitment	1	1	0.0158042	0.179265	RBPJ
Biological Process	GO:0061344	regulation of cell adhesion involved in heart morphogenesis	1	1	0.0158042	0.179265	RBPJ
Biological Process	GO:0070672	response to interleukin-15	1	1	0.0158042	0.179265	PLCB1
Biological Process	GO:0071350	cellular response to interleukin-15	1	1	0.0158042	0.179265	PLCB1
Biological Process	GO:0071676	negative regulation of mononuclear cell migration	1	1	0.0158042	0.179265	PLCB1
Biological Process	GO:0072579	glycine receptor clustering	1	1	0.0158042	0.179265	GPHN
Biological Process	GO:0097101	blood vessel endothelial cell fate specification	1	1	0.0158042	0.179265	RBPJ
Biological Process	GO:0097374	sensory neuron axon guidance	1	1	0.0158042	0.179265	NRP2
Biological Process	GO:1901187	regulation of ephrin receptor signaling pathway	1	1	0.0158042	0.179265	RBPJ
Biological Process	GO:1901189	positive regulation of ephrin receptor signaling pathway	1	1	0.0158042	0.179265	RBPJ
Biological Process	GO:1901297	positive regulation of canonical Wnt signaling pathway involved in cardiac muscle cell fate commitment	1	1	0.0158042	0.179265	RBPJ
Biological Process	GO:1901660	calcium ion export	1	1	0.0158042	0.179265	ATP2B1
Biological Process	GO:1902857	positive regulation of non-motile cilium assembly	1	1	0.0158042	0.179265	2021-09-07
Biological Process	GO:1902959	regulation of aspartic-type endopeptidase activity involved in amyloid precursor protein catabolic process	1	1	0.0158042	0.179265	PICALM
Biological Process	GO:1902961	positive regulation of aspartic-type endopeptidase activity involved in amyloid precursor protein catabolic process	1	1	0.0158042	0.179265	PICALM
Biological Process	GO:1902962	regulation of metalloendopeptidase activity involved in amyloid precursor protein catabolic process	1	1	0.0158042	0.179265	PICALM
Biological Process	GO:1902963	negative regulation of metalloendopeptidase activity involved in amyloid precursor protein catabolic process	1	1	0.0158042	0.179265	PICALM
Biological Process	GO:1903435	positive regulation of constitutive secretory pathway	1	1	0.0158042	0.179265	RAB27A
Biological Process	GO:1904430	negative regulation of t-circle formation	1	1	0.0158042	0.179265	XRCC5
Biological Process	GO:1905068	positive regulation of canonical Wnt signaling pathway involved in heart development	1	1	0.0158042	0.179265	RBPJ
Biological Process	GO:1905245	regulation of aspartic-type peptidase activity	1	1	0.0158042	0.179265	PICALM
Biological Process	GO:1905247	positive regulation of aspartic-type peptidase activity	1	1	0.0158042	0.179265	PICALM
Biological Process	GO:1990245	histone H2A-T120 phosphorylation	1	1	0.0158042	0.179265	DCAF1
Biological Process	GO:2000055	positive regulation of Wnt signaling pathway involved in dorsal/ventral axis specification	1	1	0.0158042	0.179265	LRP6
Biological Process	GO:2000437	regulation of monocyte extravasation	1	1	0.0158042	0.179265	PLCB1
Biological Process	GO:2000438	negative regulation of monocyte extravasation	1	1	0.0158042	0.179265	PLCB1
Biological Process	GO:2000559	regulation of CD24 biosynthetic process	1	1	0.0158042	0.179265	PLCB1
Biological Process	GO:2000560	positive regulation of CD24 biosynthetic process	1	1	0.0158042	0.179265	PLCB1
Biological Process	GO:2000576	positive regulation of microtubule motor activity	1	1	0.0158042	0.179265	MTCL1
Biological Process	GO:2001031	positive regulation of cellular glucuronidation	1	1	0.0158042	0.179265	PRKCE
Biological Process	GO:2001288	positive regulation of caveolin-mediated endocytosis	1	1	0.0158042	0.179265	NEDD4L
Cellular Component	GO:0009841	mitochondrial endopeptidase Clp complex	1	1	0.0158042	0.179265	CLPX
Cellular Component	GO:0031251	PAN complex	1	1	0.0158042	0.179265	PAN3
Cellular Component	GO:0031389	Rad17 RFC-like complex	1	1	0.0158042	0.179265	RAD17
Cellular Component	GO:0036156	inner dynein arm	1	1	0.0158042	0.179265	DNAH7
Cellular Component	GO:0055120	striated muscle dense body	1	1	0.0158042	0.179265	FRG1
Cellular Component	GO:0097418	neurofibrillary tangle	1	1	0.0158042	0.179265	PICALM
Molecular Function	GO:0000107	imidazoleglycerol-phosphate synthase activity	1	1	0.0158042	0.179265	GXYLT1
Molecular Function	GO:0003860	3-hydroxyisobutyryl-CoA hydrolase activity	1	1	0.0158042	0.179265	HIBCH
Molecular Function	GO:0004057	arginyltransferase activity	1	1	0.0158042	0.179265	ATE1
Molecular Function	GO:0004504	peptidylglycine monooxygenase activity	1	1	0.0158042	0.179265	PAM
Molecular Function	GO:0004598	peptidylamidoglycolate lyase activity	1	1	0.0158042	0.179265	PAM
Molecular Function	GO:0004753	saccharopine dehydrogenase activity	1	1	0.0158042	0.179265	AASS
Molecular Function	GO:0008746	NAD(P)+ transhydrogenase activity	1	1	0.0158042	0.179265	NNT
Molecular Function	GO:0008750	NAD(P)+ transhydrogenase (AB-specific) activity	1	1	0.0158042	0.179265	NNT
Molecular Function	GO:0015410	manganese-transporting ATPase activity	1	1	0.0158042	0.179265	ATP2C1
Molecular Function	GO:0016652	oxidoreductase activity, acting on NAD(P)H, NAD(P) as acceptor	1	1	0.0158042	0.179265	NNT
Molecular Function	GO:0018071	NAD(P)-cysteine ADP-ribosyltransferase activity	1	1	0.0158042	0.179265	GXYLT1
Molecular Function	GO:0018121	NAD(P)-asparagine ADP-ribosyltransferase activity	1	1	0.0158042	0.179265	GXYLT1
Molecular Function	GO:0018127	NAD(P)-serine ADP-ribosyltransferase activity	1	1	0.0158042	0.179265	GXYLT1
Molecular Function	GO:0033699	DNA 5'-adenosine monophosphate hydrolase activity	1	1	0.0158042	0.179265	APTX
Molecular Function	GO:0035033	histone deacetylase regulator activity	1	1	0.0158042	0.179265	MAPK8
Molecular Function	GO:0038021	leptin receptor activity	1	1	0.0158042	0.179265	LEPR
Molecular Function	GO:0043867	7-cyano-7-deazaguanine tRNA-ribosyltransferase activity	1	1	0.0158042	0.179265	GXYLT1
Molecular Function	GO:0044102	purine deoxyribosyltransferase activity	1	1	0.0158042	0.179265	GXYLT1
Molecular Function	GO:0047130	saccharopine dehydrogenase (NADP+, L-lysine-forming) activity	1	1	0.0158042	0.179265	AASS
Molecular Function	GO:0047131	saccharopine dehydrogenase (NAD+, L-glutamate-forming) activity	1	1	0.0158042	0.179265	AASS
Molecular Function	GO:0061598	molybdopterin adenylyltransferase activity	1	1	0.0158042	0.179265	GPHN
Molecular Function	GO:0061599	molybdopterin molybdotransferase activity	1	1	0.0158042	0.179265	GPHN
Molecular Function	GO:0071936	coreceptor activity involved in Wnt signaling pathway	1	1	0.0158042	0.179265	LRP6
Molecular Function	GO:1904454	ubiquitin-specific protease activity involved in positive regulation of ERAD pathway	1	1	0.0158042	0.179265	USP13
Molecular Function	GO:1990244	histone kinase activity (H2A-T120 specific)	1	1	0.0158042	0.179265	DCAF1
Molecular Function	GO:0008173	RNA methyltransferase activity	3	34	0.0162553	0.182845	METTL14,TRMT11,THUMPD3
Molecular Function	GO:0030145	manganese ion binding	3	34	0.0162553	0.182845	GALNT1,ATP2C1,PPEF1
Cellular Component	GO:0012505	endomembrane system	48	2248	0.016258	0.182845	RIC3,GALNT13,RAB3GAP1,GALNT1,ZC3HC1,ATP8A1,PICALM,HMGCLL1,UFL1,ANKRD27,XRN1,RPS6KC1,RAB27A,HNRNPR,NMNAT2,PHF20,RAB12,FANCL,UNC13B,ITGB1,DLG1,ATP2C1,ATP6V0A2,TPD52,KTN1,DYNC2H1,AVL9,SLC35A3,GXYLT1,SCRN1,RAB27B,MAN1A2,PRKCE,GAPVD1,ERC1,FNDC3A,STAU1,ALS2,HOOK3,PDIA5,LRP6,APP,GKAP1,PAK2,PLCB1,PLRG1,PAM,YTHDC2
Biological Process	GO:0051248	negative regulation of protein metabolic process	17	608	0.0164437	0.184411	AIDA,KDM4C,PTPA,DICER1,METTL14,PRKCE,UFL1,UBR5,PICALM,CNOT6L,APP,HNRNPR,CPEB3,LRP6,DLG1,PAK2,SOCS7
Biological Process	GO:0070647	protein modification by small protein conjugation or removal	17	611	0.0171707	0.191659	FANCL,KLHL5,SAE1,SOCS7,USP47,OTULIN,OTUD7A,DCAF1,UIMC1,UBR5,UFL1,USP13,UBE2Q2,USP45,NEDD4L,SMC5,PRKCE
Biological Process	GO:0002089	lens morphogenesis in camera-type eye	2	13	0.0172945	0.191659	TDRD7,NECTIN3
Biological Process	GO:0043666	regulation of phosphoprotein phosphatase activity	2	13	0.0172945	0.191659	PPP6R3,PTPA
Biological Process	GO:0071985	multivesicular body sorting pathway	2	13	0.0172945	0.191659	RAB27B,RAB27A
Biological Process	GO:0016571	histone methylation	5	95	0.0173313	0.191659	SETD7,SATB1,EZH1,ASH2L,KDM4C
Biological Process	GO:0018105	peptidyl-serine phosphorylation	7	168	0.0174373	0.191697	DCLK1,MAPK8,CAMK1D,RICTOR,PAK2,STK39,STK33
Biological Process	GO:0019395	fatty acid oxidation	4	63	0.0174988	0.191697	LONP2,LOC102179380,HIBCH,ETFB
Biological Process	GO:0034641	cellular nitrogen compound metabolic process	81	4176	0.0175343	0.191697	ZNF583,MAPK8,ATP6V0A2,PAN3,KLF7,PICALM,XRN1,XRCC4,MGA,PAPSS1,MRRF,PTPRK,SMC5,DICER1,PHF11,AQR,PUS7,ZKSCAN4,PLCB1,TRMT11,LOC108633251,PAM,APP,SRC,ELF2,KAT2B,ADCY9,TFDP2,SON,PHF21A,UIMC1,UBR5,SATB1,ZCCHC6,GTF2H3,CNOT6L,NEDD4L,UTP18,LOC102171908,ERC1,SETD7,NNT,LOC102173648,DDAH1,ASH2L,FANCL,LOC102179380,OTULIN,MDH1B,STAT1,EZH1,PTBP2,HNRNPR,NMNAT2,BRD7,RBPJ,UFL1,USP13,LOC100861018,ZRANB3,APTX,SOX5,MR…
Biological Process	GO:0022029	telencephalon cell migration	3	35	0.0175762	0.191697	ARL13B,SOCS7,NRP2
Biological Process	GO:0034394	protein localization to cell surface	3	35	0.0175762	0.191697	RIC3,PTPRK,NEDD4L
Biological Process	GO:0043547	positive regulation of GTPase activity	9	249	0.0176501	0.191975	RALGPS1,RASA1,RAB3GAP1,GAPVD1,PLCB1,ST5,RAPGEF4,GNAO1,ANKRD27
Biological Process	GO:0048812	neuron projection morphogenesis	11	335	0.0177026	0.19202	KLF7,APBB2,NRP2,DCLK1,TNIK,APP,NEDD4L,MAPK8,ANKRD27,PICALM,ALS2
Biological Process	GO:0033043	regulation of organelle organization	20	761	0.0178934	0.193561	DCDC2,KDM4C,SETD7,TMEM67,SMC5,UBR5,RICTOR,CNOT6L,ANKRD27,SRC,RASA1,TLK1,BRD7,ACTR3B,SEPT7,PLCB1,SAE1,PAN3,MAPK8,XRCC5
Biological Process	GO:0034249	negative regulation of cellular amide metabolic process	5	97	0.0188	0.202815	CPEB3,HNRNPR,CNOT6L,METTL14,DICER1
Biological Process	GO:0021885	forebrain cell migration	3	36	0.0189553	0.203176	NRP2,SOCS7,ARL13B
Cellular Component	GO:0042734	presynaptic membrane	3	36	0.0189553	0.203176	ERC1,PICALM,ERC2
Cellular Component	GO:0043025	neuronal cell body	8	211	0.0190925	0.203176	MAPK8,PICALM,GPHN,PTBP2,ATP2B1,LRP6,PTPRK,RIC3
Biological Process	GO:0010468	regulation of gene expression	55	2667	0.0190952	0.203176	MGA,XRN1,CNTN1,EPB41L5,SOX5,UFL1,USP13,PICALM,PHF11,METTL14,DICER1,RAB3GAP1,PTPRK,ZNF583,ANGEL2,OTULIN,PAN3,MAPK8,ASH2L,KLF7,RBPJ,BRD7,PTBP2,EZH1,HNRNPR,STAT1,RAB27A,GTF2H3,CNOT6L,PHF21A,PHF6,SON,SATB1,DCAF1,UIMC1,LOC102171908,PAPD4,ERC1,SETD7,IFT74,NEDD4L,KDM4C,XRCC5,LOC108633251,TDRD7,PLCB1,ZKSCAN4,KAT2B,APBB2,TFDP2,CAMK1D,APP,ELF2,LRP6,CPEB3
Biological Process	GO:0046483	heterocycle metabolic process	73	3715	0.0191172	0.203176	PLRG1,XRCC5,YTHDC2,LRP6,CPEB3,GPHN,APBB2,CAMK1D,DCAF1,PHF6,NUDT9,THUMPD3,RAD17,IFT74,PAPD4,FANCL,ASH2L,NNT,LOC102173648,MDH1B,OTULIN,EZH1,HNRNPR,PTBP2,STAT1,RBPJ,BRD7,NMNAT2,ZRANB3,USP13,UFL1,SOX5,APTX,METTL14,PLCB1,ZKSCAN4,PUS7,LOC108633251,TRMT11,ELF2,SRC,APP,TFDP2,ADCY9,KAT2B,SATB1,UBR5,UIMC1,PHF21A,SON,ZCCHC6,CNOT6L,GTF2H3,UTP18,NEDD4L,SETD7,LOC102171908,ERC1,PAN3,ATP6V0A2,MAPK8,ZNF583,KLF7,P…
Biological Process	GO:0009892	negative regulation of metabolic process	36	1605	0.0191405	0.203176	PAPD4,PRKCE,RAD17,KDM4C,NEDD4L,CNOT6L,UBR5,DCAF1,UIMC1,SATB1,TFDP2,APP,LRP6,CPEB3,SRC,ELF2,XRCC5,SOCS7,ZKSCAN4,PLCB1,PAK2,METTL14,DICER1,PTPA,AIDA,PTPRK,XRN1,UFL1,PICALM,ZRANB3,BRD7,RBPJ,HNRNPR,PTBP2,PAN3,DLG1
Biological Process	GO:0034440	lipid oxidation	4	65	0.0194132	0.204974	LONP2,LOC102179380,HIBCH,ETFB
Molecular Function	GO:0008170	N-methyltransferase activity	4	65	0.0194132	0.204974	TRMT11,SETD7,EZH1,ASH2L
Biological Process	GO:0001764	neuron migration	5	98	0.0195641	0.20602	SDCCAG8,MAPK8,APBB2,NRP2,DCLK1
Biological Process	GO:0051130	positive regulation of cellular component organization	19	719	0.0197285	0.206991	RICTOR,ANKRD27,SCYL2,CNTN1,CNOT6L,EPB41L5,NEDD4L,SMC5,ATP8A1,ITGB1,SAE1,PLCB1,MAPK8,PAN3,RAB27A,ACTR3B,SEPT7,BRD7,CAMK1D
Cellular Component	GO:0044430	cytoskeletal part	23	921	0.0198477	0.206991	ARL13B,ALS2,SDCCAG8,XRCC4,HOOK3,DYNC2H1,CEP83,DCDC2,IQCG,DNAH7,CKAP5,IFT74,MTCL1,MAPK8,CEP63,RMDN2,CCDC39,DNAH5,SEPT7,ACTR3B,ARMC4,DYNC1I2,CEP162
Cellular Component	GO:0034451	centriolar satellite	2	14	0.0199692	0.206991	HOOK3,SDCCAG8
Molecular Function	GO:0008175	tRNA methyltransferase activity	2	14	0.0199692	0.206991	THUMPD3,TRMT11
Molecular Function	GO:0032794	GTPase activating protein binding	2	14	0.0199692	0.206991	GAPVD1,GNAO1
Molecular Function	GO:0070530	K63-linked polyubiquitin binding	2	14	0.0199692	0.206991	ZRANB3,UIMC1
Molecular Function	GO:0043022	ribosome binding	3	37	0.0203926	0.21083	RICTOR,CPEB3,MTRF1
Biological Process	GO:0090068	positive regulation of cell cycle process	6	136	0.0209857	0.216398	PLRG1,CNOT6L,SMC5,PRKCE,LOC100861018,PLCB1
Biological Process	GO:0120039	plasma membrane bounded cell projection morphogenesis	11	344	0.0210722	0.216727	DCLK1,NRP2,APBB2,KLF7,NEDD4L,APP,TNIK,ANKRD27,MAPK8,ALS2,PICALM
Biological Process	GO:0051276	chromosome organization	18	675	0.0211714	0.217185	PHF21A,UIMC1,UBR5,DCAF1,ZRANB3,SATB1,KDM4C,SMC5,SETD7,ASH2L,XRCC5,MAPK8,EZH1,SRC,KAT2B,PHF20,BRD7,TLK1
Cellular Component	GO:0045202	synapse	13	436	0.0214068	0.219033	NECTIN3,UNC13B,PICALM,ALS2,NMNAT2,ERC1,DCLK1,LRP6,CPEB3,HNRNPR,GPHN,ERC2,ATP2B1
Biological Process	GO:0048858	cell projection morphogenesis	11	346	0.0218812	0.222812	ALS2,PICALM,ANKRD27,MAPK8,APP,NEDD4L,TNIK,NRP2,DCLK1,KLF7,APBB2
Biological Process	GO:0007041	lysosomal transport	3	38	0.0218884	0.222812	HOOK3,SCYL2,RAB12
Biological Process	GO:0006725	cellular aromatic compound metabolic process	73	3743	0.0225841	0.227602	MGA,XRCC4,XRN1,PICALM,PHF11,SMC5,DICER1,AQR,PAPSS1,PTPRK,ZNF583,PAN3,ATP6V0A2,MAPK8,KLF7,GTF2H3,ZCCHC6,CNOT6L,PHF21A,SON,SATB1,UBR5,UIMC1,ERC1,LOC102171908,SETD7,NEDD4L,UTP18,TRMT11,LOC108633251,PUS7,ZKSCAN4,PLCB1,KAT2B,TFDP2,ADCY9,APP,ELF2,SRC,APTX,SOX5,UFL1,USP13,ZRANB3,METTL14,OTULIN,MDH1B,ASH2L,LOC102173648,NNT,FANCL,BRD7,NMNAT2,RBPJ,HNRNPR,EZH1,PTBP2,STAT1,NUDT9,PHF6,DCAF1,PAPD4,RAD17,IFT74,…
Biological Process	GO:0006415	translational termination	2	15	0.0228044	0.227602	MTRF1,MRRF
Biological Process	GO:0033539	fatty acid beta-oxidation using acyl-CoA dehydrogenase	2	15	0.0228044	0.227602	ETFB,LOC102179380
Biological Process	GO:0033962	cytoplasmic mRNA processing body assembly	2	15	0.0228044	0.227602	CNOT6L,PAN3
Biological Process	GO:0051570	regulation of histone H3-K9 methylation	2	15	0.0228044	0.227602	SETD7,KDM4C
Biological Process	GO:1901017	negative regulation of potassium ion transmembrane transporter activity	2	15	0.0228044	0.227602	NEDD4L,STK39
Cellular Component	GO:0030014	CCR4-NOT complex	2	15	0.0228044	0.227602	CPEB3,CNOT6L
Cellular Component	GO:0044464	cell part	185	10888	0.0228837	0.227602	RAB27A,LOC108633367,CCDC39,TNIK,RAB12,ATE1,CEP162,ZNF583,MAPK8,PAN3,ATP6V0A2,GALNT13,IQCG,MRRF,LONP2,SMC5,RAB3GAP1,HMGCLL1,GSTCD,ETFB,RPS6KC1,PATJ,SRC,STK33,ELF2,CFAP36,PUS7,PAK2,ZKSCAN4,TDRD7,LOC108633251,PAM,CEP83,UTP18,UBE2Q2,RAB27B,CKAP5,SLC38A1,GAPVD1,TMEM67,MOB1B,SETD7,ARMC1,FSD1L,ALS2,PHF21A,UIMC1,STAT1,RASA1,EZH1,RBPJ,DYNC1I2,KLHL5,DDAH1,DLG1,UNC13B,LOC102179380,OTULIN,MRPL30,ATP8A1,FRG1,…
Biological Process	GO:0071822	protein complex subunit organization	20	781	0.0229098	0.227602	ANKRD27,TRPM3,PICALM,RICTOR,MRRF,RIC3,DNAH7,MAPK8,ATP6V0A2,TRPM7,UNC13B,PPP2R1B,ARMC4,DNAH5,ACTR3B,SEPT7,MTRF1,CCDC39,RASA1,GPHN
Biological Process	GO:0060627	regulation of vesicle-mediated transport	9	261	0.0231314	0.227602	CAMK1D,RAB27B,SRC,NEDD4L,RAB27A,RAPGEF4,ANKRD27,SCYL2,PICALM
Cellular Component	GO:0030141	secretory granule	7	179	0.0237392	0.227602	RAB12,RAB27B,ATP8A1,ATP6V0A2,RAB27A,PAK2,FNDC3A
Biological Process	GO:0070925	organelle assembly	12	396	0.0237598	0.227602	ARMC4,IFT74,SEPT7,DNAH5,DNAH7,IQCG,CCDC39,DCDC2,DYNC2H1,CNOT6L,PAN3,MAPK8
Biological Process	GO:0044265	cellular macromolecule catabolic process	18	684	0.0237931	0.227602	NEDD4L,USP45,LONP2,PAPD4,DICER1,UFL1,USP13,PSMB1,UBR5,XRN1,CNOT6L,HNRNPR,CLPX,CPEB3,RAB12,ATE1,USP47,PAN3
Molecular Function	GO:0003729	mRNA binding	6	141	0.0245449	0.227602	TDRD7,CPEB3,PTBP2,HNRNPR,METTL14,ANGEL2
Biological Process	GO:0000082	G1/S transition of mitotic cell cycle	5	104	0.0245775	0.227602	LOC100861018,PLCB1,PLRG1,CNOT6L,BRD7
Biological Process	GO:0021536	diencephalon development	3	40	0.025055	0.227602	RBPJ,RAB3GAP1,NRP2
Molecular Function	GO:0003730	mRNA 3'-UTR binding	3	40	0.025055	0.227602	ANGEL2,CPEB3,HNRNPR
Cellular Component	GO:0005623	cell	185	10904	0.0250658	0.227602	DLG1,DDAH1,KLHL5,UNC13B,LOC102179380,OTULIN,RASA1,EZH1,STAT1,DYNC1I2,RBPJ,APTX,ANKRD27,MRPL30,ATP8A1,ZC3HC1,FRG1,EIF3H,PECR,YTHDC2,SLC8A1,LRP6,CPEB3,NRP2,CAMK1D,APBB2,PHF6,RICTOR,HIBCH,DCAF1,RAPGEF4,TCAIM,KDM4C,SRSF11,DNAH7,R3HCC1L,PAPD4,MAN1A2,PLPP1,SCRN1,IFT74,RAD17,ZNF583,ATP6V0A2,PAN3,MAPK8,LOC108633367,RAB27A,TNIK,CCDC39,RAB12,ATE1,CEP162,GSTCD,HMGCLL1,ETFB,RPS6KC1,PATJ,GALNT13,MRRF,IQCG,LON…
Biological Process	GO:0032205	negative regulation of telomere maintenance	2	16	0.0257945	0.227602	SRC,XRCC5
Biological Process	GO:1903428	positive regulation of reactive oxygen species biosynthetic process	2	16	0.0257945	0.227602	RAB27A,DDAH1
Molecular Function	GO:0008376	acetylgalactosaminyltransferase activity	2	16	0.0257945	0.227602	GALNT1,GALNT13
Molecular Function	GO:0031489	myosin V binding	2	16	0.0257945	0.227602	RAB27B,RAB27A
Biological Process	GO:0065009	regulation of molecular function	35	1586	0.025856	0.227602	MTCL1,SAE1,MAPK8,OTULIN,STAT1,RASA1,HNRNPR,EPB41,PICALM,UFL1,EPB41L5,XRCC4,ANKRD27,GNAO1,STK39,AIDA,PTPA,RALGPS1,RAB3GAP1,PAK2,PLCB1,SOCS7,SRC,APP,CLPX,PPP6R3,PPP2R1B,CAMK1D,RICTOR,ALS2,ST5,RAPGEF4,NEDD4L,GAPVD1,ERC1
Biological Process	GO:0072329	monocarboxylic acid catabolic process	4	71	0.0259111	0.227602	LONP2,HIBCH,LOC102179380,ETFB
Biological Process	GO:0006974	cellular response to DNA damage stimulus	14	496	0.0262189	0.227602	RAD17,SETD7,SMC5,UIMC1,UBR5,FANCL,ZRANB3,SUSD6,ASH2L,CNOT6L,GTF2H3,XRCC5,XRCC4,APTX
Biological Process	GO:1902589	single-organism organelle organization	24	999	0.0263893	0.227602	RICTOR,PICALM,ANKRD27,HOOK3,EPB41L5,DYNC2H1,DCDC2,MRRF,IQCG,LONP2,DNAH7,CKAP5,SMC5,IFT74,MAPK8,ATP2C1,RASA1,TNIK,CCDC39,EPB41,DNAH5,ACTR3B,SEPT7,ARMC4
Cellular Component	GO:0009898	cytoplasmic side of plasma membrane	5	106	0.026416	0.227602	GNAO1,RASA1,ATP2B1,GPHN,SRC
Biological Process	GO:0001510	RNA methylation	3	41	0.0267259	0.227602	METTL14,TRMT11,THUMPD3
Cellular Component	GO:0005901	caveola	3	41	0.0267259	0.227602	LRP6,SRC,SLC8A1
Molecular Function	GO:0016278	lysine N-methyltransferase activity	3	41	0.0267259	0.227602	EZH1,ASH2L,SETD7
Molecular Function	GO:0016279	protein-lysine N-methyltransferase activity	3	41	0.0267259	0.227602	ASH2L,EZH1,SETD7
Biological Process	GO:0044248	cellular catabolic process	30	1320	0.0271059	0.227602	LONP2,NEDD4L,USP45,PAPD4,DICER1,HIBCH,OXCT1,ETFB,PSMB1,UBR5,UFL1,USP13,CNOT6L,NUDT9,XRN1,TNIK,CPEB3,HNRNPR,CLPX,ATE1,RAB12,AASS,MTCL1,LOC102179380,FANCL,ZKSCAN4,DDAH1,PAN3,USP47,MAPK8
Biological Process	GO:0006493	protein O-linked glycosylation	3	42	0.0284549	0.227602	GALNT13,GALNT1,GXYLT1
Biological Process	GO:0050769	positive regulation of neurogenesis	7	186	0.0284803	0.227602	MAPK8,CNTN1,CAMK1D,XRCC5,ANKRD27,UFL1,NEDD4L
Biological Process	GO:0008334	histone mRNA metabolic process	2	17	0.0289339	0.227602	PAPD4,XRN1
Biological Process	GO:0042982	amyloid precursor protein metabolic process	2	17	0.0289339	0.227602	PICALM,DLG1
Molecular Function	GO:0000175	3'-5'-exoribonuclease activity	2	17	0.0289339	0.227602	CNOT6L,PAN3
Biological Process	GO:0006461	protein complex assembly	18	700	0.0290569	0.227602	RICTOR,PICALM,TRPM3,ANKRD27,RIC3,DNAH7,UNC13B,TRPM7,ATP6V0A2,MAPK8,GPHN,RASA1,CCDC39,ACTR3B,SEPT7,DNAH5,PPP2R1B,ARMC4
Biological Process	GO:0032990	cell part morphogenesis	11	362	0.0291961	0.227602	NRP2,DCLK1,KLF7,APBB2,APP,NEDD4L,TNIK,ANKRD27,MAPK8,ALS2,PICALM
Cellular Component	GO:0031253	cell projection membrane	6	147	0.0293228	0.227602	EPB41L5,ITGB1,ATP2B1,DLG1,ARL13B,SRC
Cellular Component	GO:0097060	synaptic membrane	6	147	0.0293228	0.227602	ERC1,NECTIN3,GPHN,ATP2B1,ERC2,PICALM
Biological Process	GO:0070271	protein complex biogenesis	18	701	0.0294128	0.227602	DNAH7,RIC3,TRPM3,PICALM,RICTOR,ANKRD27,CCDC39,RASA1,GPHN,ARMC4,PPP2R1B,ACTR3B,SEPT7,DNAH5,UNC13B,ATP6V0A2,MAPK8,TRPM7
Biological Process	GO:0006397	mRNA processing	10	317	0.0294487	0.227602	PTBP2,HNRNPR,APP,AQR,PAPD4,METTL14,SON,PAN3,CNOT6L,PLRG1
Biological Process	GO:0034968	histone lysine methylation	4	74	0.0295944	0.227602	SETD7,EZH1,ASH2L,KDM4C
Biological Process	GO:0090263	positive regulation of canonical Wnt signaling pathway	4	74	0.0295944	0.227602	LRP6,UBR5,SRC,RBPJ
Biological Process	GO:2001251	negative regulation of chromosome organization	4	74	0.0295944	0.227602	KDM4C,SRC,UBR5,XRCC5
Cellular Component	GO:0032991	macromolecular complex	67	3435	0.0296687	0.227602	PICALM,ETFB,GNAO1,XRCC4,MGA,RAB3GAP1,AQR,SMC5,DICER1,MAPK8,ATP6V0A2,PAN3,PHF20,UIMC1,STAU1,ALS2,PHF21A,CNOT6L,GTF2H3,UTP18,DYNC2H1,TMEM67,CKAP5,ERC1,TDRD7,LOC108633251,APP,CLPX,TFDP2,ACTR3B,PSMB1,LOC100861018,UFL1,PTPA,LIFR,EIF3H,FRG1,MRPL30,METTL14,FANCL,KLHL5,DLG1,SAE1,ASH2L,ITGB1,OTULIN,HNRNPR,PTBP2,EZH1,BRD7,RBPJ,DYNC1I2,DNAH5,EPB41,SEPT7,DCAF1,RICTOR,PHF6,HOOK3,R3HCC1L,DNAH7,IFT74,RAD17,PLRG…
Biological Process	GO:0031323	regulation of cellular metabolic process	71	3672	0.0297064	0.227602	MTCL1,MAPK8,ZNF583,TNIK,RAB27A,KLF7,RAB12,PICALM,MGA,LONP2,PTPRK,AIDA,RAB3GAP1,PHF11,DICER1,ZKSCAN4,PAK2,PLCB1,LOC108633251,ELF2,SRC,PPP6R3,APP,CLPX,TFDP2,KAT2B,SATB1,UBR5,UIMC1,PHF21A,ALS2,SON,CNOT6L,GTF2H3,NEDD4L,SETD7,MOB1B,ERC1,PRKCE,LOC102171908,LOC102179380,DLG1,ASH2L,DDAH1,OTULIN,PTBP2,HNRNPR,EZH1,STAT1,BRD7,RBPJ,ZRANB3,UFL1,USP13,SOX5,PTPA,METTL14,SOCS7,XRCC5,LRP6,CPEB3,APBB2,CAMK1D,DCAF1…
Biological Process	GO:0006396	RNA processing	17	653	0.030184	0.227602	PUS7,PLRG1,PAN3,TRMT11,YTHDC2,HNRNPR,PTBP2,APP,SON,ZCCHC6,CNOT6L,THUMPD3,UTP18,AQR,PAPD4,DICER1,METTL14
Biological Process	GO:0000288	nuclear-transcribed mRNA catabolic process, deadenylation-dependent decay	3	43	0.030242	0.227602	CPEB3,PAN3,CNOT6L
Biological Process	GO:0043085	positive regulation of catalytic activity	19	754	0.0302855	0.227602	MAPK8,PLCB1,PAK2,MTCL1,SAE1,CLPX,STAT1,RASA1,ST5,XRCC4,ANKRD27,GNAO1,RAPGEF4,PICALM,ALS2,RAB3GAP1,GAPVD1,PTPA,RALGPS1
Biological Process	GO:0044843	cell cycle G1/S phase transition	5	110	0.0303509	0.227602	BRD7,PLRG1,CNOT6L,LOC100861018,PLCB1
Biological Process	GO:0003137	Notch signaling pathway involved in heart induction	1	2	0.0313597	0.227602	RBPJ
Biological Process	GO:0003256	regulation of transcription from RNA polymerase II promoter involved in myocardial precursor cell differentiation	1	2	0.0313597	0.227602	RBPJ
Biological Process	GO:0006868	glutamine transport	1	2	0.0313597	0.227602	SLC38A1
Biological Process	GO:0007529	establishment of synaptic specificity at neuromuscular junction	1	2	0.0313597	0.227602	GPHN
Biological Process	GO:0009957	epidermal cell fate specification	1	2	0.0313597	0.227602	RBPJ
Biological Process	GO:0010710	regulation of collagen catabolic process	1	2	0.0313597	0.227602	ITGB1
Biological Process	GO:0010961	cellular magnesium ion homeostasis	1	2	0.0313597	0.227602	TRPM7
Biological Process	GO:0015788	UDP-N-acetylglucosamine transport	1	2	0.0313597	0.227602	SLC35A3
Biological Process	GO:0016199	axon midline choice point recognition	1	2	0.0313597	0.227602	APP
Biological Process	GO:0019355	nicotinamide nucleotide biosynthetic process from aspartate	1	2	0.0313597	0.227602	NMNAT2
Biological Process	GO:0032472	Golgi calcium ion transport	1	2	0.0313597	0.227602	ATP2C1
Biological Process	GO:0032484	Ral protein signal transduction	1	2	0.0313597	0.227602	RALGPS1
Biological Process	GO:0032485	regulation of Ral protein signal transduction	1	2	0.0313597	0.227602	RALGPS1
Biological Process	GO:0033306	phytol metabolic process	1	2	0.0313597	0.227602	PECR
Biological Process	GO:0034628	'de novo' NAD biosynthetic process from aspartate	1	2	0.0313597	0.227602	NMNAT2
Biological Process	GO:0035480	regulation of Notch signaling pathway involved in heart induction	1	2	0.0313597	0.227602	RBPJ
Biological Process	GO:0035481	positive regulation of Notch signaling pathway involved in heart induction	1	2	0.0313597	0.227602	RBPJ
Biological Process	GO:0035668	TRAM-dependent toll-like receptor signaling pathway	1	2	0.0313597	0.227602	PRKCE
Biological Process	GO:0035669	TRAM-dependent toll-like receptor 4 signaling pathway	1	2	0.0313597	0.227602	PRKCE
Biological Process	GO:0035696	monocyte extravasation	1	2	0.0313597	0.227602	PLCB1
Biological Process	GO:0035722	interleukin-12-mediated signaling pathway	1	2	0.0313597	0.227602	PLCB1
Biological Process	GO:0036506	maintenance of unfolded protein	1	2	0.0313597	0.227602	USP13
Biological Process	GO:0038165	oncostatin-M-mediated signaling pathway	1	2	0.0313597	0.227602	LIFR
Biological Process	GO:0046707	IDP metabolic process	1	2	0.0313597	0.227602	NUDT9
Biological Process	GO:0046709	IDP catabolic process	1	2	0.0313597	0.227602	NUDT9
Biological Process	GO:0046951	ketone body biosynthetic process	1	2	0.0313597	0.227602	HMGCLL1
Biological Process	GO:0048669	collateral sprouting in absence of injury	1	2	0.0313597	0.227602	APP
Biological Process	GO:0048861	leukemia inhibitory factor signaling pathway	1	2	0.0313597	0.227602	LIFR
Biological Process	GO:0050427	3'-phosphoadenosine 5'-phosphosulfate metabolic process	1	2	0.0313597	0.227602	PAPSS1
Biological Process	GO:0050747	positive regulation of lipoprotein metabolic process	1	2	0.0313597	0.227602	RAB3GAP1
Biological Process	GO:0060287	epithelial cilium movement involved in determination of left/right asymmetry	1	2	0.0313597	0.227602	CCDC39
Biological Process	GO:0060842	arterial endothelial cell differentiation	1	2	0.0313597	0.227602	RBPJ
Biological Process	GO:0060847	endothelial cell fate specification	1	2	0.0313597	0.227602	RBPJ
Biological Process	GO:0061091	regulation of phospholipid translocation	1	2	0.0313597	0.227602	ATP8A1
Biological Process	GO:0061092	positive regulation of phospholipid translocation	1	2	0.0313597	0.227602	ATP8A1
Biological Process	GO:0061317	canonical Wnt signaling pathway involved in cardiac muscle cell fate commitment	1	2	0.0313597	0.227602	RBPJ
Biological Process	GO:0071139	resolution of recombination intermediates	1	2	0.0313597	0.227602	SMC5
Biological Process	GO:0071349	cellular response to interleukin-12	1	2	0.0313597	0.227602	PLCB1
Biological Process	GO:0071386	cellular response to corticosterone stimulus	1	2	0.0313597	0.227602	ATP2B1
Biological Process	GO:0071447	cellular response to hydroperoxide	1	2	0.0313597	0.227602	OXR1
Biological Process	GO:0072135	kidney mesenchymal cell proliferation	1	2	0.0313597	0.227602	STAT1
Biological Process	GO:0072136	metanephric mesenchymal cell proliferation involved in metanephros development	1	2	0.0313597	0.227602	STAT1
Biological Process	GO:0072308	negative regulation of metanephric nephron tubule epithelial cell differentiation	1	2	0.0313597	0.227602	STAT1
Biological Process	GO:0072554	blood vessel lumenization	1	2	0.0313597	0.227602	RBPJ
Biological Process	GO:0072602	interleukin-4 secretion	1	2	0.0313597	0.227602	RBPJ
Biological Process	GO:0090186	regulation of pancreatic juice secretion	1	2	0.0313597	0.227602	STK39
Biological Process	GO:0090188	negative regulation of pancreatic juice secretion	1	2	0.0313597	0.227602	STK39
Biological Process	GO:0090381	regulation of heart induction	1	2	0.0313597	0.227602	RBPJ
Biological Process	GO:0097112	gamma-aminobutyric acid receptor clustering	1	2	0.0313597	0.227602	GPHN
Biological Process	GO:1901295	regulation of canonical Wnt signaling pathway involved in cardiac muscle cell fate commitment	1	2	0.0313597	0.227602	RBPJ
Biological Process	GO:1901321	positive regulation of heart induction	1	2	0.0313597	0.227602	RBPJ
Biological Process	GO:1902004	positive regulation of amyloid-beta formation	1	2	0.0313597	0.227602	PICALM
Biological Process	GO:1902855	regulation of non-motile cilium assembly	1	2	0.0313597	0.227602	2021-09-07
Biological Process	GO:1902992	negative regulation of amyloid precursor protein catabolic process	1	2	0.0313597	0.227602	PICALM
Biological Process	GO:1902993	positive regulation of amyloid precursor protein catabolic process	1	2	0.0313597	0.227602	PICALM
Biological Process	GO:1903061	positive regulation of protein lipidation	1	2	0.0313597	0.227602	RAB3GAP1
Biological Process	GO:1903173	fatty alcohol metabolic process	1	2	0.0313597	0.227602	PECR
Biological Process	GO:1903433	regulation of constitutive secretory pathway	1	2	0.0313597	0.227602	RAB27A
Biological Process	GO:1904378	maintenance of unfolded protein involved in ERAD pathway	1	2	0.0313597	0.227602	USP13
Biological Process	GO:1904684	negative regulation of metalloendopeptidase activity	1	2	0.0313597	0.227602	PICALM
Biological Process	GO:1905066	regulation of canonical Wnt signaling pathway involved in heart development	1	2	0.0313597	0.227602	RBPJ
Biological Process	GO:1990108	protein linear deubiquitination	1	2	0.0313597	0.227602	OTULIN
Biological Process	GO:1990164	histone H2A phosphorylation	1	2	0.0313597	0.227602	DCAF1
Biological Process	GO:2000017	positive regulation of determination of dorsal identity	1	2	0.0313597	0.227602	MAPK8
Biological Process	GO:2000053	regulation of Wnt signaling pathway involved in dorsal/ventral axis specification	1	2	0.0313597	0.227602	LRP6
Biological Process	GO:2000370	positive regulation of clathrin-dependent endocytosis	1	2	0.0313597	0.227602	SCYL2
Biological Process	GO:2001029	regulation of cellular glucuronidation	1	2	0.0313597	0.227602	PRKCE
Biological Process	GO:2001271	negative regulation of cysteine-type endopeptidase activity involved in execution phase of apoptosis	1	2	0.0313597	0.227602	PAK2
Cellular Component	GO:0000438	core TFIIH complex portion of holo TFIIH complex	1	2	0.0313597	0.227602	GTF2H3
Cellular Component	GO:0002193	MAML1-RBP-Jkappa- ICN1 complex	1	2	0.0313597	0.227602	RBPJ
Cellular Component	GO:0005958	DNA-dependent protein kinase-DNA ligase 4 complex	1	2	0.0313597	0.227602	XRCC4
Cellular Component	GO:0009368	endopeptidase Clp complex	1	2	0.0313597	0.227602	CLPX
Cellular Component	GO:0017133	mitochondrial electron transfer flavoprotein complex	1	2	0.0313597	0.227602	ETFB
Cellular Component	GO:0031105	septin complex	1	2	0.0313597	0.227602	2021-09-07
Cellular Component	GO:0031510	SUMO activating enzyme complex	1	2	0.0313597	0.227602	SAE1
Cellular Component	GO:0032156	septin cytoskeleton	1	2	0.0313597	0.227602	2021-09-07
Cellular Component	GO:0032591	dendritic spine membrane	1	2	0.0313597	0.227602	ATP2B1
Cellular Component	GO:0032807	DNA ligase IV complex	1	2	0.0313597	0.227602	XRCC4
Cellular Component	GO:0045251	electron transfer flavoprotein complex	1	2	0.0313597	0.227602	ETFB
Cellular Component	GO:1990851	Wnt-Frizzled-LRP5/6 complex	1	2	0.0313597	0.227602	LRP6
Molecular Function	GO:0004020	adenylylsulfate kinase activity	1	2	0.0313597	0.227602	PAPSS1
Molecular Function	GO:0004419	hydroxymethylglutaryl-CoA lyase activity	1	2	0.0313597	0.227602	HMGCLL1
Molecular Function	GO:0004530	deoxyribonuclease I activity	1	2	0.0313597	0.227602	DICER1
Molecular Function	GO:0004779	sulfate adenylyltransferase activity	1	2	0.0313597	0.227602	PAPSS1
Molecular Function	GO:0004781	sulfate adenylyltransferase (ATP) activity	1	2	0.0313597	0.227602	PAPSS1
Molecular Function	GO:0004809	tRNA (guanine-N2-)-methyltransferase activity	1	2	0.0313597	0.227602	TRMT11
Molecular Function	GO:0004923	leukemia inhibitory factor receptor activity	1	2	0.0313597	0.227602	LIFR
Molecular Function	GO:0004924	oncostatin-M receptor activity	1	2	0.0313597	0.227602	LIFR
Molecular Function	GO:0005001	transmembrane receptor protein tyrosine phosphatase activity	1	2	0.0313597	0.227602	PTPRK
Molecular Function	GO:0005021	vascular endothelial growth factor-activated receptor activity	1	2	0.0313597	0.227602	NRP2
Molecular Function	GO:0008160	protein tyrosine phosphatase activator activity	1	2	0.0313597	0.227602	PTPA
Molecular Function	GO:0008321	Ral guanyl-nucleotide exchange factor activity	1	2	0.0313597	0.227602	RALGPS1
Molecular Function	GO:0015186	L-glutamine transmembrane transporter activity	1	2	0.0313597	0.227602	SLC38A1
Molecular Function	GO:0016403	dimethylargininase activity	1	2	0.0313597	0.227602	DDAH1
Molecular Function	GO:0016422	mRNA (2'-O-methyladenosine-N6-)-methyltransferase activity	1	2	0.0313597	0.227602	METTL14
Molecular Function	GO:0019166	trans-2-enoyl-CoA reductase (NADPH) activity	1	2	0.0313597	0.227602	PECR
Molecular Function	GO:0019198	transmembrane receptor protein phosphatase activity	1	2	0.0313597	0.227602	PTPRK
Molecular Function	GO:0019948	SUMO activating enzyme activity	1	2	0.0313597	0.227602	SAE1
Molecular Function	GO:0019992	diacylglycerol binding	1	2	0.0313597	0.227602	UNC13B
Molecular Function	GO:0043262	adenosine-diphosphatase activity	1	2	0.0313597	0.227602	NUDT9
Molecular Function	GO:0050265	RNA uridylyltransferase activity	1	2	0.0313597	0.227602	ZCCHC6
Molecular Function	GO:0051575	5'-deoxyribose-5-phosphate lyase activity	1	2	0.0313597	0.227602	XRCC5
Molecular Function	GO:0071568	UFM1 transferase activity	1	2	0.0313597	0.227602	UFL1
Molecular Function	GO:1904047	S-adenosyl-L-methionine binding	1	2	0.0313597	0.227602	METTL14
Molecular Function	GO:1990188	euchromatin binding	1	2	0.0313597	0.227602	ASH2L
Biological Process	GO:0002028	regulation of sodium ion transport	3	44	0.032087	0.23171	CNTN1,SLC8A1,NEDD4L
Molecular Function	GO:0004536	deoxyribonuclease activity	3	44	0.032087	0.23171	DICER1,APTX,ZRANB3
Biological Process	GO:0008156	negative regulation of DNA replication	2	18	0.0322173	0.23171	RAD17,ZRANB3
Biological Process	GO:1901380	negative regulation of potassium ion transmembrane transport	2	18	0.0322173	0.23171	NEDD4L,STK39
Biological Process	GO:0007275	multicellular organism development	57	2863	0.0322219	0.23171	SOX5,EPB41L5,CNTN1,ANKRD27,TANC2,PICALM,SDCCAG8,UFL1,RAB3GAP1,PTPRK,LAMA4,AIDA,MAPK8,OTULIN,TPD52,LOC102179380,UNC13B,DLG1,RBPJ,KLF7,DNAH5,SEPT7,CCDC39,TNIK,STAT1,RASA1,PTBP2,HOOK3,NECTIN3,FNDC3A,DCAF1,SATB1,ARL13B,RICTOR,ALS2,IFT74,MAN1A2,PAPD4,ERC1,DCLK1,KIF27,DYNC2H1,KDM4C,ATP2B1,NEDD4L,SOCS7,XRCC5,PAK2,PLCB1,TDRD7,APBB2,CAMK1D,ARMC4,NRP2,LRP6,APP,GPHN
Molecular Function	GO:0005515	protein binding	89	4770	0.032276	0.23171	RAB27A,MTCL1,ATP6V0A2,MAPK8,AIDA,LAMA4,IQCG,PTPRK,LONP2,SMC5,RAB3GAP1,PTPN4,PICALM,MGA,XRCC4,GNAO1,CNTN1,PHKB,PPP6R3,APP,CLPX,SRC,ACTR3B,TFDP2,PAK2,PLCB1,ATP2B1,NEDD4L,ERC2,PRKCE,KIF27,ERC1,GAPVD1,RAB27B,SETD7,ARMC1,MOB1B,ALS2,PHF21A,SON,UBR5,UIMC1,NECTIN3,CNOT6L,GTF2H3,DNAJC6,RASA1,HNRNPR,SEPT7,EPB41,BRD7,RBPJ,SAE1,ITGB1,DLG1,ASH2L,KLHL5,FANCL,TPD52,PTPA,RIC3,ATP8A1,ZC3HC1,FRG1,LIFR,USP13,ZRANB3…
Biological Process	GO:0050767	regulation of neurogenesis	11	368	0.0323468	0.231799	MAPK8,HOOK3,CNTN1,XRCC5,ANKRD27,UFL1,RBPJ,CAMK1D,TNIK,APP,NEDD4L
Biological Process	GO:1901990	regulation of mitotic cell cycle phase transition	6	151	0.0328262	0.234811	LOC100861018,PLCB1,SMC5,BRD7,CNOT6L,PLRG1
Biological Process	GO:0065003	macromolecular complex assembly	23	970	0.0334715	0.238996	ARMC4,PPP2R1B,DNAH5,SEPT7,ACTR3B,CCDC39,GPHN,RASA1,PTBP2,MAPK8,PAN3,ATP6V0A2,TRPM7,UNC13B,EIF3H,DICER1,DNAH7,RIC3,CNOT6L,ANKRD27,TRPM3,PICALM,RICTOR
Biological Process	GO:0006470	protein dephosphorylation	6	152	0.0337427	0.239639	PTPA,PPP6R3,PTPRK,PLPP1,PTPN4,DNAJC6
Biological Process	GO:0016054	organic acid catabolic process	6	152	0.0337427	0.239639	AASS,LOC102179380,ETFB,HIBCH,LONP2,DDAH1
Biological Process	GO:0046395	carboxylic acid catabolic process	6	152	0.0337427	0.239639	DDAH1,LOC102179380,ETFB,HIBCH,LONP2,AASS
Cellular Component	GO:0032587	ruffle membrane	3	45	0.0339896	0.240105	EPB41L5,ITGB1,SRC
Molecular Function	GO:0019209	kinase activator activity	3	45	0.0339896	0.240105	MOB1B,PAK2,ALS2
Molecular Function	GO:0042054	histone methyltransferase activity	3	45	0.0339896	0.240105	EZH1,ASH2L,SETD7
Biological Process	GO:0006897	endocytosis	10	325	0.0340689	0.240237	APP,RAB27A,NEDD4L,SRC,GAPVD1,CAMK1D,ITGB1,PICALM,SCYL2,DNAJC6
Cellular Component	GO:0098589	membrane region	7	194	0.0346405	0.243673	PICALM,SRC,LRP6,ATP2B1,SLC8A1,DLG1,APP
Cellular Component	GO:0005768	endosome	13	467	0.0346789	0.243673	AVL9,RAB27A,LRP6,RAB27B,GAPVD1,RAB12,NMNAT2,ITGB1,ALS2,PICALM,ANKRD27,RPS6KC1,ATP6V0A2
Molecular Function	GO:0046872	metal ion binding	53	2644	0.0349065	0.244812	UBR5,PHF21A,PHF6,ZCCHC6,CNOT6L,GTF2H3,ZNF277,APLP2,DNAH7,ATP2B1,KDM4C,ARMC1,MOB1B,LOC102171908,PRKCE,MAN1A2,PAPD4,ZKSCAN4,PLCB1,PAM,RNF150,CP,SLC8A1,GPHN,APP,ARSK,PDE8A,OTUD7A,NRP2,ZRANB3,HMGCLL1,USP13,APTX,ZNF451,GNAO1,GALNT13,USP45,GALNT1,ZC3HC1,PHF11,DICER1,ATP8A1,FANCL,UNC13B,ITGB1,DDAH1,PAN3,ATP2C1,TPD52,PPEF1,ZNF583,KLF7,PHF20
Cellular Component	GO:0005875	microtubule associated complex	4	78	0.0349643	0.244812	DNAH7,DYNC2H1,DYNC1I2,DNAH5
Biological Process	GO:0050801	ion homeostasis	12	420	0.0351035	0.245354	ATP2C1,SLC9A7,ATP6V0A2,CP,TRPM7,PICALM,PRKCE,STK39,APP,SLC8A1,ATP2B1,NEDD4L
Biological Process	GO:0006281	DNA repair	10	327	0.0352991	0.245639	FANCL,ZRANB3,UIMC1,UBR5,APTX,XRCC5,XRCC4,GTF2H3,SMC5,RAD17
Biological Process	GO:0032259	methylation	8	238	0.0356101	0.245639	SATB1,ASH2L,TRMT11,THUMPD3,KDM4C,EZH1,SETD7,METTL14
Biological Process	GO:0030488	tRNA methylation	2	19	0.0356392	0.245639	THUMPD3,TRMT11
Biological Process	GO:0061014	positive regulation of mRNA catabolic process	2	19	0.0356392	0.245639	HNRNPR,CPEB3
Biological Process	GO:0070536	protein K63-linked deubiquitination	2	19	0.0356392	0.245639	USP13,UIMC1
Biological Process	GO:2000736	regulation of stem cell differentiation	2	19	0.0356392	0.245639	SOX5,KDM4C
Molecular Function	GO:0016896	exoribonuclease activity, producing 5'-phosphomonoesters	2	19	0.0356392	0.245639	CNOT6L,PAN3
Molecular Function	GO:0019894	kinesin binding	2	19	0.0356392	0.245639	MAPK8,KTN1
Biological Process	GO:0009056	catabolic process	33	1518	0.0362871	0.249386	DICER1,LONP2,USP45,XRN1,ETFB,PSMB1,USP13,UFL1,RAB12,ATE1,TNIK,HNRNPR,PAN3,MAPK8,LOC102179380,MTCL1,FANCL,ITGB1,DDAH1,PAPD4,PRKCE,NEDD4L,CNOT6L,NUDT9,HIBCH,OXCT1,UBR5,AASS,CPEB3,CLPX,USP47,ZKSCAN4,PLCB1
Cellular Component	GO:0045177	apical part of cell	7	196	0.0363086	0.249386	PATJ,SEPT7,TNIK,STK39,APP,DYNC2H1,ATP2B1
Biological Process	GO:0043933	macromolecular complex subunit organization	25	1085	0.0365829	0.250836	MAPK8,PAN3,ATP6V0A2,TRPM7,UNC13B,ARMC4,PPP2R1B,DNAH5,MTRF1,SEPT7,ACTR3B,CCDC39,RASA1,GPHN,PTBP2,CNOT6L,ANKRD27,TRPM3,PICALM,RICTOR,EIF3H,DICER1,MRRF,DNAH7,RIC3
Biological Process	GO:0055080	cation homeostasis	11	377	0.0375161	0.256791	TRPM7,CP,SLC9A7,ATP6V0A2,ATP2C1,PICALM,PRKCE,ATP2B1,SLC8A1,NEDD4L,APP
Biological Process	GO:0031399	regulation of protein modification process	22	930	0.0379439	0.257778	MOB1B,RAB3GAP1,SETD7,PRKCE,PTPA,KDM4C,AIDA,ST5,UBR5,RICTOR,UFL1,ALS2,BRD7,LRP6,TNIK,PPP6R3,APP,MAPK8,SOCS7,PAK2,PLCB1,DLG1
Cellular Component	GO:0044853	plasma membrane raft	3	47	0.0379666	0.257778	SRC,LRP6,SLC8A1
Cellular Component	GO:1902494	catalytic complex	23	983	0.0380604	0.257778	DICER1,METTL14,ERC1,FRG1,AQR,DYNC2H1,PTPA,DNAH7,GNAO1,MGA,GTF2H3,PHF21A,PSMB1,DNAH5,PHF20,DYNC1I2,HNRNPR,EZH1,OTULIN,PLRG1,KLHL5,ASH2L,SAE1
Cellular Component	GO:0015630	microtubule cytoskeleton	17	673	0.0384962	0.257778	RMDN2,DYNC1I2,CEP162,DNAH5,SEPT7,MTCL1,CEP63,IQCG,DNAH7,DYNC2H1,CEP83,IFT74,CKAP5,SDCCAG8,ALS2,HOOK3,XRCC4
Biological Process	GO:0045022	early endosome to late endosome transport	2	20	0.0391946	0.257778	HOOK3,ANKRD27
Biological Process	GO:0051567	histone H3-K9 methylation	2	20	0.0391946	0.257778	SETD7,KDM4C
Biological Process	GO:0061013	regulation of mRNA catabolic process	2	20	0.0391946	0.257778	HNRNPR,CPEB3
Biological Process	GO:1902017	regulation of cilium assembly	2	20	0.0391946	0.257778	DCDC2,SEPT7
Molecular Function	GO:0015491	cation:cation antiporter activity	2	20	0.0391946	0.257778	SLC8A1,SLC9A7
Biological Process	GO:0018022	peptidyl-lysine methylation	4	81	0.0393388	0.257778	SETD7,KDM4C,EZH1,ASH2L
Cellular Component	GO:0042470	melanosome	4	81	0.0393388	0.257778	ITGB1,RAB27A,RAB27B,ANKRD27
Cellular Component	GO:0048770	pigment granule	4	81	0.0393388	0.257778	ITGB1,RAB27A,ANKRD27,RAB27B
Cellular Component	GO:0071013	catalytic step 2 spliceosome	4	81	0.0393388	0.257778	HNRNPR,PLRG1,FRG1,AQR
Cellular Component	GO:0044428	nuclear part	51	2550	0.039918	0.257778	TNIK,STAT1,HNRNPR,PTBP2,EZH1,RBPJ,BRD7,CEP162,PHF20,SEPT7,FANCL,SAE1,ASH2L,DPP8,MAPK8,ANGEL2,PTPA,FRG1,AQR,ZC3HC1,SMC5,METTL14,ZRANB3,XRCC4,APTX,MGA,ELF2,CLPX,PPP6R3,ARMC4,PAK2,PLCB1,LOC108633251,PLRG1,XRCC5,R3HCC1L,UTP18,SRSF11,NEDD4L,RAD17,SETD7,SCRN1,OXR1,UBR5,UIMC1,DCAF1,SATB1,SON,PHF21A,PHF6,GTF2H3
Biological Process	GO:0021549	cerebellum development	3	48	0.0400402	0.257778	CNTN1,LRP6,PTBP2
Biological Process	GO:0031623	receptor internalization	3	48	0.0400402	0.257778	SCYL2,PICALM,ITGB1
Biological Process	GO:0022402	cell cycle process	17	677	0.0403416	0.257778	SON,LOC100861018,CNOT6L,REEP3,PTPA,PRKCE,SMC5,CKAP5,TMEM67,RAD17,PLCB1,PLRG1,MAPK8,RASA1,SEPT7,APBB2,BRD7
Cellular Component	GO:0098562	cytoplasmic side of membrane	5	119	0.0404967	0.257778	SRC,RASA1,ATP2B1,GPHN,GNAO1
Cellular Component	GO:0045121	membrane raft	6	159	0.0406228	0.257778	SRC,LRP6,APP,SLC8A1,DLG1,ATP2B1
Cellular Component	GO:0098857	membrane microdomain	6	159	0.0406228	0.257778	APP,DLG1,SLC8A1,ATP2B1,SRC,LRP6
Biological Process	GO:0051179	localization	72	3789	0.0406269	0.257778	ALS2,UBR5,TRPM3,NECTIN3,DNAJC6,ATP2B1,NEDD4L,CEP83,PRKCE,SLC38A1,ERC1,GAPVD1,RAB27B,ARMC1,PLCB1,APP,SRC,ARMC4,SDCCAG8,PICALM,GNAO1,CNTN1,LAMA4,STK39,IQCG,PTPRK,LONP2,RAB3GAP1,MTCL1,PAN3,ATP6V0A2,MAPK8,ATP2C1,RAB27A,CCDC39,TNIK,RAB12,TLK1,ARL13B,RAPGEF4,SCYL2,HOOK3,SLC35A3,AVL9,DCLK1,SCRN1,IFT74,TRPM7,CP,PLRG1,SOCS7,GPHN,SLC8A1,LRP6,NRP2,APBB2,CAMK1D,UFL1,ANKRD27,SLC9A7,RIC3,ATP8A1,DLG1,ITGB1,SAE1…
Molecular Function	GO:0017137	Rab GTPase binding	4	82	0.0408633	0.257778	RAB3GAP1,ERC1,ANKRD27,ALS2
Biological Process	GO:0051052	regulation of DNA metabolic process	7	202	0.0416288	0.257778	ZRANB3,UIMC1,SRC,UBR5,MAPK8,RAD17,XRCC5
Biological Process	GO:0055076	transition metal ion homeostasis	4	83	0.042421	0.257778	CP,ATP2C1,APP,PICALM
Molecular Function	GO:0005057	signal transducer activity, downstream of receptor	4	83	0.042421	0.257778	PAK2,MAP4K5,MAPK8,DCLK1
Molecular Function	GO:0015085	calcium ion transmembrane transporter activity	4	83	0.042421	0.257778	ATP2C1,SLC8A1,ATP2B1,TRPM3
Molecular Function	GO:0043130	ubiquitin binding	4	83	0.042421	0.257778	USP13,ZRANB3,UBR5,UIMC1
Biological Process	GO:0098771	inorganic ion homeostasis	11	385	0.0425756	0.257778	PRKCE,APP,SLC8A1,NEDD4L,ATP2B1,CP,TRPM7,ATP2C1,ATP6V0A2,SLC9A7,PICALM
Biological Process	GO:1901987	regulation of cell cycle phase transition	6	161	0.04274	0.257778	SMC5,CNOT6L,PLRG1,BRD7,LOC100861018,PLCB1
Biological Process	GO:0043267	negative regulation of potassium ion transport	2	21	0.0428785	0.257778	STK39,NEDD4L
Molecular Function	GO:0004532	exoribonuclease activity	2	21	0.0428785	0.257778	PAN3,CNOT6L
Biological Process	GO:0010608	posttranscriptional regulation of gene expression	9	293	0.0435024	0.257778	EPB41L5,CNOT6L,ANGEL2,TDRD7,METTL14,DICER1,CPEB3,HNRNPR,APP
Cellular Component	GO:0005813	centrosome	9	293	0.0435024	0.257778	CKAP5,DYNC1I2,CEP162,IFT74,XRCC4,CEP63,HOOK3,ALS2,SDCCAG8
Biological Process	GO:0016070	RNA metabolic process	56	2856	0.0437196	0.257778	CNOT6L,ZCCHC6,GTF2H3,SATB1,UIMC1,DCAF1,PHF21A,PHF6,SON,SETD7,IFT74,ERC1,LOC102171908,PAPD4,UTP18,THUMPD3,NEDD4L,PLRG1,LOC108633251,TRMT11,YTHDC2,XRCC5,PLCB1,ZKSCAN4,PUS7,APBB2,TFDP2,CAMK1D,KAT2B,ELF2,CPEB3,LRP6,APP,SOX5,MGA,XRN1,PICALM,UFL1,USP13,AQR,PHF11,DICER1,METTL14,PTPRK,PAN3,MAPK8,ZNF583,OTULIN,ASH2L,KLF7,RBPJ,BRD7,HNRNPR,PTBP2,EZH1,STAT1
Molecular Function	GO:0008094	DNA-dependent ATPase activity	3	50	0.044356	0.257778	XRCC5,RAD17,GTF2H3
Biological Process	GO:1901360	organic cyclic compound metabolic process	73	3866	0.0444149	0.257778	LOC102171908,ERC1,SETD7,NEDD4L,UTP18,CNOT6L,ZCCHC6,GTF2H3,PHF21A,SON,SATB1,UIMC1,UBR5,KAT2B,TFDP2,ADCY9,APP,ELF2,SRC,TRMT11,LOC108633251,PUS7,ZKSCAN4,PLCB1,PHF11,SMC5,DICER1,AQR,PAPSS1,PTPRK,MGA,XRCC4,XRN1,PICALM,KLF7,ZNF583,PAN3,ATP6V0A2,MAPK8,PAPD4,IFT74,RAD17,THUMPD3,NUDT9,PHF6,DCAF1,APBB2,CAMK1D,GPHN,CPEB3,LRP6,YTHDC2,XRCC5,PLRG1,METTL14,APTX,SOX5,UFL1,USP13,ZRANB3,RBPJ,BRD7,NMNAT2,HNRNPR,PTB…
Biological Process	GO:0022607	cellular component assembly	32	1494	0.0462697	0.257778	PAN3,ATP6V0A2,MAPK8,UNC13B,SEPT7,DNAH5,TNIK,CCDC39,RASA1,PTBP2,EPB41L5,ANKRD27,PICALM,EIF3H,DICER1,RIC3,PTPRK,IQCG,TRPM7,XRCC5,ARMC4,PPP2R1B,ACTR3B,GPHN,APP,CNOT6L,TRPM3,RICTOR,IFT74,DNAH7,DCDC2,DYNC2H1
Cellular Component	GO:0005911	cell-cell junction	10	343	0.0462716	0.257778	APP,PTPRK,SEPT7,ERC1,GAPVD1,DLG1,SDCCAG8,PICALM,NECTIN3,PATJ
Biological Process	GO:0006816	calcium ion transport	7	207	0.0464311	0.257778	TRPM3,SLC8A1,ATP2B1,ATP2C1,PRKCE,NALCN,GNAO1
Biological Process	GO:0044282	small molecule catabolic process	7	207	0.0464311	0.257778	DDAH1,LONP2,OXCT1,HIBCH,LOC102179380,ETFB,AASS
Biological Process	GO:0045454	cell redox homeostasis	3	51	0.0465973	0.257778	DNAJC16,NNT,PDIA5
Biological Process	GO:0001672	regulation of chromatin assembly or disassembly	1	3	0.0466704	0.257778	TLK1
Biological Process	GO:0003129	heart induction	1	3	0.0466704	0.257778	RBPJ
Biological Process	GO:0003160	endocardium morphogenesis	1	3	0.0466704	0.257778	RBPJ
Biological Process	GO:0003307	regulation of Wnt signaling pathway involved in heart development	1	3	0.0466704	0.257778	RBPJ
Biological Process	GO:0006574	valine catabolic process	1	3	0.0466704	0.257778	HIBCH
Biological Process	GO:0007221	positive regulation of transcription of Notch receptor target	1	3	0.0466704	0.257778	RBPJ
Biological Process	GO:0009137	purine nucleoside diphosphate catabolic process	1	3	0.0466704	0.257778	NUDT9
Biological Process	GO:0009181	purine ribonucleoside diphosphate catabolic process	1	3	0.0466704	0.257778	NUDT9
Biological Process	GO:0009191	ribonucleoside diphosphate catabolic process	1	3	0.0466704	0.257778	NUDT9
Biological Process	GO:0009912	auditory receptor cell fate commitment	1	3	0.0466704	0.257778	RBPJ
Biological Process	GO:0018242	protein O-linked glycosylation via serine	1	3	0.0466704	0.257778	GALNT1
Biological Process	GO:0019254	carnitine metabolic process, CoA-linked	1	3	0.0466704	0.257778	LOC102179380
Biological Process	GO:0019878	lysine biosynthetic process via aminoadipic acid	1	3	0.0466704	0.257778	AASS
Biological Process	GO:0021648	vestibulocochlear nerve morphogenesis	1	3	0.0466704	0.257778	NRP2
Biological Process	GO:0021800	cerebral cortex tangential migration	1	3	0.0466704	0.257778	NRP2
Biological Process	GO:0021855	hypothalamus cell migration	1	3	0.0466704	0.257778	NRP2
Biological Process	GO:0021979	hypothalamus cell differentiation	1	3	0.0466704	0.257778	NRP2
Biological Process	GO:0030423	targeting of mRNA for destruction involved in RNA interference	1	3	0.0466704	0.257778	DICER1
Biological Process	GO:0030951	establishment or maintenance of microtubule cytoskeleton polarity	1	3	0.0466704	0.257778	CKAP5
Biological Process	GO:0033183	negative regulation of histone ubiquitination	1	3	0.0466704	0.257778	UBR5
Biological Process	GO:0033194	response to hydroperoxide	1	3	0.0466704	0.257778	OXR1
Biological Process	GO:0033512	L-lysine catabolic process to acetyl-CoA via saccharopine	1	3	0.0466704	0.257778	AASS
Biological Process	GO:0034035	purine ribonucleoside bisphosphate metabolic process	1	3	0.0466704	0.257778	PAPSS1
Biological Process	GO:0035544	negative regulation of SNARE complex assembly	1	3	0.0466704	0.257778	ANKRD27
Biological Process	GO:0036302	atrioventricular canal development	1	3	0.0466704	0.257778	RBPJ
Biological Process	GO:0044332	Wnt signaling pathway involved in dorsal/ventral axis specification	1	3	0.0466704	0.257778	LRP6
Biological Process	GO:0045054	constitutive secretory pathway	1	3	0.0466704	0.257778	RAB27A
Biological Process	GO:0046726	positive regulation by virus of viral protein levels in host cell	1	3	0.0466704	0.257778	STAU1
Biological Process	GO:0051124	synaptic growth at neuromuscular junction	1	3	0.0466704	0.257778	APP
Biological Process	GO:0051412	response to corticosterone	1	3	0.0466704	0.257778	ATP2B1
Biological Process	GO:0051660	establishment of centrosome localization	1	3	0.0466704	0.257778	CEP83
Biological Process	GO:0055059	asymmetric neuroblast division	1	3	0.0466704	0.257778	SOX5
Biological Process	GO:0060059	embryonic retina morphogenesis in camera-type eye	1	3	0.0466704	0.257778	LRP6
Biological Process	GO:0060120	inner ear receptor cell fate commitment	1	3	0.0466704	0.257778	RBPJ
Biological Process	GO:0060486	Clara cell differentiation	1	3	0.0466704	0.257778	RBPJ
Biological Process	GO:0060837	blood vessel endothelial cell differentiation	1	3	0.0466704	0.257778	RBPJ
Biological Process	GO:0060923	cardiac muscle cell fate commitment	1	3	0.0466704	0.257778	RBPJ
Biological Process	GO:0061316	canonical Wnt signaling pathway involved in heart development	1	3	0.0466704	0.257778	RBPJ
Biological Process	GO:0061343	cell adhesion involved in heart morphogenesis	1	3	0.0466704	0.257778	RBPJ
Biological Process	GO:0061419	positive regulation of transcription from RNA polymerase II promoter in response to hypoxia	1	3	0.0466704	0.257778	RBPJ
Biological Process	GO:0070671	response to interleukin-12	1	3	0.0466704	0.257778	PLCB1
Biological Process	GO:0071421	manganese ion transmembrane transport	1	3	0.0466704	0.257778	ATP2C1
Biological Process	GO:0072183	negative regulation of nephron tubule epithelial cell differentiation	1	3	0.0466704	0.257778	STAT1
Biological Process	GO:0090427	activation of meiosis	1	3	0.0466704	0.257778	PLCB1
Biological Process	GO:0097051	establishment of protein localization to endoplasmic reticulum membrane	1	3	0.0466704	0.257778	RAB3GAP1
Biological Process	GO:0097491	sympathetic neuron projection guidance	1	3	0.0466704	0.257778	NRP2
Biological Process	GO:0098722	asymmetric stem cell division	1	3	0.0466704	0.257778	SOX5
Biological Process	GO:1900045	negative regulation of protein K63-linked ubiquitination	1	3	0.0466704	0.257778	UBR5
Biological Process	GO:1901166	neural crest cell migration involved in autonomic nervous system development	1	3	0.0466704	0.257778	NRP2
Biological Process	GO:1901314	regulation of histone H2A K63-linked ubiquitination	1	3	0.0466704	0.257778	UBR5
Biological Process	GO:1901315	negative regulation of histone H2A K63-linked ubiquitination	1	3	0.0466704	0.257778	UBR5
Biological Process	GO:1902003	regulation of amyloid-beta formation	1	3	0.0466704	0.257778	PICALM
Biological Process	GO:1902915	negative regulation of protein polyubiquitination	1	3	0.0466704	0.257778	UBR5
Biological Process	GO:1903059	regulation of protein lipidation	1	3	0.0466704	0.257778	RAB3GAP1
Biological Process	GO:1903753	negative regulation of p38MAPK cascade	1	3	0.0466704	0.257778	DLG1
Biological Process	GO:1904429	regulation of t-circle formation	1	3	0.0466704	0.257778	XRCC5
Biological Process	GO:1904683	regulation of metalloendopeptidase activity	1	3	0.0466704	0.257778	PICALM
Biological Process	GO:1905049	negative regulation of metallopeptidase activity	1	3	0.0466704	0.257778	PICALM
Biological Process	GO:2000015	regulation of determination of dorsal identity	1	3	0.0466704	0.257778	MAPK8
Biological Process	GO:2000286	receptor internalization involved in canonical Wnt signaling pathway	1	3	0.0466704	0.257778	SCYL2
Biological Process	GO:2000680	regulation of rubidium ion transport	1	3	0.0466704	0.257778	STK39
Biological Process	GO:2000681	negative regulation of rubidium ion transport	1	3	0.0466704	0.257778	STK39
Biological Process	GO:2000739	regulation of mesenchymal stem cell differentiation	1	3	0.0466704	0.257778	SOX5
Biological Process	GO:2000741	positive regulation of mesenchymal stem cell differentiation	1	3	0.0466704	0.257778	SOX5
Biological Process	GO:2000766	negative regulation of cytoplasmic translation	1	3	0.0466704	0.257778	CPEB3
Biological Process	GO:2001138	regulation of phospholipid transport	1	3	0.0466704	0.257778	ATP8A1
Biological Process	GO:2001140	positive regulation of phospholipid transport	1	3	0.0466704	0.257778	ATP8A1
Biological Process	GO:2001270	regulation of cysteine-type endopeptidase activity involved in execution phase of apoptosis	1	3	0.0466704	0.257778	PAK2
Cellular Component	GO:0035061	interchromatin granule	1	3	0.0466704	0.257778	SMC5
Cellular Component	GO:0036396	MIS complex	1	3	0.0466704	0.257778	METTL14
Cellular Component	GO:0043564	Ku70:Ku80 complex	1	3	0.0466704	0.257778	XRCC5
Cellular Component	GO:0045293	mRNA editing complex	1	3	0.0466704	0.257778	METTL14
Cellular Component	GO:0097025	MPP7-DLG1-LIN7 complex	1	3	0.0466704	0.257778	DLG1
Cellular Component	GO:0097227	sperm annulus	1	3	0.0466704	0.257778	2021-09-07
Molecular Function	GO:0000309	nicotinamide-nucleotide adenylyltransferase activity	1	3	0.0466704	0.257778	NMNAT2
Molecular Function	GO:0004605	phosphatidate cytidylyltransferase activity	1	3	0.0466704	0.257778	LOC108633367
Molecular Function	GO:0004705	JUN kinase activity	1	3	0.0466704	0.257778	MAPK8
Molecular Function	GO:0005127	ciliary neurotrophic factor receptor binding	1	3	0.0466704	0.257778	LIFR
Molecular Function	GO:0005384	manganese ion transmembrane transporter activity	1	3	0.0466704	0.257778	ATP2C1
Molecular Function	GO:0008349	MAP kinase kinase kinase kinase activity	1	3	0.0466704	0.257778	MAP4K5
Molecular Function	GO:0016715	oxidoreductase activity, acting on paired donors, with incorporation or reduction of molecular oxygen, reduced ascorbate as one donor, and incorporation of one atom of oxygen	1	3	0.0466704	0.257778	PAM
Molecular Function	GO:0016842	amidine-lyase activity	1	3	0.0466704	0.257778	PAM
Molecular Function	GO:0016909	SAP kinase activity	1	3	0.0466704	0.257778	MAPK8
Molecular Function	GO:0019871	sodium channel inhibitor activity	1	3	0.0466704	0.257778	NEDD4L
Molecular Function	GO:0019960	C-X3-C chemokine binding	1	3	0.0466704	0.257778	ITGB1
Molecular Function	GO:0030060	L-malate dehydrogenase activity	1	3	0.0466704	0.257778	MDH1B
Molecular Function	GO:0031852	mu-type opioid receptor binding	1	3	0.0466704	0.257778	GNAO1
Molecular Function	GO:0035276	ethanol binding	1	3	0.0466704	0.257778	PRKCE
Molecular Function	GO:0047696	beta-adrenergic receptor kinase activity	1	3	0.0466704	0.257778	GRK3
Molecular Function	GO:0051425	PTB domain binding	1	3	0.0466704	0.257778	APP
Molecular Function	GO:0051430	corticotropin-releasing hormone receptor 1 binding	1	3	0.0466704	0.257778	GNAO1
Molecular Function	GO:0070991	medium-chain-acyl-CoA dehydrogenase activity	1	3	0.0466704	0.257778	LOC102179380
Molecular Function	GO:0097016	L27 domain binding	1	3	0.0466704	0.257778	DLG1
Molecular Function	GO:1904288	BAT3 complex binding	1	3	0.0466704	0.257778	USP13
Biological Process	GO:0010660	regulation of muscle cell apoptotic process	2	22	0.0466858	0.257778	RBPJ,MAPK8
Biological Process	GO:0032873	negative regulation of stress-activated MAPK cascade	2	22	0.0466858	0.257778	DLG1,AIDA
Biological Process	GO:0070303	negative regulation of stress-activated protein kinase signaling cascade	2	22	0.0466858	0.257778	AIDA,DLG1
Biological Process	GO:0098927	vesicle-mediated transport between endosomal compartments	2	22	0.0466858	0.257778	ANKRD27,HOOK3
Molecular Function	GO:0004721	phosphoprotein phosphatase activity	5	124	0.0469242	0.258461	PPEF1,PTPN4,DNAJC6,PPP3CC,PTPRK
Biological Process	GO:1901575	organic substance catabolic process	27	1221	0.0469397	0.258461	CNOT6L,XRN1,NUDT9,PSMB1,UBR5,HIBCH,OXCT1,ETFB,USP13,UFL1,DICER1,PAPD4,PRKCE,LONP2,USP45,NEDD4L,USP47,PAN3,PLCB1,LOC102179380,DDAH1,AASS,ATE1,RAB12,CPEB3,CLPX,HNRNPR
Biological Process	GO:0006402	mRNA catabolic process	6	165	0.0471797	0.259064	HNRNPR,CPEB3,PAPD4,XRN1,CNOT6L,PAN3
Biological Process	GO:0090305	nucleic acid phosphodiester bond hydrolysis	6	165	0.0471797	0.259064	LOC102173648,ZRANB3,DICER1,APTX,PAN3,CNOT6L
Molecular Function	GO:0019899	enzyme binding	26	1168	0.0474779	0.260341	DLG1,FANCL,PLCB1,PAK2,YTHDC2,XRCC5,ATP6V0A2,MAPK8,RASA1,PPP6R3,APP,SRC,ALS2,PHF6,RICTOR,USP13,RAPGEF4,ANKRD27,KDM4C,PTPA,PTPRK,LONP2,ERC1,ZC3HC1,MOB1B,RAB3GAP1
Biological Process	GO:0030001	metal ion transport	13	490	0.0477781	0.261626	CP,GNAO1,NALCN,ATP2C1,CNTN1,SLC9A7,TRPM3,PRKCE,ARMC1,SLC8A1,NEDD4L,ATP2B1,STK39
Biological Process	GO:0034655	nucleobase-containing compound catabolic process	8	253	0.0480531	0.262555	XRN1,NUDT9,PAN3,CNOT6L,PAPD4,DICER1,HNRNPR,CPEB3
Biological Process	GO:0006479	protein methylation	5	125	0.0482783	0.262555	SETD7,ASH2L,EZH1,KDM4C,SATB1
Biological Process	GO:0008213	protein alkylation	5	125	0.0482783	0.262555	ASH2L,EZH1,KDM4C,SATB1,SETD7
Biological Process	GO:0021537	telencephalon development	5	125	0.0482783	0.262555	NRP2,DNAH5,SOCS7,ARL13B,PLCB1
Molecular Function	GO:0008234	cysteine-type peptidase activity	5	125	0.0482783	0.262555	USP13,USP45,USP47,OTULIN,OTUD7A
Cellular Component	GO:0031252	cell leading edge	7	209	0.0484474	0.263114	RASA1,ITGB1,ALS2,ATP2B1,PTPRK,SRC,EPB41L5
Biological Process	GO:0044093	positive regulation of molecular function	22	956	0.0488074	0.264707	PTPA,RALGPS1,RAB3GAP1,ERC1,GAPVD1,PICALM,ALS2,ST5,GNAO1,XRCC4,ANKRD27,RAPGEF4,CLPX,STAT1,RASA1,CAMK1D,EPB41,PLCB1,PAK2,MTCL1,SAE1,MAPK8
Biological Process	GO:0000910	cytokinesis	4	87	0.0489832	0.264936	RASA1,SON,PRKCE,SEPT7
Biological Process	GO:0007568	aging	4	87	0.0489832	0.264936	ATP2B1,ZNF277,GNAO1,SMC5
Cellular Component	GO:0019898	extrinsic component of membrane	6	167	0.049503	0.267384	SRC,LOC108633367,GPHN,EPB41L5,GNAO1,EPB41
