# Supplementary material for: Expression Profile Analysis to Identify Circular RNA Expression Signatures in the Prolificacy Trait of Yunshang Black Goat Pituitary in the Estrus Cycle
Source: Front Genet. 2022 Jan 24;12:801357. doi: 10.3389/fgene.2021.801357 (PMC8820483; doi:10.3389/fgene.2021.801357)
Supplement: Supplementary file 6 [file Table1.xlsx]

## Sheet: MapStat
Sample name	HL-1	HL-2	HL-3	HL-4	HL-5	LL-1	LL-2	LL-3	LL-4	LL-5	HF-1	HF-2	HF-3	HF-4	HF-5	LF-1	LF-2	LF-3	LF-4	LF-5
Raw data	15,8G	15.8G	19.2G	22.9G	15.9G	26.4G	18.2G	17.5G	19.4G	22.9G	17.4G	17.6G	16.5G	18.2G	16G	15.6G	15.8G	17.2G	15.9G	15.6G
Clean data	15.8G	15.6G	19.1G	22.8G	15.8G	26.3G	18.1G	17.5G	19.3G	22.7G	17.3G	17.5G	16.4G	18.1G	15.9G	15.5G	15.7G	17.1G	15.8G	15.5G
Total reads	105133324	103711132	127201252	152046036	105529974	175011870	120870676	116552716	128829048	151624198	115482414	116774330	109477370	120672280	105996030	103538710	104627296	114008040	105271710	103494556
Total mapped	69501116 (66.11%)	76526592 (73.79%)	89052400 (70.01%)	116859511 (76.86%)	88003105 (83.39%)	127152788 (72.65%)	86080172 (71.22%)	93187815 (79.95%)	97300839 (75.53%)	124702674 (82.24%)	86743557 (75.11%)	99425151 (85.14%)	78508967 (71.71%)	108585995 (89.98%)	88945930 (83.91%)	82953191 (80.12%)	81670319 (78.06%)	84325163 (73.96%)	82379315 (78.25%)	74238731 (71.73%)
Multiple mapped	7446645 (7.08%)	8883128 (8.57%)	6231734 (4.9%)	8524098 (5.61%)	2832456 (2.68%)	9596451 (5.48%)	5466478 (4.52%)	3670245 (3.15%)	7235403 (5.62%)	11046418 (7.29%)	9856549 (8.54%)	7041398 (6.03%)	4742697 (4.33%)	9622859 (7.97%)	9051473 (8.54%)	10292626 (9.94%)	9460158 (9.04%)	10563105 (9.27%)	9843783 (9.35%)	6927774 (6.69%)
Uniquely mapped	62054471 (59.02%)	67643464 (65.22%)	82820666 (65.11%)	108335413 (71.25%)	85170649 (80.71%)	117556337 (67.17%)	80613694 (66.69%)	89517570 (76.8%)	90065436 (69.91%)	113656256 (74.96%)	76887008 (66.58%)	92383753 (79.11%)	73766270 (67.38%)	98963136 (82.01%)	79894457 (75.37%)	72660565 (70.18%)	72210161 (69.02%)	73762058 (64.7%)	72535532 (68.9%)	67310957 (65.04%)
Read-1	31124704 (29.6%)	33960389 (32.75%)	41759172 (32.83%)	54433856 (35.8%)	42712861 (40.47%)	59163568 (33.81%)	40390901 (33.42%)	44872242 (38.5%)	45197283 (35.08%)	57236885 (37.75%)	38599620 (33.42%)	46304579 (39.65%)	36962650 (33.76%)	49700602 (41.19%)	40072338 (37.81%)	36390713 (35.15%)	36135388 (34.54%)	36915660 (32.38%)	36312768 (34.49%)	33766733 (32.63%)
Read-2	30929767 (29.42%)	33683075 (32.48%)	41061494 (32.28%)	53901557 (35.45%)	42457788 (40.23%)	58392769 (33.37%)	40222793 (33.28%)	44645328 (38.3%)	44868153 (34.83%)	56419371 (37.21%)	38287388 (33.15%)	46079174 (39.46%)	36803620 (33.62%)	49262534 (40.82%)	39822119 (37.57%)	36269852 (35.03%)	36074773 (34.48%)	36846398 (32.32%)	36222764 (34.41%)	33544224 (32.41%)
Reads map to '+'	31005414 (29.49%)	33796552 (32.59%)	41348753 (32.51%)	54123906 (35.6%)	42563026 (40.33%)	58715364 (33.55%)	40290372 (33.33%)	44742647 (38.39%)	44998916 (34.93%)	56773012 (37.44%)	38415027 (33.26%)	46153128 (39.52%)	36875891 (33.68%)	49432987 (40.96%)	39914276 (37.66%)	36302005 (35.06%)	36074189 (34.48%)	36853788 (32.33%)	36242067 (34.43%)	33630676 (32.5%)
Reads map to '-'	31049057 (29.53%)	33846912 (32.64%)	41471913 (32.6%)	54211507 (35.65%)	42607623 (40.37%)	58840973 (33.62%)	40323322 (33.36%)	44774923 (38.42%)	45066520 (34.98%)	56883244 (37.52%)	38471981 (33.31%)	46230625 (39.59%)	36890379 (33.7%)	49530149 (41.05%)	39980181 (37.72%)	36358560 (35.12%)	36135972 (34.54%)	36908270 (32.37%)	36293465 (34.48%)	33680281 (32.54%)
Non-splice reads	40918257 (38.92%)	45643119 (44.01%)	57770549 (45.42%)	67022390 (44.08%)	62481184 (59.21%)	80173413 (45.81%)	50561144 (41.83%)	62010595 (53.2%)	56469119 (43.83%)	76541237 (50.48%)	51692115 (44.76%)	71702357 (61.4%)	44055244 (40.24%)	71510017 (59.26%)	55471125 (52.33%)	51679338 (49.91%)	49847389 (47.64%)	48291723 (42.36%)	49958112 (47.46%)	46200840 (44.64%)
Splice reads	21136214 (20.1%)	22000345 (21.21%)	25050117 (19.69%)	41313023 (27.17%)	22689465 (21.5%)	37382924 (21.36%)	30052550 (24.86%)	27506975 (23.6%)	33596317 (26.08%)	37115019 (24.48%)	25194893 (21.82%)	20681396 (17.71%)	29711026 (27.14%)	27453119 (22.75%)	24423332 (23.04%)	20981227 (20.26%)	22362772 (21.37%)	25470335 (22.34%)	22577420 (21.45%)	21110117 (20.4%)
Reads mapped in proper pairs	60786530 (57.82%)	66128972 (63.76%)	80620862 (63.38%)	105619688 (69.47%)	83258362 (78.9%)	114590496 (65.48%)	78754962 (65.16%)	87551394 (75.12%)	87728056 (68.1%)	110682464 (73%)	75091638 (65.02%)	90208770 (77.25%)	71971174 (65.74%)	96629668 (80.08%)	78040494 (73.63%)	71161258 (68.73%)	70645662 (67.52%)	72037680 (63.19%)	70985076 (67.43%)	65811840 (63.59%)
Proper-paired reads map to different chrom	0 (0%)	0 (0%)	0 (0%)	0 (0%)	0 (0%)	0 (0%)	0 (0%)	0 (0%)	0 (0%)	0 (0%)	0 (0%)	0 (0%)	0 (0%)	0 (0%)	0 (0%)	0 (0%)	0 (0%)	0 (0%)	0 (0%)	0 (0%)
