# Supplementary material for: Expression Profile Analysis to Identify Circular RNA Expression Signatures in the Prolificacy Trait of Yunshang Black Goat Pituitary in the Estrus Cycle
Source: Front Genet. 2022 Jan 24;12:801357. doi: 10.3389/fgene.2021.801357 (PMC8820483; doi:10.3389/fgene.2021.801357)
Supplement: Supplementary file 7 [file Table5.xlsx]

## Sheet: HF vs. LF
Category	Term	Count	%	PValue	Genes	List Total	Pop Hits	Pop Total	Fold Enrichment	Bonferroni	Benjamini	FDR
KEGG_PATHWAY	MAPK signaling pathway	10	3.01205	0.00424398	CACNB2, PPP3CB, MAPK8, FGF14, NF1, MAPK1, BRAF, CACNA1C, MAP2K5, TGFBR2	95	243	7210	3.12324	0.544703	0.690149	0.690149
KEGG_PATHWAY	Endocytosis	9	2.71084	0.0121371	ACAP2, ZFYVE16, RABEP1, SMURF2, ZFYVE9, PARD3, AP2B1, EPS15, TGFBR2	95	238	7210	2.86997	0.895555	0.690149	0.690149
KEGG_PATHWAY	Type II diabetes mellitus	4	1.20482	0.0181805	MAPK8, PRKCE, MAPK1, CACNA1C	95	43	7210	7.05998	0.966437	0.690149	0.690149
KEGG_PATHWAY	Focal adhesion	8	2.40964	0.0185181	MAPK8, LAMA4, MAPK1, LAMC2, BRAF, LAMC1, ARHGAP5, DOCK1	95	208	7210	2.91903	0.968506	0.690149	0.690149
KEGG_PATHWAY	Osteoclast differentiation	6	1.80723	0.0186527	PPP3CB, MAPK8, TEC, MAPK1, TGFBR2, IFNAR1	95	118	7210	3.85905	0.969295	0.690149	0.690149
KEGG_PATHWAY	TGF-beta signaling pathway	5	1.50602	0.0265224	ZFYVE16, SMURF2, ZFYVE9, MAPK1, TGFBR2	95	87	7210	4.36177	0.993077	0.817774	0.817774
KEGG_PATHWAY	Oxytocin signaling pathway	6	1.80723	0.0375329	CACNB2, PPP3CB, PRKAA1, MAPK1, CACNA1C, MAP2K5	95	142	7210	3.20682	0.999156	0.859421	0.859421
KEGG_PATHWAY	Pancreatic cancer	4	1.20482	0.0486245	MAPK8, MAPK1, BRAF, TGFBR2	95	63	7210	4.81871	0.999901	0.859421	0.859421
KEGG_PATHWAY	Long-term potentiation	4	1.20482	0.0486245	PPP3CB, MAPK1, BRAF, CACNA1C	95	63	7210	4.81871	0.999901	0.859421	0.859421
KEGG_PATHWAY	Glutamatergic synapse	5	1.50602	0.0535479	PPP3CB, GRM7, MAPK1, CACNA1C, GLS	95	109	7210	3.48141	0.999962	0.859421	0.859421
KEGG_PATHWAY	Transcriptional misregulation in cancer	6	1.80723	0.0561796	NCOR1, EYA1, PBX3, MLLT3, TGFBR2, KDM6A	95	159	7210	2.86395	0.999977	0.859421	0.859421
KEGG_PATHWAY	Colorectal cancer	4	1.20482	0.0586142	MAPK8, MAPK1, BRAF, TGFBR2	95	68	7210	4.4644	0.999986	0.859421	0.859421
KEGG_PATHWAY	Chronic myeloid leukemia	4	1.20482	0.0650373	CTBP2, MAPK1, BRAF, TGFBR2	95	71	7210	4.27576	0.999996	0.859421	0.859421
KEGG_PATHWAY	Adherens junction	4	1.20482	0.0650373	PARD3, CTNND1, MAPK1, TGFBR2	95	71	7210	4.27576	0.999996	0.859421	0.859421
KEGG_PATHWAY	Toxoplasmosis	5	1.50602	0.0728486	MAPK8, LAMA4, MAPK1, LAMC2, LAMC1	95	121	7210	3.13615	0.999999	0.898467	0.898467
KEGG_PATHWAY	FoxO signaling pathway	5	1.50602	0.0818105	MAPK8, PRKAA1, MAPK1, BRAF, TGFBR2	95	126	7210	3.0117	1	0.945934	0.945934
KEGG_PATHWAY	Hepatitis C	5	1.50602	0.087439	MAPK8, MAPK1, EIF3E, BRAF, IFNAR1	95	129	7210	2.94166	1	0.951542	0.951542
KEGG_PATHWAY	Progesterone-mediated oocyte maturation	4	1.20482	0.0937348	MAPK8, MAPK1, BRAF, MAD1L1	95	83	7210	3.65758	1	0.963385	0.963385

## Sheet: HL vs. LL
Category	Term	Count	%	PValue	Genes	List Total	Pop Hits	Pop Total	Fold Enrichment	Bonferroni	Benjamini	FDR
KEGG_PATHWAY	Focal adhesion	9	2.8125	0.00672453	ITGB1, MAPK8, SRC, LAMA4, ITGA1, BRAF, PAK2, SOS2, DOCK1	98	208	7210	3.18338	0.712991	0.676055	0.676055
KEGG_PATHWAY	Chemokine signaling pathway	7	2.1875	0.0316373	GRK3, ADCY9, STAT1, SRC, BRAF, PLCB1, SOS2	98	177	7210	2.9096	0.997388	0.676055	0.676055
KEGG_PATHWAY	Rap1 signaling pathway	7	2.1875	0.0511448	GNAO1, ITGB1, ADCY9, SRC, BRAF, PLCB1, RAPGEF4	98	199	7210	2.58794	0.999939	0.676055	0.676055
KEGG_PATHWAY	Regulation of actin cytoskeleton	7	2.1875	0.067933	ITGB1, SRC, ITGA1, BRAF, PAK2, SOS2, DOCK1	98	214	7210	2.40654	0.999998	0.777362	0.777362
KEGG_PATHWAY	Glutamatergic synapse	6	1.875	0.0154572	GNAO1, GRK3, SLC38A1, PPP3CC, ADCY9, PLCB1	98	109	7210	4.0498	0.943972	0.676055	0.676055
KEGG_PATHWAY	Oxytocin signaling pathway	6	1.875	0.0420824	GNAO1, PPP3CC, CAMK1D, ADCY9, SRC, PLCB1	98	142	7210	3.10865	0.999649	0.676055	0.676055
KEGG_PATHWAY	cGMP-PKG signaling pathway	6	1.875	0.0511609	PPP3CC, ADCY9, PRKCE, ATP2B1, PLCB1, SLC8A1	98	150	7210	2.94286	0.99994	0.676055	0.676055
KEGG_PATHWAY	Calcium signaling pathway	6	1.875	0.074	PPP3CC, ADCY9, PHKB, ATP2B1, PLCB1, SLC8A1	98	167	7210	2.64328	0.999999	0.777362	0.777362
KEGG_PATHWAY	Prolactin signaling pathway	5	1.5625	0.0223651	MAPK8, STAT1, SRC, SOCS7, SOS2	98	80	7210	4.59821	0.98477	0.676055	0.676055
KEGG_PATHWAY	GnRH signaling pathway	5	1.5625	0.0252115	MAPK8, ADCY9, SRC, PLCB1, SOS2	98	83	7210	4.43201	0.99112	0.676055	0.676055
KEGG_PATHWAY	ErbB signaling pathway	5	1.5625	0.0262067	MAPK8, SRC, BRAF, PAK2, SOS2	98	84	7210	4.37925	0.992649	0.676055	0.676055
KEGG_PATHWAY	GABAergic synapse	5	1.5625	0.0272253	GNAO1, SLC38A1, ADCY9, SRC, GPHN	98	85	7210	4.32773	0.993943	0.676055	0.676055
KEGG_PATHWAY	Estrogen signaling pathway	5	1.5625	0.0374583	GNAO1, ADCY9, SRC, PLCB1, SOS2	98	94	7210	3.91337	0.999144	0.676055	0.676055
KEGG_PATHWAY	Inflammatory mediator regulation of TRP channels	5	1.5625	0.0439806	MAPK8, ADCY9, SRC, PRKCE, PLCB1	98	99	7210	3.71573	0.999757	0.676055	0.676055
KEGG_PATHWAY	Toxoplasmosis	5	1.5625	0.079736	GNAO1, ITGB1, MAPK8, STAT1, LAMA4	98	121	7210	3.04014	1	0.777362	0.777362
KEGG_PATHWAY	Dopaminergic synapse	5	1.5625	0.0894118	GNAO1, MAPK8, PPP3CC, PPP2R1B, PLCB1	98	126	7210	2.9195	1	0.777362	0.777362
KEGG_PATHWAY	Hepatitis C	5	1.5625	0.0954783	MAPK8, PPP2R1B, STAT1, BRAF, SOS2	98	129	7210	2.85161	1	0.777362	0.777362
KEGG_PATHWAY	Valine, leucine and isoleucine degradation	4	1.25	0.0324524	OXCT1, LOC102179380, HMGCLL1, HIBCH	98	52	7210	5.65934	0.997764	0.676055	0.676055
KEGG_PATHWAY	Long-term depression	4	1.25	0.0446581	GNAO1, PPP2R1B, BRAF, PLCB1	98	59	7210	4.98789	0.999787	0.676055	0.676055
KEGG_PATHWAY	Aldosterone synthesis and secretion	4	1.25	0.0748438	CAMK1D, ADCY9, PRKCE, PLCB1	98	73	7210	4.03131	0.999999	0.777362	0.777362
