# Supplementary material for: Expression Profile Analysis to Identify Circular RNA Expression Signatures in the Prolificacy Trait of Yunshang Black Goat Pituitary in the Estrus Cycle
Source: Front Genet. 2022 Jan 24;12:801357. doi: 10.3389/fgene.2021.801357 (PMC8820483; doi:10.3389/fgene.2021.801357)
Supplement: Supplementary file 8 [file Table7.xlsx]

## Sheet: HF vs. LF
circRNA	miRNA	mRNA	corr	pval
chi_circ_0014542	chi-miR-23b-5p	ADAMTS16	-0.602743	0.00491044
chi_circ_0014542	chi-miR-23b-5p	ALOX5	-0.552602	0.011511
chi_circ_0014542	chi-miR-23b-5p	AMOTL1	-0.498007	0.0254426
chi_circ_0014542	chi-miR-23b-5p	ATXN7L3	-0.467765	0.037544
chi_circ_0014542	chi-miR-23b-5p	CBARP	-0.461166	0.0406978
chi_circ_0014542	chi-miR-23b-5p	CNNM3	-0.462319	0.0401326
chi_circ_0014542	chi-miR-23b-5p	DAB2IP	-0.721216	0.000332546
chi_circ_0014542	chi-miR-23b-5p	DENND1A	-0.445681	0.0489017
chi_circ_0014542	chi-miR-23b-5p	FGFR1	-0.466985	0.0379068
chi_circ_0014542	chi-miR-23b-5p	GLI3	-0.523986	0.0177191
chi_circ_0014542	chi-miR-23b-5p	IGSF10	-0.455946	0.0433344
chi_circ_0014542	chi-miR-23b-5p	MROH5	-0.621431	0.00344729
chi_circ_0014542	chi-miR-23b-5p	NLRC5	-0.490539	0.0280949
chi_circ_0014542	chi-miR-23b-5p	OPCML	-0.448208	0.047483
chi_circ_0014542	chi-miR-23b-5p	PEG3	-0.572987	0.00827118
chi_circ_0014542	chi-miR-23b-5p	SPOCD1	-0.553	0.0114392
chi_circ_0014542	chi-miR-23b-5p	TET3	-0.505612	0.0229493
chi_circ_0014542	chi-miR-23b-5p	WNT5A	-0.460423	0.0410653
chi_circ_0014542	chi-miR-23b-5p	ZBTB7A	-0.506495	0.0226729
chi_circ_0014542	chi-miR-23b-5p	ZWINT	-0.50381	0.0235218

## Sheet: HL vs. LL
circRNA	miRNA	mRNA	corr	pval
chi_circ_0031209	chi-miR-874-3p	ADAM19	-0.451339	0.0457693
chi_circ_0031209	chi-miR-874-3p	ANKRD17	-0.484479	0.030403
chi_circ_0031209	chi-miR-874-3p	ARHGEF11	-0.457486	0.0425433
chi_circ_0031209	chi-miR-874-3p	ATXN7L3	-0.652588	0.00181533
chi_circ_0031209	chi-miR-874-3p	CACNA1C	-0.482013	0.0313837
chi_circ_0031209	chi-miR-874-3p	DENND1A	-0.497416	0.0256452
chi_circ_0031209	chi-miR-874-3p	DPF3	-0.492279	0.0274584
chi_circ_0031209	chi-miR-874-3p	FOXK2	-0.566198	0.00925482
chi_circ_0031209	chi-miR-874-3p	GRHL2	-0.448074	0.0475577
chi_circ_0031209	chi-miR-874-3p	KCNE4	-0.512397	0.020892
chi_circ_0031209	chi-miR-874-3p	KDM4A	-0.448097	0.0475447
chi_circ_0031209	chi-miR-874-3p	MAML2	-0.447816	0.0477011
chi_circ_0031209	chi-miR-874-3p	MDC1	-0.559362	0.0103392
chi_circ_0031209	chi-miR-874-3p	NEDD9	-0.445973	0.0487362
chi_circ_0031209	chi-miR-874-3p	PRLR	-0.558235	0.0105276
chi_circ_0031209	chi-miR-874-3p	RAB19	-0.457206	0.0426861
chi_circ_0031209	chi-miR-874-3p	TDG	-0.466352	0.0382029
chi_circ_0031209	chi-miR-874-3p	UBE3C	-0.555249	0.0110401
chi_circ_0031209	chi-miR-874-3p	ZC3H7B	-0.446164	0.048628
chi_circ_0019448	chi-miR-487a-5p	ADAMTS1	-0.550871	0.0118278
chi_circ_0019448	chi-miR-487a-5p	FBXO28	-0.453646	0.0445369
chi_circ_0019448	chi-miR-487a-5p	HIPK1	-0.519813	0.0188139
chi_circ_0019448	chi-miR-487a-5p	KCNN3	-0.528523	0.0165875
chi_circ_0019448	chi-miR-487a-5p	PAPSS2	-0.448983	0.0470542
chi_circ_0019448	chi-miR-487a-5p	WDR77	-0.58235	0.00705635
